# Supplementary material for: Eutrema EsMYB90 Gene Improves Growth and Antioxidant Capacity of Transgenic Wheat Under Salinity Stress
Source: Front Plant Sci. 2022 Apr 29;13:856163. doi: 10.3389/fpls.2022.856163 (PMC9102796; doi:10.3389/fpls.2022.856163)
Supplement: Supplementary file 2 [file Table_1.XLSX]

## Sheet: Supplementary Table S1
	Supplementary Table S1. Sequences of the primers used in the study
	Purpose of study	Gene ID	Gene Name	Primer-F	Primer-R
	Gene cloning		3×Flag	CGCGGATCCATGGACTACAAAGACCATGA	GGACGAGCCCTCCATCTTATCGTCATCGTC
		Thhalv10019041m	EsMYB90	GACGATGACGATAAGATGGAGGGCTCGTCC	CGCGGAGCTCCTAATCAAGTTCCACAGTGT
	qRT-PCR	TraesCS5A02G416400	TUB4	CAAGGAGGTGGACGAGCAGATG	GACTTGACGTTGTTGGGGATCCA
		TraesCS2B02G523700	GSTU6-1	AGTCTCTTGTGATCCTGGAGTAC	TGATGCCTCTGAACATCTTCAAC
		TraesCS1A02G186700	GSTU6-3	TACGTCGAAGAGGACCTCAAG	GAAAGCCTCGTCGATGTACTG
		TraesCS5A02G024100	GST4	TACTCAAGCCCATCGTGTTTAAC	AAGTACTTGTTGCTTGACAGCC
		TraesCS7D02G514500	GSTF1	TCAAATACTTGGCCGGAGATTTC	GATCCATCATCCCATCAACCCAG
		TraesCS2B02G124300	POD1	GGTGGACACGGACTACTACC	GAAGTCCTCCCAGAACTTGTCC
		TraesCS7D02G461200	POD2-2	AACCTTCTCAACCACAAGTGC	TTGTTGTGGTAGAAGGTGTTGTC
		TraesCS7A02G211200	POD11	GATGACATCCAAGTACAACCCTG	TTGATGAGCGACTCAAAATAGGC
		TraesCS2B02G614100	POD12	GTTCGACAACAAGTACTACCTCG	ACTTGGCGAACTGACTAAAGAAG
		TraesCS6B02G064700	BG4	CTTCTTCTCTCCAACGCATCAG	GATGGTGACCATGACCTCTTCG
		TraesCS2B02G194200	SS2	TCGTGTTGTCCATGGTATTGATG	CAACATCACTGAAGAGTAGCTCC
		TraesCS3B02G257900	DFR1	GTGAAACGCATAGTCTTCACCTC	CTTGGACACGAAGTACATCCATC
		TraesCS6D02G004300	ANS	GAGGAGGAGGTTGTTAAGATGC	CTTCTTCACCACCTTGTGCTC
		TraesCS3B02G408500	LEA1	GAGTCCTCCAGTACAACCTCAC	CTTCCTCTCCAGGTAGAAGGG
		TraesCS2D02G561400	LEA2	GATCCGGATCAAGTTTGGCG	AATTAGGCTTGAGCTTGAAGGTG
		TraesCS7B02G227800	LEA4	CGATCAAGCACTGCGACAAG	TGAGGCCGTTGAGGTAGAAG
	Dual luciferase Assay	TraesCS6D02G004300	pTaANS2	GGCCCCCCCTCGAGGTCGACCTCAACAAACACCTTCAGAG	GCTCTAGAACTAGTGGATCCCTTCCTCCTCCGATGGTTTG
		TraesCS3B02G257900	pTaDFR1	GGCCCCCCCTCGAGGTCGACCGAGCTCGCCAACCAAGCCG	GCTCTAGAACTAGTGGATCCCTCTCTATCGACTTCCTTCT
