# Supplementary material for: Eutrema EsMYB90 Gene Improves Growth and Antioxidant Capacity of Transgenic Wheat Under Salinity Stress
Source: Front Plant Sci. 2022 Apr 29;13:856163. doi: 10.3389/fpls.2022.856163 (PMC9102796; doi:10.3389/fpls.2022.856163)
Supplement: Supplementary file 3 [file Table_2.XLSX]

## Sheet: Supplementary Table S2
	Supplementary Table S2. Expression of EsMYB90 in leaf, leaf sheath and root tissues of transgenic lines compared to wild type
	Tissues	Lines	2-ΔΔCT	STDEV	Pvalue
	Leaf	WT	1
		TL9	6.77751	0.41915	3.46357e-05
		TL30	11.4502	0.875771	4.58515e-06
	Leaf sheath	WT	1
		TL9	19.5184	0.280747	3.47853e-06
		TL30	48.1701	0.692864	3.51991e-08
	Root	WT	1
		TL9	20.6473	0.305519	5.78458e-08
		TL30	17.5235	0.259295	1.09298e-09
