# Supplementary material for: Eutrema EsMYB90 Gene Improves Growth and Antioxidant Capacity of Transgenic Wheat Under Salinity Stress
Source: Front Plant Sci. 2022 Apr 29;13:856163. doi: 10.3389/fpls.2022.856163 (PMC9102796; doi:10.3389/fpls.2022.856163)
Supplement: Supplementary file 4 [file Table_3.XLSX]

## Sheet: Supplementary Table S3
	Supplementary Table S3-1. Anthocyanin content of EsMYB90 transgenic wheats compared with wild type
	Line	Treatment	Tissue	Anthocyanin content (mg/g FW)					FoldChang (TL/WT)	FoldChang (NaCl/CK)
				Repeat1	Repeat2	Repeat3	Average	STDEV
	WT	CK	Leaf	0.0607	0.035475	0.087925	0.0613667	0.0262314
	TL9			0.044725	0.0697	0.102475	0.0723	0.0289627	1.17816
	TL30			0.089375	0.037	0.052	0.0594583	0.0269723	0.968903
	WT	NaCl	Leaf	0.0955333	0.0598	0.0323	0.0625444	0.0317059		1.01919
	TL9			0.0356714	0.071075	0.09115	0.0659655	0.02809	1.0547	0.912386
	TL30			0.0744167	0.08905	0.107558	0.0903417	0.0166085	1.44444	1.51941
	WT	CK	Leaf sheath	0.081125	0.102408	0.06405	0.0825278	0.0192176
	TL9			6.161	6.236	6.2285	6.2085	0.0413068	75.2292
	TL30			6.35072	6.3282	6.37322	6.35072	0.0225125	76.9525
	WT	NaCl	Leaf sheath	0.070875	0.0816643	0.0513179	0.0679524	0.0153829		0.823388
	TL9			6.67847	6.71592	6.70092	6.69844	0.0188481	98.5755	1.07891
	TL30			6.95507	6.98	6.96664	6.96724	0.0124732	102.531	1.09708
	Supplementary Table S2-2. Total flavonoid content of EsMYB90 transgenic wheats compared with wild type
	Line	Treatment	Tissue	Total flavonoid content (mg/g FW)					FoldChang (TL/WT)	FoldChang (NaCl/CK)
				Repeat1	Repeat2	Repeat3	Average	STDEV
	WT	CK	Leaf	0.847599	0.843424	0.320459	0.670494	0.303146
	TL9			0.939457	1.11945	1.13913	1.06601	0.110039	1.58989
	TL30			0.516701	1.14196	1.14196	0.933542	0.360995	1.39232
	WT	NaCl	Leaf	0.521921	1.14823	0.836117	0.835421	0.313153		1.24598
	TL9			0.643006	0.85595	0.961378	0.820111	0.162183	0.981674	0.769328
	TL30			0.624217	0.832985	0.938413	0.798539	0.159905	0.955852	0.855386
	WT	CK	Leaf sheath	1.13257	0.821503	1.13466	1.02958	0.180199
	TL9			65.588	65.1357	64.9269	65.2169	0.337945	63.3435
	TL30			66.8133	66.5971	66.5971	66.6692	0.124837	64.754
	WT	NaCl	Leaf sheath	0.580376	0.894572	1.10334	0.859429	0.263247		0.834741
	TL9			70.4593	70.5637	70.6681	70.5637	0.104384	82.1053	1.08198
	TL30			72.9645	73.7996	74.1127	73.6256	0.593553	85.668	1.10434
	Supplementary Table S2-3. Chlorophyll content of EsMYB90 transgenic wheats compared with wild type
	Line	Treatment	Tissue	Chlorophyll content (mg/g FW)					FoldChang (TL/WT)	FoldChang (NaCl/CK)
				Repeat1	Repeat2	Repeat3	Average	STDEV
	WT	CK	Leaf	64.4498	64.5912	64.5912	64.4498	0.0816777
	TL9			64.8136	64.8742	64.8944	64.8136	0.0420705	1.00564
	TL30			66.1474	66.1272	66.1474	66.1474	0.0116682	1.02634
	WT	NaCl	Leaf	65.0561	65.1571	65.1773	65.0561	0.0649661		1.00941
	TL9			67.0569	67.0164	66.9962	67.0569	0.0308713	1.03075	1.03461
	TL30			64.6519	64.6923	64.6923	64.6519	0.0233365	0.993787	0.977391
	WT	CK	Leaf sheath	63.1765	63.318	63.3382	63.1765	0.0880933
	TL9			64.0254	64.086	64.1062	64.0254	0.0420705	1.01344
	TL30			64.1466	64.2275	64.2679	64.1466	0.0617426	1.01536
	WT	NaCl	Leaf sheath	62.1256	62.1458	62.2065	62.1256	0.0420705		0.983365
	TL9			60.3269	60.3269	60.3471	60.3269	0.0116682	0.971048	0.942235
	TL30			62.3277	62.449	62.5096	62.3277	0.0926139	1.00325	0.971645
