# Supplementary material for: Eutrema EsMYB90 Gene Improves Growth and Antioxidant Capacity of Transgenic Wheat Under Salinity Stress
Source: Front Plant Sci. 2022 Apr 29;13:856163. doi: 10.3389/fpls.2022.856163 (PMC9102796; doi:10.3389/fpls.2022.856163)
Supplement: Supplementary file 6 [file Table_5.XLSX]

## Sheet: Supplementary Table S5
	Supplementary Table S5. DEGs of transcriptome in the transgenic wheat compared with WT upon salt stress
	GeneID	log2Ratio(NaCIL/CKL)	Qvalue	Blast nr
	novel.10420	10.8461	3.19e-15	- && - && PF04179:Initiator tRNA phosphoribosyl transferase
	TraesCS6B02G405900	9.74027	5.47e-12	- && P48418.1 RecName: Full=Flavonoid 3',5'-hydroxylase 1; Short=F3'5'H; AltName: Full=CYPLXXVA1; AltName: Full=Cytochrome P450 75A1 && PF00067:Cytochrome P450
	TraesCS3A02G372700	9.5222	3.24e-11	- && P29060.1 RecName: Full=Acidic endochitinase; Flags: Precursor && PF00704:Glycosyl hydrolases family 18
	TraesCS5D02G376200	9.42534	1.63e-10	- && - && -
	TraesCS2B02G411600	8.02951	1.63e-07	- && P59259.2 RecName: Full=Histone H4 >Q6LAF3.3 RecName: Full=Histone H4 >Q6PMI5.3 RecName: Full=Histone H4 >Q6WZ83.3 RecName: Full=Histone H4 >Q76H85.3 RecName: Full=Histone H4 >P62788.2 RecName: Full=Histone H4 >P62787.2 RecName: Full=Histone H4 >P62887.2 RecName: Full=Histone H4 >P62785.2 RecName: Full=Histone H4 variant TH011 >P0CG89.1 RecName: Full=Histone H4 && PF15511:Centromere kinetocho…
	TraesCS6B02G090800	7.96462	4.42e-06	- && Q6ZH94.1 RecName: Full=S-(+)-linalool synthase, chloroplastic; Short=OsLIS; Flags: Precursor && PF03936:Terpene synthase family, metal binding domain|PF01397:Terpene synthase, N-terminal domain
	TraesCS7A02G093500	7.88639	3.26e-06	- && Q02921.1 RecName: Full=Early nodulin-93; Short=N-93 && PF03386:Early nodulin 93 ENOD93 protein
	novel.8799	7.8608	1.07e-06	- && - && -
	TraesCS2D02G167200	7.79202	9.23e-06	- && Q8H129.1 RecName: Full=Purple acid phosphatase 3; Flags: Precursor && PF00149:Calcineurin-like phosphoesterase
	novel.11579	7.67328	3.32e-09	- && B8BMI1.1 RecName: Full=DNA replication licensing factor MCM7; AltName: Full=Minichromosome maintenance protein 7 && -
	TraesCSU02G008800	7.66548	6.63e-06	- && Q7X7X4.2 RecName: Full=Cytochrome P450 99A2 && PF00067:Cytochrome P450
	TraesCS2A02G058100	7.61922	5.22e-06	- && Q7GCM7.1 RecName: Full=Xylanase inhibitor protein 1; AltName: Full=Class III chitinase homolog a; AltName: Full=RIXI protein; Flags: Precursor && PF00704:Glycosyl hydrolases family 18
	TraesCS7B02G249800	7.55431	2.75e-06	- && - && -
	TraesCS2D02G349400	7.51866	5.59e-05	- && O04138.2 RecName: Full=Chitinase 4; AltName: Full=OsChia2b; AltName: Full=Pathogenesis related (PR)-3 chitinase 4; Flags: Precursor && PF00182:Chitinase class I
	TraesCS2D02G491000	7.44372	1.97e-05	- && O64637.1 RecName: Full=Cytochrome P450 76C2; AltName: Full=Protein YELLOW-LEAF-SPECIFIC GENE 6 && PF00067:Cytochrome P450
	TraesCS6B02G091100	7.43131	9.75e-06	- && Q6ZH94.1 RecName: Full=S-(+)-linalool synthase, chloroplastic; Short=OsLIS; Flags: Precursor && PF01397:Terpene synthase, N-terminal domain|PF03936:Terpene synthase family, metal binding domain
	TraesCS3D02G504400	7.25709	3.39e-05	- && - && PF02362:B3 DNA binding domain
	TraesCSU02G008900	7.13832	0.000174851	- && Q7X7X4.2 RecName: Full=Cytochrome P450 99A2 && PF00067:Cytochrome P450
	TraesCS4A02G009800	7.12016	0.000305195	- && Q8W1W9.1 RecName: Full=Malonyl-coenzyme:anthocyanin 5-O-glucoside-6'''-O-malonyltransferase; Short=Malonyl CoA:anthocyanin 5-O-glucoside-6'''-O-malonyltransferase; Short=Ss5MaT1 && PF02458:Transferase family
	TraesCS2D02G182000	7.10812	0.000133546	- && - && PF06522:NADH-ubiquinone reductase complex 1 MLRQ subunit
	novel.7864	7.10736	0.0104346	- && Q7G794.1 RecName: Full=Putative linoleate 9S-lipoxygenase 3; AltName: Full=Lipoxygenase 3 && PF00305:Lipoxygenase|PF01477:PLAT/LH2 domain
	novel.5645	7.10562	7.15e-05	- && - && -
	TraesCSU02G061800	7.06681	4.01e-05	- && - && -
	TraesCS2D02G029900	7.05636	0.000203526	- && Q7X7X4.2 RecName: Full=Cytochrome P450 99A2 && PF00067:Cytochrome P450
	novel.6413	6.94151	1.16e-34	- && - && -
	novel.6897	6.92677	0.000136237	- && Q6IEK5.1 RecName: Full=WRKY transcription factor WRKY76; Short=OsWRKY76 && PF03106:WRKY DNA -binding domain
	TraesCS1B02G295200	6.89269	0.000119849	- && Q948T9.1 RecName: Full=Respiratory burst oxidase homolog protein B; AltName: Full=NADPH oxidase RBOHB; AltName: Full=StRBOHB && PF08414:Respiratory burst NADPH oxidase|PF08030:Ferric reductase NAD binding domain|PF08022:FAD-binding domain|PF01794:Ferric reductase like transmembrane component
	TraesCS5D02G395800	6.85259	0.000418462	- && Q9C523.1 RecName: Full=Dirigent protein 19; Short=AtDIR19; Flags: Precursor && PF03018:Dirigent-like protein
	TraesCS5B02G478200	6.84565	0.00111199	- && - && -
	novel.7982	6.8335	0.000722623	- && Q05968.1 RecName: Full=Pathogenesis-related protein 1; Flags: Precursor && -
	novel.9019	6.80913	8.54e-05	- && - && -
	novel.11716	6.75503	0.000863187	- && Q6ZH94.1 RecName: Full=S-(+)-linalool synthase, chloroplastic; Short=OsLIS; Flags: Precursor && PF03936:Terpene synthase family, metal binding domain
	TraesCSU02G008700	6.75085	0.000240562	- && Q66QH3.1 RecName: Full=Syn-pimara-7,15-diene synthase; AltName: Full=9-beta-pimara-7,15-diene synthase; AltName: Full=Ent-kaurene synthase-like 4; Short=OsKS4; Short=OsKSL4; AltName: Full=OsDTS2 && PF01397:Terpene synthase, N-terminal domain|PF03936:Terpene synthase family, metal binding domain
	novel.3245	6.71537	3.13e-14	- && - && -
	TraesCS2B02G060800	6.67998	0.000371133	- && Q9ZQV7.1 RecName: Full=Probable nicotianamine synthase 2; AltName: Full=HvNAS2; AltName: Full=S-adenosyl-L-methionine:S-adenosyl-L-methionine:S-adenosyl-methionine 3-amino-3-carboxypropyltransferase 2 && PF03059:Nicotianamine synthase protein
	TraesCS7D02G087500	6.64586	0.00100724	- && Q02921.1 RecName: Full=Early nodulin-93; Short=N-93 && PF03386:Early nodulin 93 ENOD93 protein
	TraesCS2D02G030000	6.63018	0.00118186	- && Q7X7X4.2 RecName: Full=Cytochrome P450 99A2 && PF00067:Cytochrome P450
	TraesCS5A02G464100	6.61294	0.00109944	- && - && PF14368:Probable lipid transfer
	novel.7741	6.58835	0.00010141	- && - && -
	TraesCS3D02G438600	6.50695	0.000700336	- && C0LGP4.1 RecName: Full=Probable LRR receptor-like serine/threonine-protein kinase At3g47570; Flags: Precursor && PF00069:Protein kinase domain|PF13855:Leucine rich repeat
	novel.9885	6.43896	0.0121355	- && Q02921.1 RecName: Full=Early nodulin-93; Short=N-93 && -
	TraesCS6B02G433600	6.42813	0.00215199	- && - && -
	TraesCS4B02G055400	6.41905	0.00106594	- && Q940Z5.1 RecName: Full=Phenolic glucoside malonyltransferase 1 && PF02458:Transferase family
	TraesCS4D02G205700	6.41873	0.000981554	- && Q9ZQA8.1 RecName: Full=Polyadenylate-binding protein 7; Short=PABP-7; Short=Poly(A)-binding protein 7 && PF00658:Poly-adenylate binding protein, unique domain|PF00076:RNA recognition motif. (a.k.a. RRM, RBD, or RNP domain)
	TraesCS7D02G534300	6.41638	0.00105587	- && - && PF03087:Arabidopsis protein of unknown function
	TraesCS5A02G532400	6.40535	0.000193258	- && P15490.1 RecName: Full=Stem 28 kDa glycoprotein; AltName: Full=Vegetative storage protein A; Flags: Precursor && PF03767:HAD superfamily, subfamily IIIB (Acid phosphatase)
	TraesCS1A02G412400	6.40404	0.000791337	- && - && -
	TraesCS2B02G445500	6.40357	0.00205674	- && Q0JF02.1 RecName: Full=Syn-copalyl diphosphate synthase; Short=OsCPSsyn; Short=Syn-CPP synthase; AltName: Full=OsCPS4; AltName: Full=OsCyc1 && PF03936:Terpene synthase family, metal binding domain|PF01397:Terpene synthase, N-terminal domain
	TraesCSU02G054000	6.40333	0.000233142	- && Q9LMN7.1 RecName: Full=Wall-associated receptor kinase 5; Flags: Precursor && PF07645:Calcium-binding EGF domain|PF00069:Protein kinase domain|PF13947:Wall-associated receptor kinase galacturonan-binding
	novel.2726	6.40172	0.00592006	- && - && -
	TraesCS6D02G008200	6.37457	0.00210063	- && Q38J50.1 RecName: Full=Tricetin 3',4',5'-O-trimethyltransferase; Short=TaOMT2; AltName: Full=Caffeic acid 3-O-methyltransferase; Short=TaCM; AltName: Full=Flavone O-methyltransferase 2 && PF00891:O-methyltransferase|PF08100:Dimerisation domain
	TraesCS1B02G410300	6.37444	0.00189559	- && Q9LHT0.1 RecName: Full=Tropinone reductase homolog At5g06060 && PF00106:short chain dehydrogenase
	TraesCSU02G137300	6.36243	2.09e-05	- && Q9SZB9.2 RecName: Full=Peroxidase 47; Short=Atperox P47; AltName: Full=ATP32; Flags: Precursor && PF00141:Peroxidase
	TraesCS6B02G406400	6.33871	0.00956241	- && P37120.1 RecName: Full=Flavonoid 3',5'-hydroxylase; Short=F3'5'H; AltName: Full=CYPLXXVA2; AltName: Full=Cytochrome P450 75A2; AltName: Full=P-450EG1 [Solanum melongena] && PF00067:Cytochrome P450
	Thhalv10019041m	6.33063	3.84e-06	-- && Q9ZTC3.1 RecName: Full=Transcription factor MYB90; AltName: Full=Myb-related protein 90; Short=AtMYB90; AltName: Full=Production of anthocyanin pigment 2 protein && PF00249:Myb-like DNA-binding domain
	TraesCS2A02G076600	6.31632	0.00380083	- && P22988.1 RecName: Full=L-lactate dehydrogenase A; Short=LDH-A && PF00056:lactate/malate dehydrogenase, NAD binding domain|PF02866:lactate/malate dehydrogenase, alpha/beta C-terminal domain
	TraesCS7D02G058600	6.31479	0.001822	- && - && -
	TraesCS4D02G325600	6.2476	0.00320803	- && Q94BZ1.1 RecName: Full=Protein ZINC INDUCED FACILITATOR-LIKE 1; AltName: Full=Protein ZIF-LIKE 1 && PF07690:Major Facilitator Superfamily
	novel.9956	6.22967	0.00410532	- && - && -
	TraesCS1B02G158000	6.21846	0.00447196	- && Q7M443.1 RecName: Full=Chitinase 2; AltName: Full=Tulip bulb chitinase-2; Short=TBC-2 && PF00704:Glycosyl hydrolases family 18
	TraesCS2B02G097800	6.21228	0.00266496	- && O49621.1 RecName: Full=MLO-like protein 1; Short=AtMlo1; AltName: Full=MLO protein homolog 1; Short=AtMlo-H1 && PF03094:Mlo family
	TraesCS2B02G040500	6.20665	0.000873325	- && Q2V6J9.1 RecName: Full=UDP-glucose flavonoid 3-O-glucosyltransferase 7; AltName: Full=Flavonol 3-O-glucosyltransferase 7; Short=FaGT7 && PF00201:UDP-glucoronosyl and UDP-glucosyl transferase
	TraesCS3D02G486800	6.20101	0.00542931	- && P32111.1 RecName: Full=Probable glutathione S-transferase; AltName: Full=Pathogenesis-related protein 1 && PF00043:Glutathione S-transferase, C-terminal domain|PF13417:Glutathione S-transferase, N-terminal domain
	TraesCS7A02G517300	6.17971	0.00406029	- && - && -
	TraesCS5B02G478100	6.17664	0.00618117	- && - && -
	TraesCS5D02G232800	6.16872	8.67e-05	- && Q6IEK5.1 RecName: Full=WRKY transcription factor WRKY76; Short=OsWRKY76 && PF03106:WRKY DNA -binding domain
	TraesCS4D02G271100	6.16828	0.00648756	- && O82081.1 RecName: Full=Uclacyanin 1; Flags: Precursor && PF02298:Plastocyanin-like domain
	TraesCS6D02G333800	6.16596	0.0167361	- && - && PF13855:Leucine rich repeat|PF08263:Leucine rich repeat N-terminal domain
	novel.11290	6.16228	0.00279683	- && Q851V1.1 RecName: Full=Putative B3 domain-containing protein Os03g0621600 && PF02362:B3 DNA binding domain
	TraesCS1D02G300600	6.15466	0.01004	- && Q9SUP6.1 RecName: Full=Probable WRKY transcription factor 53; AltName: Full=WRKY DNA-binding protein 53 && PF03106:WRKY DNA -binding domain
	TraesCS4D02G293600	6.14658	0.00707225	- && Q940Z5.1 RecName: Full=Phenolic glucoside malonyltransferase 1 && PF02458:Transferase family
	TraesCS1B02G225800	6.14295	0.00320803	- && Q7XCA7.1 RecName: Full=Expansin-B6; AltName: Full=Beta-expansin-6; AltName: Full=OsEXPB6; AltName: Full=OsaEXPb1.8; Flags: Precursor && PF01357:Pollen allergen|PF03330:Rare lipoprotein A (RlpA)-like double-psi beta-barrel
	TraesCS1D02G302700	6.13902	0.00805705	- && - && PF03168:Late embryogenesis abundant protein
	novel.11326	6.10123	0.00394936	- && - && -
	TraesCS4B02G183900	6.09071	1.99e-05	- && Q9ZQV7.1 RecName: Full=Probable nicotianamine synthase 2; AltName: Full=HvNAS2; AltName: Full=S-adenosyl-L-methionine:S-adenosyl-L-methionine:S-adenosyl-methionine 3-amino-3-carboxypropyltransferase 2 && PF03059:Nicotianamine synthase protein
	TraesCSU02G226400	6.08941	0.0181416	- && Q05968.1 RecName: Full=Pathogenesis-related protein 1; Flags: Precursor && PF00188:Cysteine-rich secretory protein family
	novel.191	6.08921	0.00477046	- && - && -
	novel.4943	6.05719	0.00616631	- && - && -
	TraesCS2B02G175100	6.05696	0.0356722	- && - && -
	TraesCS1D02G233800	6.05067	0.00211799	- && - && PF15699:NPR1 interacting
	TraesCS2B02G182500	6.02237	0.00525088	- && H2DH22.1 RecName: Full=Cytochrome P450 CYP73A100 [Panax ginseng] && PF00067:Cytochrome P450
	TraesCS1A02G003000	6.00585	0.0069394	- && - && -
	TraesCS4D02G238600	5.99254	2.27e-11	- && Q42831.1 RecName: Full=Non-symbiotic hemoglobin; AltName: Full=HORvu GLB1; AltName: Full=Non-legume hemoglobin && PF00042:Globin
	novel.2550	5.98952	0.00564461	- && - && -
	TraesCS5A02G453200	5.98919	0.00715148	- && Q10BU2.1 RecName: Full=Germin-like protein 3-7; AltName: Full=Germin-like protein 7; Short=OsGER7; Flags: Precursor && PF00190:Cupin
	TraesCS1A02G016300	5.9734	0.00895443	- && Q9LMP1.1 RecName: Full=Wall-associated receptor kinase 2; Flags: Precursor && PF13947:Wall-associated receptor kinase galacturonan-binding|PF00069:Protein kinase domain
	TraesCS2A02G214000	5.96599	0.0172847	- && O80939.1 RecName: Full=L-type lectin-domain containing receptor kinase IV.1; Short=Arabidopsis thaliana lectin-receptor kinase e; Short=AthlecRK-e; Short=LecRK-IV.1; AltName: Full=Lectin Receptor Kinase 1; Flags: Precursor && PF00139:Legume lectin domain|PF00069:Protein kinase domain
	TraesCS3D02G337400	5.96549	0.0100728	- && Q93WU8.2 RecName: Full=Probable WRKY transcription factor 54; AltName: Full=WRKY DNA-binding protein 54 && PF03106:WRKY DNA -binding domain
	TraesCS2B02G614100	5.96474	0.000241172	- && Q96520.1 RecName: Full=Peroxidase 12; Short=Atperox P12; AltName: Full=ATP4a; AltName: Full=PRXR6; Flags: Precursor && PF00141:Peroxidase
	TraesCS1D02G344900	5.94119	0.00159219	- && Q08632.1 RecName: Full=Short-chain type dehydrogenase/reductase && PF00106:short chain dehydrogenase
	TraesCS1D02G372700	5.91955	0.0122336	- && Q40541.1 RecName: Full=Mitogen-activated protein kinase kinase kinase NPK1; AltName: Full=Nicotiana protein kinase 1 && PF00069:Protein kinase domain
	TraesCS4A02G295400	5.89999	0.00829652	- && - && PF13302:Acetyltransferase (GNAT) domain
	TraesCS2A02G406200	5.89981	0.0130626	- && P29162.1 RecName: Full=L-ascorbate oxidase homolog; AltName: Full=Pollen-specific protein NTP303; Flags: Precursor && PF00394:Multicopper oxidase|PF07731:Multicopper oxidase|PF07732:Multicopper oxidase
	TraesCS7A02G085500	5.88452	0.0239307	- && O80939.1 RecName: Full=L-type lectin-domain containing receptor kinase IV.1; Short=Arabidopsis thaliana lectin-receptor kinase e; Short=AthlecRK-e; Short=LecRK-IV.1; AltName: Full=Lectin Receptor Kinase 1; Flags: Precursor && PF00069:Protein kinase domain|PF00139:Legume lectin domain
	TraesCS2A02G539100	5.88397	0.00179365	- && O03982.1 RecName: Full=Heavy metal-associated isoprenylated plant protein 39; Short=AtHIP39; Flags: Precursor && -
	TraesCS6A02G378800	5.87944	0.00710024	- && Q9LUC5.1 RecName: Full=Cytochrome P450 72A15 && PF00067:Cytochrome P450
	TraesCS3D02G233200	5.87656	0.0105454	- && - && -
	TraesCS1B02G239200	5.87569	0.00976294	- && P26571.1 RecName: Full=Metallothionein-like protein 1; Short=MT-1 && -
	TraesCS5A02G549900	5.86897	0.0060883	- && P15719.1 RecName: Full=Malate dehydrogenase [NADP], chloroplastic; AltName: Full=NADP-MDH; Flags: Precursor && PF00056:lactate/malate dehydrogenase, NAD binding domain|PF02866:lactate/malate dehydrogenase, alpha/beta C-terminal domain
	TraesCS5D02G550100	5.85601	1.16e-33	- && - && -
	TraesCS7A02G107500	5.84072	0.0158907	- && Q9SIB2.1 RecName: Full=3-ketoacyl-CoA synthase 12; Short=KCS-12; AltName: Full=Very long-chain fatty acid condensing enzyme 12; Short=VLCFA condensing enzyme 12; Flags: Precursor && PF08392:FAE1/Type III polyketide synthase-like protein|PF08541:3-Oxoacyl-[acyl-carrier-protein (ACP)] synthase III C terminal
	novel.4749	5.83201	3.48e-06	- && - && -
	TraesCS4B02G187800	5.81949	0.0156498	- && Q05736.1 RecName: Full=Pathogenesis-related protein 1; Short=AOPR1 && PF00407:Pathogenesis-related protein Bet v I family
	TraesCS4D02G354200	5.77128	0.0231593	- && Q9M886.1 RecName: Full=LOB domain-containing protein 41; AltName: Full=ASYMMETRIC LEAVES 2-like protein 38; Short=AS2-like protein 38 && PF03195:Protein of unknown function DUF260
	TraesCS5D02G519400	5.76766	0.013914	- && Q851M9.1 RecName: Full=Ammonium transporter 3 member 2; Short=OsAMT3;2 && PF00909:Ammonium Transporter Family
	TraesCS7D02G514500	5.75494	0.0147944	- && O65857.2 RecName: Full=Probable glutathione S-transferase GSTF1; AltName: Full=GST-I && PF02798:Glutathione S-transferase, N-terminal domain|PF00043:Glutathione S-transferase, C-terminal domain
	TraesCS4B02G106500	5.74318	0.0173332	- && P10848.1 RecName: Full=Alcohol dehydrogenase 3 && PF08240:Alcohol dehydrogenase GroES-like domain|PF00107:Zinc-binding dehydrogenase
	TraesCS5B02G090200	5.72082	0.00353095	- && Q9SJ20.1 RecName: Full=Ribonucleoside-diphosphate reductase large subunit; AltName: Full=Protein DEFECTIVE IN POLLEN DNA DEGRADATION 2; AltName: Full=Ribonucleoside-diphosphate reductase R1 subunit; Short=AtRNR1 && -
	TraesCS2B02G606600	5.71802	0.0160676	- && Q7Y1V5.2 RecName: Full=Cytochrome P450 78A11; AltName: Full=Protein PLASTOCHRON1 && PF00067:Cytochrome P450
	TraesCS5A02G356800	5.71441	0.0144555	- && Q9SS01.1 RecName: Full=Benzoate--CoA ligase, peroxisomal; AltName: Full=Acyl-activating enzyme 20; AltName: Full=Protein BENZOYLOXYGLUCOSINOLATE 1 && PF13193:AMP-binding enzyme C-terminal domain|PF00501:AMP-binding enzyme
	TraesCS5D02G548100	5.70956	0.0166051	- && Q1MX30.1 RecName: Full=Receptor kinase-like protein Xa21; Contains: RecName: Full=Receptor kinase-like protein Xa21, processed; Flags: Precursor && PF07714:Protein tyrosine kinase|PF13855:Leucine rich repeat
	TraesCS2D02G030100	5.69747	0.0341772	- && Q66QH3.1 RecName: Full=Syn-pimara-7,15-diene synthase; AltName: Full=9-beta-pimara-7,15-diene synthase; AltName: Full=Ent-kaurene synthase-like 4; Short=OsKS4; Short=OsKSL4; AltName: Full=OsDTS2 && PF03936:Terpene synthase family, metal binding domain|PF01397:Terpene synthase, N-terminal domain
	TraesCS5D02G487600	5.65205	0.0191756	- && P04399.1 RecName: Full=Protein synthesis inhibitor II; AltName: Full=Ribosome-inactivating protein II; AltName: Full=rRNA N-glycosidase && PF00161:Ribosome inactivating protein
	TraesCS6D02G078700	5.64358	0.0316597	- && - && PF04577:Protein of unknown function (DUF563)
	novel.10548	5.63284	0.000522385	- && - && -
	TraesCS2B02G521500	5.63086	3.56e-05	- && P28038.1 RecName: Full=Naringenin,2-oxoglutarate 3-dioxygenase; AltName: Full=FHT; AltName: Full=Flavanone-3-hydroxylase; Short=F3H && PF03171:2OG-Fe(II) oxygenase superfamily|PF14226:non-haem dioxygenase in morphine synthesis N-terminal
	TraesCSU02G016100	5.62134	0.0439557	- && Q53KS9.1 RecName: Full=Serpin-Z2B; AltName: Full=OrysaZ2b && PF00079:Serpin (serine protease inhibitor)
	TraesCS4D02G190100	5.60228	0.0212258	- && P50160.1 RecName: Full=Sex determination protein tasselseed-2 && PF00106:short chain dehydrogenase
	TraesCS2A02G280300	5.5922	0.0270929	- && - && -
	TraesCS2A02G505000	5.5705	0.0261178	- && A2X6E6.1 RecName: Full=Sucrose transport protein SUT5; AltName: Full=Sucrose permease 5; AltName: Full=Sucrose transporter 5; Short=OsSUT5; AltName: Full=Sucrose-proton symporter 5 && PF13347:MFS/sugar transport protein
	TraesCS7D02G087600	5.56246	0.00912349	- && Q02921.1 RecName: Full=Early nodulin-93; Short=N-93 && PF03386:Early nodulin 93 ENOD93 protein
	TraesCS7B02G084900	5.56108	0.0246676	- && P55810.1 RecName: Full=4'-phosphopantetheinyl transferase psf-1; AltName: Full=Surfactin synthesis regulator && PF01648:4'-phosphopantetheinyl transferase superfamily
	TraesCS3A02G480200	5.55932	0.00934013	- && Q02126.1 RecName: Full=Glucan endo-1,3-beta-glucosidase GIII; AltName: Full=(1->3)-beta-glucan endohydrolase GIII; AltName: Full=(1->3)-beta-glucanase isoenzyme GIII; AltName: Full=Beta-1,3-endoglucanase GIII; Flags: Precursor && PF00332:Glycosyl hydrolases family 17
	TraesCS2D02G213700	5.55909	0.0253845	- && P93846.1 RecName: Full=Obtusifoliol 14-alpha demethylase; AltName: Full=CYPLI; AltName: Full=Cytochrome P450 51; AltName: Full=Cytochrome P450-LIA1 && PF00067:Cytochrome P450
	TraesCS1B02G031700	5.54826	0.0368737	- && Q9LMN8.2 RecName: Full=Wall-associated receptor kinase 3; Flags: Precursor && PF13947:Wall-associated receptor kinase galacturonan-binding|PF00069:Protein kinase domain
	TraesCS1D02G312500	5.53003	0.0391779	- && Q65X71.1 RecName: Full=Probable calcium-transporting ATPase 6, plasma membrane-type; AltName: Full=Ca(2+)-ATPase isoform 6 && PF00689:Cation transporting ATPase, C-terminus|PF00690:Cation transporter/ATPase, N-terminus|PF00122:E1-E2 ATPase|PF12710:haloacid dehalogenase-like hydrolase|PF12515:Ca2+-ATPase N terminal autoinhibitory domain
	TraesCS5A02G018100	5.52559	0.0378792	- && P50701.1 RecName: Full=Osmotin-like protein OSML13; AltName: Full=PA13; Flags: Precursor && PF00314:Thaumatin family
	TraesCS7B02G233400	5.52367	0.039945	- && - && PF05678:VQ motif
	TraesCS6A02G378500	5.52236	0.0356495	- && Q9S851.1 RecName: Full=Protein CUP-SHAPED COTYLEDON 3; AltName: Full=NAC domain-containing protein 31; Short=ANAC031; AltName: Full=NAC domain-containing protein CUC3 && PF02365:No apical meristem (NAM) protein
	TraesCS2A02G053300	5.51178	0.01004	- && A6YIH8.1 RecName: Full=Premnaspirodiene oxygenase; Short=HPO; AltName: Full=Cytochrome P450 71D55 && PF00067:Cytochrome P450
	TraesCS2A02G493500	5.50286	0.0197553	- && P28038.1 RecName: Full=Naringenin,2-oxoglutarate 3-dioxygenase; AltName: Full=FHT; AltName: Full=Flavanone-3-hydroxylase; Short=F3H && PF14226:non-haem dioxygenase in morphine synthesis N-terminal|PF03171:2OG-Fe(II) oxygenase superfamily
	TraesCS1B02G308200	5.48822	0.0350111	- && Q6IEQ7.1 RecName: Full=WRKY transcription factor WRKY24; Short=OsWRKY24 && PF03106:WRKY DNA -binding domain
	TraesCS2D02G540100	5.48509	0.0312293	- && O03982.1 RecName: Full=Heavy metal-associated isoprenylated plant protein 39; Short=AtHIP39; Flags: Precursor && -
	TraesCS4D02G270900	5.48019	1.62e-06	- && O82081.1 RecName: Full=Uclacyanin 1; Flags: Precursor && PF02298:Plastocyanin-like domain
	TraesCSU02G026200	5.45867	0.00783979	- && Q8L5C6.2 RecName: Full=Xylanase inhibitor protein 1; Short=XIP-1; Short=XIP-I; AltName: Full=Class III chitinase homolog; Flags: Precursor && PF00704:Glycosyl hydrolases family 18
	TraesCS5B02G063600	5.42115	0.0389293	- && Q9LMN6.1 RecName: Full=Wall-associated receptor kinase 4; Flags: Precursor && PF00069:Protein kinase domain|PF13947:Wall-associated receptor kinase galacturonan-binding
	TraesCS3B02G057900	5.38848	0.0451386	- && F4HQ22.1 RecName: Full=LEAF RUST 10 DISEASE-RESISTANCE LOCUS RECEPTOR-LIKE PROTEIN KINASE-like 2.4; AltName: Full=Probable receptor-like serine/threonine-protein kinase LRK10L-2.4; Flags: Precursor && PF13947:Wall-associated receptor kinase galacturonan-binding|PF00069:Protein kinase domain
	TraesCS5D02G004700	5.38735	0.0451876	- && Q9FLD5.1 RecName: Full=AAA-ATPase ASD, mitochondrial; AltName: Full=AAA-ATPase 1; AltName: Full=Protein ATPASE-IN-SEED-DEVELOPMENT && PF00004:ATPase family associated with various cellular activities (AAA)|PF14363:Domain associated at C-terminal with AAA
	TraesCS5B02G442600	5.38697	0.00431559	- && Q05968.1 RecName: Full=Pathogenesis-related protein 1; Flags: Precursor && PF00188:Cysteine-rich secretory protein family
	TraesCS6A02G163200	5.38075	0.0109214	- && Q9ZQV9.3 RecName: Full=Nicotianamine synthase 1; AltName: Full=HvNAS1; AltName: Full=S-adenosyl-L-methionine:S-adenosyl-L-methionine:S-adenosyl-methionine 3-amino-3-carboxypropyltransferase 1 && PF03059:Nicotianamine synthase protein
	TraesCS4D02G269500	5.37618	0.0163358	- && Q3S4B7.1 RecName: Full=3-hydroxybenzoate 6-hydroxylase && PF01494:FAD binding domain
	TraesCS5B02G520400	5.35638	0.0454764	- && Q9XID3.1 RecName: Full=G-type lectin S-receptor-like serine/threonine-protein kinase At1g34300; Flags: Precursor && PF01453:D-mannose binding lectin|PF00954:S-locus glycoprotein domain
	TraesCS3D02G220800	5.35406	0.0464153	- && - && -
	TraesCS7A02G092000	5.34803	0.00256363	- && Q02921.1 RecName: Full=Early nodulin-93; Short=N-93 && PF03386:Early nodulin 93 ENOD93 protein
	TraesCS6A02G386200	5.3397	0.017083	- && Q9ZQV6.1 RecName: Full=Probable nicotianamine synthase 4; AltName: Full=HvNAS4; AltName: Full=S-adenosyl-L-methionine:S-adenosyl-L-methionine:S-adenosyl-methionine 3-amino-3-carboxypropyltransferase 4 && PF03059:Nicotianamine synthase protein
	TraesCSU02G009100	5.30998	0.0412065	- && Q7X7X4.2 RecName: Full=Cytochrome P450 99A2 && PF00067:Cytochrome P450
	TraesCS1D02G405700	5.30856	0.000600971	- && P32032.1 RecName: Full=Alpha-2-purothionin; Contains: RecName: Full=Alpha-2-purothionin; Contains: RecName: Full=Acidic protein; Flags: Precursor && PF00321:Plant thionin
	TraesCS1A02G301000	5.29503	0.00103147	- && Q8H0Y8.2 RecName: Full=Probable WRKY transcription factor 41; AltName: Full=WRKY DNA-binding protein 41 && PF03106:WRKY DNA -binding domain
	novel.9270	5.2914	4.57e-16	- && - && -
	novel.10485	5.28814	0.019893	- && - && -
	TraesCS7B02G052600	5.2552	0.0289106	- && Q9S9N9.1 RecName: Full=Cinnamoyl-CoA reductase 1; Short=AtCCR1; AltName: Full=Protein IRREGULAR XYLEM 4 && PF01370:NAD dependent epimerase/dehydratase family
	TraesCS3D02G131500	5.2482	0.00339804	- && - && PF05056:Protein of unknown function (DUF674)
	TraesCS6A02G260900	5.19709	0.0309781	- && Q5SMM6.1 RecName: Full=Hydroxycinnamoyltransferase 4; Short=OsHCT4; AltName: Full=BAHD-like hydroxycinnamoyl transferase HCT4; AltName: Full=Glycerol hydroxycinnamoyl transferase && PF02458:Transferase family
	TraesCS2D02G029800	5.15693	4.33e-05	- && Q2V6J9.1 RecName: Full=UDP-glucose flavonoid 3-O-glucosyltransferase 7; AltName: Full=Flavonol 3-O-glucosyltransferase 7; Short=FaGT7 && PF00201:UDP-glucoronosyl and UDP-glucosyl transferase
	TraesCS4B02G300000	5.15399	0.0434777	- && Q43128.2 RecName: Full=ATPase 10, plasma membrane-type; AltName: Full=Proton pump 10 && PF00690:Cation transporter/ATPase, N-terminus|PF00702:haloacid dehalogenase-like hydrolase|PF00122:E1-E2 ATPase
	TraesCS7D02G161200	5.14682	0.003225	- && P35793.1 RecName: Full=Pathogenesis-related protein PRB1-3; AltName: Full=HV-8; AltName: Full=PR-1B; Flags: Precursor && PF00188:Cysteine-rich secretory protein family
	TraesCS7D02G386500	5.13131	5.05e-15	- && Q6YW62.2 RecName: Full=ABC transporter G family member 44; Short=OsABCG44; AltName: Full=Pleiotropic drug resistance protein 17; Short=OsPDR17 && PF08370:Plant PDR ABC transporter associated|PF01061:ABC-2 type transporter|PF14510:ABC-transporter extracellular N-terminal|PF00005:ABC transporter
	TraesCS3A02G343600	5.12329	0.0322535	- && Q9SHB5.1 RecName: Full=WRKY transcription factor 55; AltName: Full=WRKY DNA-binding protein 55 && PF03106:WRKY DNA -binding domain
	TraesCS5B02G224100	5.09412	0.0151922	- && Q6IEK5.1 RecName: Full=WRKY transcription factor WRKY76; Short=OsWRKY76 && PF03106:WRKY DNA -binding domain
	TraesCS5A02G500300	5.08904	0.0258518	- && Q94BZ1.1 RecName: Full=Protein ZINC INDUCED FACILITATOR-LIKE 1; AltName: Full=Protein ZIF-LIKE 1 && PF07690:Major Facilitator Superfamily
	TraesCS5D02G011800	5.08402	0.0397028	- && Q6Z2X6.1 RecName: Full=Cycloartenol synthase && PF13249:Squalene-hopene cyclase N-terminal domain|PF13243:Squalene-hopene cyclase C-terminal domain
	TraesCS5D02G012300	5.08057	0.0493742	- && P93846.1 RecName: Full=Obtusifoliol 14-alpha demethylase; AltName: Full=CYPLI; AltName: Full=Cytochrome P450 51; AltName: Full=Cytochrome P450-LIA1 && PF00067:Cytochrome P450
	TraesCS5A02G090600	5.07729	0.00420122	- && - && PF00407:Pathogenesis-related protein Bet v I family
	TraesCS5B02G076100	5.06962	0.0252201	- && - && PF14368:Probable lipid transfer
	novel.9112	5.06772	0.0034205	- && - && -
	novel.8520	5.05289	0.029377	- && - && -
	novel.4944	5.04882	0.0378434	- && - && -
	TraesCS1D02G300700	5.03886	0.000646899	- && Q9FL62.1 RecName: Full=Probable WRKY transcription factor 30; AltName: Full=WRKY DNA-binding protein 30 && PF03106:WRKY DNA -binding domain
	TraesCS2D02G392900	5.01996	0.011354	- && Q9ZSA8.1 RecName: Full=Protein DMR6-LIKE OXYGENASE 1; AltName: Full=2-oxoglutarate (2OG)-Fe(II) oxygenase-like protein DLO1; AltName: Full=Protein SENESCENCE-ASSOCIATED GENE 108; AltName: Full=Salicylate 3-hydroxylase DLO1; Short=S3H DLO1; Short=SA 3-hydroxylase DLO1; Short=Salicylic acid 3-hydroxylase DLO1 && PF03171:2OG-Fe(II) oxygenase superfamily|PF14226:non-haem dioxygenase in morphine …
	TraesCS3A02G482200	5.01528	0.00704494	- && P15737.1 RecName: Full=Glucan endo-1,3-beta-glucosidase GII; AltName: Full=(1->3)-beta-glucan endohydrolase GII; AltName: Full=(1->3)-beta-glucanase isoenzyme GII; AltName: Full=Beta-1,3-endoglucanase GII; Flags: Precursor && PF00332:Glycosyl hydrolases family 17
	TraesCS4D02G293500	5.01067	0.0463711	- && Q8W1W9.1 RecName: Full=Malonyl-coenzyme:anthocyanin 5-O-glucoside-6'''-O-malonyltransferase; Short=Malonyl CoA:anthocyanin 5-O-glucoside-6'''-O-malonyltransferase; Short=Ss5MaT1 && PF02458:Transferase family
	TraesCS3D02G246400	4.97999	0.0451386	- && - && -
	novel.2210	4.96798	0.000534096	- && - && -
	TraesCS7B02G041600	4.94689	0.0460384	- && Q39224.1 RecName: Full=Protein SRG1; Short=AtSRG1; AltName: Full=Protein SENESCENCE-RELATED GENE 1 && PF03171:2OG-Fe(II) oxygenase superfamily|PF14226:non-haem dioxygenase in morphine synthesis N-terminal
	TraesCS5D02G275500	4.94459	0.0132288	- && - && PF04398:Protein of unknown function, DUF538
	TraesCS5B02G462200	4.92626	0.0473788	- && Q10BU2.1 RecName: Full=Germin-like protein 3-7; AltName: Full=Germin-like protein 7; Short=OsGER7; Flags: Precursor && PF00190:Cupin
	TraesCS5D02G488500	4.88902	0.00351514	- && Q43257.1 RecName: Full=indole-2-monooxygenase; AltName: Full=Cytochrome P450 71C4; AltName: Full=Protein benzoxazineless 2 && PF00067:Cytochrome P450
	novel.11659	4.84853	0.0116941	- && - && -
	TraesCS1D02G343700	4.84455	0.000642048	- && - && PF13920:Zinc finger, C3HC4 type (RING finger)|PF16040:Domain of unknown function (DUF4792)|PF16041:Domain of unknown function (DUF4793)
	TraesCS5A02G146500	4.78438	6.03e-08	- && Q9SHB5.1 RecName: Full=WRKY transcription factor 55; AltName: Full=WRKY DNA-binding protein 55 && PF03106:WRKY DNA -binding domain
	TraesCS2D02G275700	4.77579	0.0153637	- && - && PF06839:GRF zinc finger
	TraesCS2B02G523700	4.77014	0.000142995	- && Q06398.2 RecName: Full=Probable glutathione S-transferase GSTU6; AltName: Full=28 kDa cold-induced protein && PF13417:Glutathione S-transferase, N-terminal domain|PF00043:Glutathione S-transferase, C-terminal domain
	TraesCS2B02G355900	4.75715	0.0097487	- && Q7XQ45.2 RecName: Full=Probable aldo-keto reductase 3 && PF00248:Aldo/keto reductase family
	TraesCS6B02G185000	4.7505	0.0132447	- && - && -
	TraesCS7D02G122500	4.74695	0.0177365	- && Q9SH66.1 RecName: Full=Dirigent protein 5; Short=AtDIR5; Flags: Precursor && PF03018:Dirigent-like protein
	TraesCS4D02G015600	4.74568	3.5e-07	- && P33679.2 RecName: Full=Zeamatin; Flags: Precursor && PF00314:Thaumatin family
	TraesCS4A02G202300	4.74088	0.000256326	- && P10848.1 RecName: Full=Alcohol dehydrogenase 3 && PF00107:Zinc-binding dehydrogenase|PF08240:Alcohol dehydrogenase GroES-like domain
	TraesCS6D02G148600	4.71594	6.45e-08	- && Q9ZQV9.3 RecName: Full=Nicotianamine synthase 1; AltName: Full=HvNAS1; AltName: Full=S-adenosyl-L-methionine:S-adenosyl-L-methionine:S-adenosyl-methionine 3-amino-3-carboxypropyltransferase 1 && PF03059:Nicotianamine synthase protein
	TraesCS2D02G350000	4.71582	0.0137087	- && - && -
	TraesCS1A02G262700	4.65705	0.0168842	- && Q8RU31.1 RecName: Full=MADS-box transcription factor 21; AltName: Full=OsMADS21; AltName: Full=RMADS207 && PF01486:K-box region|PF00319:SRF-type transcription factor (DNA-binding and dimerisation domain)
	TraesCS5D02G464000	4.65483	0.0169986	- && Q10BU2.1 RecName: Full=Germin-like protein 3-7; AltName: Full=Germin-like protein 7; Short=OsGER7; Flags: Precursor && PF00190:Cupin
	TraesCS7D02G345700	4.63316	3.99e-15	- && Q9SKD9.1 RecName: Full=Probable WRKY transcription factor 46; AltName: Full=WRKY DNA-binding protein 46 && PF03106:WRKY DNA -binding domain
	TraesCS5B02G224000	4.63155	0.0238666	- && Q6IEK5.1 RecName: Full=WRKY transcription factor WRKY76; Short=OsWRKY76 && PF03106:WRKY DNA -binding domain
	TraesCS2B02G042300	4.62051	0.00153841	- && - && PF03081:Exo70 exocyst complex subunit
	novel.2141	4.60394	0.00410532	- && - && -
	novel.9361	4.58747	0.00123362	- && - && -
	TraesCS6A02G318900	4.58461	0.0391575	- && Q8GWP0.1 RecName: Full=Transcription factor MYB39; AltName: Full=Myb-related protein 39; Short=AtMYB39 && PF00249:Myb-like DNA-binding domain
	TraesCS6A02G058500	4.56324	6.03e-08	- && Q9LXA5.1 RecName: Full=L-type lectin-domain containing receptor kinase IX.1; Short=LecRK-IX.1; Flags: Precursor && PF00069:Protein kinase domain|PF00139:Legume lectin domain
	novel.3408	4.56	6.84e-05	- && - && -
	TraesCSU02G097600	4.5513	3.45e-15	- && Q6YW62.2 RecName: Full=ABC transporter G family member 44; Short=OsABCG44; AltName: Full=Pleiotropic drug resistance protein 17; Short=OsPDR17 && PF00005:ABC transporter|PF08370:Plant PDR ABC transporter associated|PF01061:ABC-2 type transporter|PF14510:ABC-transporter extracellular N-terminal
	TraesCS7A02G093300	4.54738	0.00284162	- && Q02921.1 RecName: Full=Early nodulin-93; Short=N-93 && PF03386:Early nodulin 93 ENOD93 protein
	TraesCS5A02G244900	4.54491	5.19e-09	- && Q940Z5.1 RecName: Full=Phenolic glucoside malonyltransferase 1 && PF02458:Transferase family
	TraesCS3B02G289400	4.54388	0.0220165	- && O22040.2 RecName: Full=Mitogen-activated protein kinase kinase kinase ANP1; AltName: Full=Arabidopsis NPK1-related kinase 1 && PF00069:Protein kinase domain
	TraesCS6B02G217200	4.53002	0.000428932	- && P32260.2 RecName: Full=Cysteine synthase, chloroplastic/chromoplastic; AltName: Full=CSase B; Short=CS-B; AltName: Full=O-acetylserine (thiol)-lyase; AltName: Full=O-acetylserine sulfhydrylase; AltName: Full=OAS-TL B; Flags: Precursor && PF00291:Pyridoxal-phosphate dependent enzyme
	TraesCS2A02G332800	4.52955	0.020333	- && Q9SSF0.1 RecName: Full=Heavy metal-associated isoprenylated plant protein 16; Short=AtHIP16; AltName: Full=Farnesylated protein 4; Short=AtFP4; Flags: Precursor && PF00403:Heavy-metal-associated domain
	TraesCS4D02G103300	4.52739	0.00324028	- && P10848.1 RecName: Full=Alcohol dehydrogenase 3 && PF00107:Zinc-binding dehydrogenase|PF08240:Alcohol dehydrogenase GroES-like domain
	TraesCS6D02G010300	4.51347	0.0304244	- && - && -
	TraesCS2D02G377400	4.5072	0.0220619	- && Q43210.1 RecName: Full=Phenylalanine ammonia-lyase && PF00221:Aromatic amino acid lyase
	TraesCS2B02G174900	4.49125	0.043948	- && - && -
	TraesCS5A02G439700	4.48208	0.00548411	- && Q05968.1 RecName: Full=Pathogenesis-related protein 1; Flags: Precursor && PF00188:Cysteine-rich secretory protein family
	TraesCS7A02G091900	4.47981	0.0377275	- && Q02921.1 RecName: Full=Early nodulin-93; Short=N-93 && PF03386:Early nodulin 93 ENOD93 protein
	TraesCS5A02G419600	4.47949	0.0275559	- && - && -
	TraesCS2A02G489500	4.47515	5.3e-08	- && Q9SKD9.1 RecName: Full=Probable WRKY transcription factor 46; AltName: Full=WRKY DNA-binding protein 46 && PF03106:WRKY DNA -binding domain
	TraesCS7D02G393100	4.44995	0.00161945	- && H2DH22.1 RecName: Full=Cytochrome P450 CYP73A100 [Panax ginseng] && PF00067:Cytochrome P450
	TraesCS5D02G145800	4.44273	0.0468229	- && Q9SHB5.1 RecName: Full=WRKY transcription factor 55; AltName: Full=WRKY DNA-binding protein 55 && PF03106:WRKY DNA -binding domain
	TraesCS7D02G536900	4.43704	2.35e-05	- && Q9C5K7.1 RecName: Full=1-aminocyclopropane-1-carboxylate oxidase homolog 2 && PF14226:non-haem dioxygenase in morphine synthesis N-terminal|PF03171:2OG-Fe(II) oxygenase superfamily
	TraesCS6D02G121900	4.40286	5.61e-07	- && Q7G794.1 RecName: Full=Putative linoleate 9S-lipoxygenase 3; AltName: Full=Lipoxygenase 3 && PF01477:PLAT/LH2 domain|PF00305:Lipoxygenase
	novel.6011	4.39836	0.000990133	- && Q9SVB7.1 RecName: Full=Probable WRKY transcription factor 13; AltName: Full=WRKY DNA-binding protein 13 && PF03106:WRKY DNA -binding domain
	TraesCS5D02G342100	4.39695	0.0444006	- && Q7XXN5.1 RecName: Full=Putrescine hydroxycinnamoyltransferase 3; Short=OsPHT3 && PF02458:Transferase family
	TraesCS3A02G407100	4.3692	0.0397028	- && P50160.1 RecName: Full=Sex determination protein tasselseed-2 && PF00106:short chain dehydrogenase
	TraesCS7D02G053800	4.36655	1.05e-11	- && - && PF03018:Dirigent-like protein|PF01419:Jacalin-like lectin domain
	TraesCS6D02G275400	4.36626	0.035008	- && Q9FHQ1.1 RecName: Full=GDSL esterase/lipase At5g37690; AltName: Full=Extracellular lipase At5g37690; Flags: Precursor && PF00657:GDSL-like Lipase/Acylhydrolase
	TraesCS7D02G516200	4.36524	0.00492235	- && Q9ZUN4.1 RecName: Full=1-aminocyclopropane-1-carboxylate oxidase 1; Short=ACC oxidase 1; Short=AtACO1 && PF03171:2OG-Fe(II) oxygenase superfamily|PF14226:non-haem dioxygenase in morphine synthesis N-terminal
	TraesCS3A02G044100	4.35827	0.00266818	- && Q9C9G4.1 RecName: Full=Endonuclease 2; Short=AtENDO2; AltName: Full=Deoxyribonuclease ENDO2; AltName: Full=Single-stranded-nucleate endonuclease ENDO2; Flags: Precursor && PF02265:S1/P1 Nuclease
	novel.6078	4.34889	0.00389173	- && - && -
	TraesCS5B02G145300	4.34779	1.33e-07	- && Q9SHB5.1 RecName: Full=WRKY transcription factor 55; AltName: Full=WRKY DNA-binding protein 55 && PF03106:WRKY DNA -binding domain
	TraesCS5D02G479300	4.33666	9.45e-05	- && - && -
	TraesCS5A02G183300	4.33519	6.5e-05	- && Q05968.1 RecName: Full=Pathogenesis-related protein 1; Flags: Precursor && PF00188:Cysteine-rich secretory protein family
	TraesCS7A02G216300	4.29729	0.00111972	- && - && PF13962:Domain of unknown function
	TraesCS1A02G037800	4.28514	3.21e-05	- && Q43210.1 RecName: Full=Phenylalanine ammonia-lyase && PF00221:Aromatic amino acid lyase
	TraesCS3D02G228400	4.28163	4.78e-07	- && Q9FLV9.1 RecName: Full=S-type anion channel SLAH3; AltName: Full=SLAC1-homolog protein 3 && PF03595:Voltage-dependent anion channel
	TraesCS1B02G354100	4.26594	1.03e-08	- && - && PF13920:Zinc finger, C3HC4 type (RING finger)|PF16041:Domain of unknown function (DUF4793)|PF16040:Domain of unknown function (DUF4792)
	TraesCS2B02G560900	4.26193	0.0146662	- && - && -
	TraesCS4A02G401300	4.26148	0.000714793	- && Q43210.1 RecName: Full=Phenylalanine ammonia-lyase && PF00221:Aromatic amino acid lyase
	TraesCS1A02G186600	4.25437	0.00901096	- && Q06398.2 RecName: Full=Probable glutathione S-transferase GSTU6; AltName: Full=28 kDa cold-induced protein && PF00043:Glutathione S-transferase, C-terminal domain|PF02798:Glutathione S-transferase, N-terminal domain
	TraesCS3D02G061900	4.24391	1.62e-06	- && Q43257.1 RecName: Full=indole-2-monooxygenase; AltName: Full=Cytochrome P450 71C4; AltName: Full=Protein benzoxazineless 2 && PF00067:Cytochrome P450
	TraesCS3D02G477300	4.24248	0.0111918	- && P15737.1 RecName: Full=Glucan endo-1,3-beta-glucosidase GII; AltName: Full=(1->3)-beta-glucan endohydrolase GII; AltName: Full=(1->3)-beta-glucanase isoenzyme GII; AltName: Full=Beta-1,3-endoglucanase GII; Flags: Precursor && PF00332:Glycosyl hydrolases family 17
	TraesCS2B02G445600	4.23339	0.000137865	- && Q7X7X4.2 RecName: Full=Cytochrome P450 99A2 && PF00067:Cytochrome P450
	novel.1074	4.20825	0.000224047	- && Q9FL62.1 RecName: Full=Probable WRKY transcription factor 30; AltName: Full=WRKY DNA-binding protein 30 && PF03106:WRKY DNA -binding domain
	TraesCS5D02G472200	4.19848	0.0099774	- && Q9FNP2.1 RecName: Full=GDSL esterase/lipase At5g08460; AltName: Full=Extracellular lipase At5g08460; Flags: Precursor && PF00657:GDSL-like Lipase/Acylhydrolase
	TraesCS3D02G454600	4.19736	0.00357795	- && - && -
	TraesCS5D02G488900	4.19583	4.53e-06	- && Q38J50.1 RecName: Full=Tricetin 3',4',5'-O-trimethyltransferase; Short=TaOMT2; AltName: Full=Caffeic acid 3-O-methyltransferase; Short=TaCM; AltName: Full=Flavone O-methyltransferase 2 && PF00891:O-methyltransferase|PF08100:Dimerisation domain
	TraesCS6A02G382900	4.18745	0.0114779	- && Q7F731.1 RecName: Full=Germin-like protein 1-1; AltName: Full=Germin-like protein 4; Short=OsGER4; Flags: Precursor && PF00190:Cupin
	TraesCS3B02G591700	4.17352	0.0243986	- && Q9LMN7.1 RecName: Full=Wall-associated receptor kinase 5; Flags: Precursor && PF13947:Wall-associated receptor kinase galacturonan-binding|PF00069:Protein kinase domain
	TraesCS3D02G020500	4.17187	0.0442063	- && Q10J94.1 RecName: Full=Cysteine proteinase inhibitor 8; AltName: Full=Oryzacystatin VIII; Short=OC-VIII; AltName: Full=Oryzacystatin-8; Flags: Precursor && PF16845:Aspartic acid proteinase inhibitor
	TraesCS2D02G047500	4.16699	0.0273428	- && Q55EX9.2 RecName: Full=Putative methyltransferase DDB_G0268948 && PF08241:Methyltransferase domain
	TraesCS3D02G249900	4.16438	0.00528043	- && - && -
	TraesCS1A02G145300	4.15984	0.00962393	- && Q9M8Y5.1 RecName: Full=GDSL esterase/lipase LTL1; AltName: Full=Extracellular lipase LTL1; AltName: Full=Lithium-tolerant lipase 1; Short=AtLTL1; Short=Li-tolerant lipase 1; Flags: Precursor && PF00657:GDSL-like Lipase/Acylhydrolase
	TraesCS1B02G245800	4.15693	0.00468324	- && - && PF15699:NPR1 interacting
	TraesCS3A02G458400	4.15059	0.00736847	- && - && -
	TraesCS4B02G092700	4.14793	2.02e-05	- && Q9XEC6.1 RecName: Full=Cysteine-rich receptor-like protein kinase 36; Short=Cysteine-rich RLK36; Flags: Precursor && PF00069:Protein kinase domain
	TraesCS4A02G070600	4.12807	0.0355546	- && Q9SGA8.1 RecName: Full=UDP-glycosyltransferase 83A1 && PF00201:UDP-glucoronosyl and UDP-glucosyl transferase
	TraesCS3A02G033000	4.12075	0.0192535	- && P0C5E2.3 RecName: Full=LEAF RUST 10 DISEASE-RESISTANCE LOCUS RECEPTOR-LIKE PROTEIN KINASE-like 1.2; AltName: Full=Probable receptor-like serine/threonine-protein kinase LRK10L-1.2; Flags: Precursor && PF13947:Wall-associated receptor kinase galacturonan-binding|PF00069:Protein kinase domain|PF14380:Wall-associated receptor kinase C-terminal
	novel.2401	4.11864	1.56e-11	- && - && -
	TraesCS1A02G008400	4.11441	4.28e-05	- && Q40062.3 RecName: Full=2'-deoxymugineic-acid 2'-dioxygenase; AltName: Full=Protein iron deficiency-specific 3 && PF14226:non-haem dioxygenase in morphine synthesis N-terminal|PF03171:2OG-Fe(II) oxygenase superfamily
	TraesCS2B02G040600	4.10841	3.71e-07	- && Q2V6J9.1 RecName: Full=UDP-glucose flavonoid 3-O-glucosyltransferase 7; AltName: Full=Flavonol 3-O-glucosyltransferase 7; Short=FaGT7 && PF00201:UDP-glucoronosyl and UDP-glucosyl transferase
	TraesCS3D02G448800	4.0971	0.0194524	- && A2WYS7.2 RecName: Full=Esterase PIR7B >Q0JG99.2 RecName: Full=Esterase PIR7B && PF12697:Alpha/beta hydrolase family
	TraesCS3B02G524700	4.08216	0.000345899	- && Q02126.1 RecName: Full=Glucan endo-1,3-beta-glucosidase GIII; AltName: Full=(1->3)-beta-glucan endohydrolase GIII; AltName: Full=(1->3)-beta-glucanase isoenzyme GIII; AltName: Full=Beta-1,3-endoglucanase GIII; Flags: Precursor && PF00332:Glycosyl hydrolases family 17
	TraesCS6B02G473800	4.08131	0.000935319	- && P31110.1 RecName: Full=Thaumatin-like protein; Flags: Precursor && PF00314:Thaumatin family
	TraesCS6A02G331400	4.07955	0.0116724	- && Q9ZWQ9.1 RecName: Full=Flavonol synthase/flavanone 3-hydroxylase; AltName: Full=CitFLS; Short=FLS && PF03171:2OG-Fe(II) oxygenase superfamily|PF14226:non-haem dioxygenase in morphine synthesis N-terminal
	novel.4393	4.06868	5.76e-06	- && Q761Z9.2 RecName: Full=DEAD-box ATP-dependent RNA helicase 18; AltName: Full=BRI1-KD-interacting protein 115; Short=BIP115 && -
	novel.1108	4.0615	2.89e-06	- && - && -
	TraesCS2D02G081400	4.05127	3.8e-05	- && O49621.1 RecName: Full=MLO-like protein 1; Short=AtMlo1; AltName: Full=MLO protein homolog 1; Short=AtMlo-H1 && PF03094:Mlo family
	TraesCS3B02G550100	4.05085	0.0207766	- && - && -
	TraesCS5A02G018200	4.03639	0.00322344	- && P50698.1 RecName: Full=Thaumatin-like pathogenesis-related protein 4; Flags: Precursor && PF00314:Thaumatin family
	TraesCS5A02G091300	4.03291	0.0244359	- && Q7XJE6.1 RecName: Full=Metacaspase-1; Short=AtMC1; AltName: Full=Metacaspase 1b; Short=AtMCP1b; AltName: Full=Protein LSD ONE LIKE 3 && PF00656:Caspase domain|PF06943:LSD1 zinc finger
	TraesCS6D02G280600	4.03161	0.0177365	- && - && PF05678:VQ motif
	novel.3871	4.02764	1.17e-06	- && - && -
	TraesCS5D02G488700	4.02358	0.0124227	- && P53415.1 RecName: Full=Chalcone synthase 2; AltName: Full=Naringenin-chalcone synthase 2 && PF00195:Chalcone and stilbene synthases, N-terminal domain|PF02797:Chalcone and stilbene synthases, C-terminal domain
	TraesCS1B02G115800	4.00851	0.0367695	- && Q42517.1 RecName: Full=Peroxidase N; AltName: Full=Neutral peroxidase; Flags: Precursor && PF00141:Peroxidase
	TraesCS6A02G403200	4.00062	0.00129594	- && P29062.1 RecName: Full=Pathogenesis-related protein PR-4A; Flags: Precursor && PF00967:Barwin family
	TraesCS4A02G331100	3.98707	0.0389315	- && Q8GU84.1 RecName: Full=ABC transporter G family member 48; Short=OsABCG48; AltName: Full=Pleiotropic drug resistance protein 3; Short=OsPDR3 && PF14510:ABC-transporter extracellular N-terminal|PF00005:ABC transporter|PF01061:ABC-2 type transporter|PF08370:Plant PDR ABC transporter associated
	TraesCS2D02G043200	3.9857	2.17e-10	- && - && PF01419:Jacalin-like lectin domain
	TraesCS7D02G551800	3.982	0.0498469	- && Q6VAA8.1 RecName: Full=UDP-glycosyltransferase 91D1 && PF00201:UDP-glucoronosyl and UDP-glucosyl transferase
	TraesCS2B02G560800	3.97071	0.0378434	- && - && -
	TraesCS7D02G087800	3.96333	4.63e-06	- && Q02921.1 RecName: Full=Early nodulin-93; Short=N-93 && PF03386:Early nodulin 93 ENOD93 protein
	TraesCS2A02G110300	3.94196	0.0024187	- && P31110.1 RecName: Full=Thaumatin-like protein; Flags: Precursor && PF00314:Thaumatin family
	TraesCS6B02G422100	3.93285	0.0188446	- && Q7F731.1 RecName: Full=Germin-like protein 1-1; AltName: Full=Germin-like protein 4; Short=OsGER4; Flags: Precursor && PF00190:Cupin
	TraesCSU02G125500	3.92749	5.33e-05	- && Q9ZQV7.1 RecName: Full=Probable nicotianamine synthase 2; AltName: Full=HvNAS2; AltName: Full=S-adenosyl-L-methionine:S-adenosyl-L-methionine:S-adenosyl-methionine 3-amino-3-carboxypropyltransferase 2 && PF03059:Nicotianamine synthase protein
	novel.2356	3.92652	0.0408648	- && - && -
	TraesCS6D02G359300	3.92474	1.69e-07	- && Q39224.1 RecName: Full=Protein SRG1; Short=AtSRG1; AltName: Full=Protein SENESCENCE-RELATED GENE 1 && PF14226:non-haem dioxygenase in morphine synthesis N-terminal|PF03171:2OG-Fe(II) oxygenase superfamily
	TraesCS2A02G024700	3.92248	0.0098629	- && Q9C5S9.1 RecName: Full=Cysteine-rich receptor-like protein kinase 6; Short=Cysteine-rich RLK6; AltName: Full=Receptor-like protein kinase 5; Flags: Precursor && PF00069:Protein kinase domain
	TraesCS5A02G093600	3.91777	0.006559	- && Q948T9.1 RecName: Full=Respiratory burst oxidase homolog protein B; AltName: Full=NADPH oxidase RBOHB; AltName: Full=StRBOHB && PF01794:Ferric reductase like transmembrane component|PF08030:Ferric reductase NAD binding domain|PF08022:FAD-binding domain|PF08414:Respiratory burst NADPH oxidase
	TraesCS4D02G287200	3.91266	2.46e-05	- && - && -
	TraesCS3B02G347200	3.88503	0.0235174	- && - && PF06136:Domain of unknown function (DUF966)
	TraesCS2B02G517400	3.87415	1.95e-05	- && Q9SKD9.1 RecName: Full=Probable WRKY transcription factor 46; AltName: Full=WRKY DNA-binding protein 46 && PF03106:WRKY DNA -binding domain
	TraesCS2D02G489700	3.87323	1.07e-18	- && Q9SKD9.1 RecName: Full=Probable WRKY transcription factor 46; AltName: Full=WRKY DNA-binding protein 46 && PF03106:WRKY DNA -binding domain
	TraesCS4A02G116400	3.84621	6.2e-05	- && Q05736.1 RecName: Full=Pathogenesis-related protein 1; Short=AOPR1 && PF00407:Pathogenesis-related protein Bet v I family
	novel.11457	3.83613	0.0220806	- && - && -
	TraesCS4B02G237300	3.83243	2.2e-05	- && Q42831.1 RecName: Full=Non-symbiotic hemoglobin; AltName: Full=HORvu GLB1; AltName: Full=Non-legume hemoglobin && PF00042:Globin
	novel.7992	3.83036	8.56e-08	- && - && -
	TraesCS7A02G445600	3.82994	3.27e-06	- && P29687.1 RecName: Full=Ras-related protein Rab5 && PF00071:Ras family
	TraesCS2B02G056700	3.82487	2.41e-10	- && - && PF01419:Jacalin-like lectin domain
	TraesCS6B02G004600	3.80247	0.000330976	- && Q9STE7.1 RecName: Full=Putative disease resistance RPP13-like protein 3 && PF00931:NB-ARC domain
	TraesCS3B02G408500	3.79912	0.0492823	- && Q9SJ52.1 RecName: Full=Protein YLS9; AltName: Full=Protein NDR1/HIN1-LIKE 10; Short=AtNHL10; AltName: Full=Protein YELLOW-LEAF-SPECIFIC GENE 9 && PF03168:Late embryogenesis abundant protein
	TraesCS2D02G561400	3.79456	0.00660988	- && - && PF03168:Late embryogenesis abundant protein
	novel.4046	3.78819	1.14e-11	- && - && -
	TraesCS6D02G362200	3.78568	0.0313633	- && Q9LMP1.1 RecName: Full=Wall-associated receptor kinase 2; Flags: Precursor && PF07714:Protein tyrosine kinase|PF13947:Wall-associated receptor kinase galacturonan-binding
	TraesCS2A02G044600	3.76844	2.96e-07	- && - && PF01419:Jacalin-like lectin domain
	TraesCS6D02G364300	3.7633	7.06e-06	- && Q6K991.1 RecName: Full=Phosphate transporter PHO1-2; AltName: Full=Protein PHO1-2; Short=OsPHO1;2 && PF03105:SPX domain|PF03124:EXS family
	TraesCS3D02G342400	3.75543	7.42e-38	- && Q43217.3 RecName: Full=Histone H2B.3; AltName: Full=wcH2B-8 && PF00125:Core histone H2A/H2B/H3/H4
	novel.2197	3.73116	0.000380906	- && - && -
	TraesCS3B02G037500	3.7257	0.0195218	- && Q9C646.1 RecName: Full=Probable disease resistance protein RXW24L && PF00931:NB-ARC domain
	TraesCS4A02G066200	3.71779	0.000320086	- && Q94AZ2.2 RecName: Full=Sugar transport protein 13; AltName: Full=Hexose transporter 13; AltName: Full=Multicopy suppressor of snf4 deficiency protein 1 && PF00083:Sugar (and other) transporter
	TraesCS1D02G094200	3.70893	0.000511541	- && E3SXU4.1 RecName: Full=Basic helix-loop-helix protein A [Pisum sativum] && PF14215:bHLH-MYC and R2R3-MYB transcription factors N-terminal
	TraesCS1B02G286000	3.69983	1.99e-05	- && Q8IXU6.1 RecName: Full=Solute carrier family 35 member F2 && PF06027:Solute carrier family 35
	TraesCS6D02G370800	3.69074	1.71e-10	- && Q9ZQV6.1 RecName: Full=Probable nicotianamine synthase 4; AltName: Full=HvNAS4; AltName: Full=S-adenosyl-L-methionine:S-adenosyl-L-methionine:S-adenosyl-methionine 3-amino-3-carboxypropyltransferase 4 && PF03059:Nicotianamine synthase protein
	TraesCS5A02G262400	3.68917	0.0053825	- && - && PF13499:EF-hand domain pair
	novel.11897	3.68335	8.27e-05	- && - && PF00113:Enolase, C-terminal TIM barrel domain
	TraesCS2D02G408900	3.67034	0.0037737	- && Q39176.1 RecName: Full=Lipid transfer protein EARLI 1; AltName: Full=Protein EARLY ARABIDOPSIS ALUMINUM INDUCED 1; Short=pEARLI1; Flags: Precursor && PF14547:Hydrophobic seed protein
	TraesCS6B02G001300	3.66319	1.52e-08	- && Q8GYA4.3 RecName: Full=Cysteine-rich receptor-like protein kinase 10; Short=Cysteine-rich RLK10; AltName: Full=Receptor-like protein kinase 4; Flags: Precursor && PF00635:MSP (Major sperm protein) domain|PF00069:Protein kinase domain
	TraesCS3A02G226600	3.64242	1.68e-07	- && P51106.1 RecName: Full=Dihydroflavonol 4-reductase; Short=DFR; AltName: Full=Dihydrokaempferol 4-reductase; AltName: Full=Flavanone 4-reductase; Short=FNR && PF01370:NAD dependent epimerase/dehydratase family
	novel.4350	3.60554	0.0163915	- && - && -
	TraesCS3A02G239200	3.60262	0.0171857	- && P51614.1 RecName: Full=Acidic endochitinase; Flags: Precursor && PF00704:Glycosyl hydrolases family 18
	TraesCS6A02G336600	3.60016	4.84e-10	- && Q8GXZ3.1 RecName: Full=Serine/threonine-protein kinase At5g01020 && PF07714:Protein tyrosine kinase
	TraesCS1A02G383800	3.5961	0.0265293	- && Q2R0D1.1 RecName: Full=CASP-like protein 1U2; Short=OsCASPL1U2 && PF04535:Domain of unknown function (DUF588)
	novel.2182	3.59486	3.89e-22	- && - && -
	TraesCS3B02G213600	3.58913	0.0173469	- && Q8LG88.2 RecName: Full=Tonoplast dicarboxylate transporter; Short=AttDT; AltName: Full=Sodium-dicarboxylate cotransporter-like; Short=AtSDAT; AltName: Full=Vacuolar malate transporter && PF00939:Sodium:sulfate symporter transmembrane region
	TraesCS6B02G425200	3.58153	1.88e-16	- && Q9ZQV6.1 RecName: Full=Probable nicotianamine synthase 4; AltName: Full=HvNAS4; AltName: Full=S-adenosyl-L-methionine:S-adenosyl-L-methionine:S-adenosyl-methionine 3-amino-3-carboxypropyltransferase 4 && PF03059:Nicotianamine synthase protein
	novel.2047	3.57876	1.31e-06	- && - && -
	TraesCS2A02G222800	3.57507	0.0135385	- && - && PF13088:BNR repeat-like domain
	novel.8104	3.57012	9.54e-29	- && - && -
	TraesCS3A02G132200	3.56733	0.000240754	- && - && PF03908:Sec20
	TraesCS7A02G312800	3.56296	0.00808111	- && Q9FKS8.1 RecName: Full=Lysine histidine transporter 1 && PF01490:Transmembrane amino acid transporter protein
	novel.5470	3.55611	0.00491676	- && Q06398.2 RecName: Full=Probable glutathione S-transferase GSTU6; AltName: Full=28 kDa cold-induced protein && PF13417:Glutathione S-transferase, N-terminal domain
	TraesCS5B02G181500	3.55501	0.00103391	- && P35792.1 RecName: Full=Pathogenesis-related protein PRB1-2; Flags: Precursor && PF00188:Cysteine-rich secretory protein family
	TraesCSU02G127700	3.54941	3.46e-05	- && P15719.1 RecName: Full=Malate dehydrogenase [NADP], chloroplastic; AltName: Full=NADP-MDH; Flags: Precursor && PF02866:lactate/malate dehydrogenase, alpha/beta C-terminal domain|PF00056:lactate/malate dehydrogenase, NAD binding domain
	TraesCS5A02G419900	3.5491	0.0143323	- && - && -
	TraesCS3A02G116400	3.52839	3.94e-05	- && - && PF13837:Myb/SANT-like DNA-binding domain
	novel.1194	3.51166	0.00591912	- && - && -
	TraesCS6D02G363100	3.50702	0.0340958	- && Q9LUC5.1 RecName: Full=Cytochrome P450 72A15 && PF00067:Cytochrome P450
	TraesCS4A02G389900	3.48409	0.0164905	- && - && -
	TraesCS1B02G113100	3.47891	4.67e-13	- && E3SXU4.1 RecName: Full=Basic helix-loop-helix protein A [Pisum sativum] && PF14215:bHLH-MYC and R2R3-MYB transcription factors N-terminal|PF00010:Helix-loop-helix DNA-binding domain
	TraesCS7D02G218300	3.47542	0.00296364	- && - && PF13962:Domain of unknown function
	TraesCS1A02G276900	3.47273	0.0202585	- && Q8IXU6.1 RecName: Full=Solute carrier family 35 member F2 && PF06027:Solute carrier family 35
	TraesCS7A02G338500	3.47129	6.14e-11	- && - && PF03106:WRKY DNA -binding domain
	novel.11077	3.47017	0.00579235	- && - && -
	TraesCS2D02G487100	3.45432	0.00592006	- && - && -
	novel.7907	3.45396	3.13e-14	- && Q84JZ8.1 RecName: Full=Protein tesmin/TSO1-like CXC 4; Short=AtTCX4 && -
	novel.5991	3.45224	3.17e-08	- && - && -
	TraesCS5D02G066200	3.45092	6.07e-21	- && Q8VY49.1 RecName: Full=Protein LIKE COV 1 && -
	TraesCS6A02G320300	3.44534	0.0434773	- && Q9SWH5.2 RecName: Full=Galactoside 2-alpha-L-fucosyltransferase; AltName: Full=Xyloglucan alpha-(1,2)-fucosyltransferase; Short=AtFUT1 && PF03254:Xyloglucan fucosyltransferase
	TraesCS7A02G198900	3.43872	0.0476383	- && P35792.1 RecName: Full=Pathogenesis-related protein PRB1-2; Flags: Precursor && PF00188:Cysteine-rich secretory protein family
	TraesCS4A02G488900	3.43306	0.0460248	- && A2XQD3.1 RecName: Full=G-type lectin S-receptor-like serine/threonine-protein kinase LECRK2; Short=OsLecRK2; Flags: Precursor && PF00069:Protein kinase domain|PF01453:D-mannose binding lectin
	TraesCS5D02G488800	3.43244	0.00843327	- && Q38J50.1 RecName: Full=Tricetin 3',4',5'-O-trimethyltransferase; Short=TaOMT2; AltName: Full=Caffeic acid 3-O-methyltransferase; Short=TaCM; AltName: Full=Flavone O-methyltransferase 2 && PF00891:O-methyltransferase|PF08100:Dimerisation domain
	novel.8554	3.43038	3.04e-08	- && Q9SD53.1 RecName: Full=UPF0481 protein At3g47200 && -
	novel.6543	3.42866	9.17e-10	- && - && -
	TraesCS4B02G243500	3.42808	0.000198065	- && Q94AZ2.2 RecName: Full=Sugar transport protein 13; AltName: Full=Hexose transporter 13; AltName: Full=Multicopy suppressor of snf4 deficiency protein 1 && PF00083:Sugar (and other) transporter
	TraesCS3B02G014800	3.42639	0.000389842	- && - && -
	TraesCS5D02G355100	3.42372	0.0169029	- && - && PF13968:Domain of unknown function (DUF4220)|PF04578:Protein of unknown function, DUF594
	TraesCS3D02G473200	3.42164	0.0443224	- && Q94AG2.2 RecName: Full=Somatic embryogenesis receptor kinase 1; Short=AtSERK1; AltName: Full=Somatic embryogenesis receptor-like kinase 1; Flags: Precursor && PF08263:Leucine rich repeat N-terminal domain|PF13855:Leucine rich repeat
	TraesCS5D02G041100	3.42094	3.14e-06	- && Q8GSM3.1 RecName: Full=Lipoxygenase 2.2, chloroplastic; AltName: Full=LOX2:Hv:2; Flags: Precursor && PF00305:Lipoxygenase
	novel.8760	3.41369	3.71e-09	- && - && -
	TraesCS3B02G526700	3.412	0.0111702	- && Q02126.1 RecName: Full=Glucan endo-1,3-beta-glucosidase GIII; AltName: Full=(1->3)-beta-glucan endohydrolase GIII; AltName: Full=(1->3)-beta-glucanase isoenzyme GIII; AltName: Full=Beta-1,3-endoglucanase GIII; Flags: Precursor && PF00332:Glycosyl hydrolases family 17
	novel.3892	3.40604	3.81e-06	- && - && -
	novel.11192	3.38668	0.000567282	- && - && -
	TraesCS2B02G413000	3.38592	0.0016812	- && Q9FLV0.1 RecName: Full=Protein DOWNY MILDEW RESISTANCE 6; Short=AtDMR6; AltName: Full=2-oxoglutarate (2OG)-Fe(II) oxygenase-like protein DMR6; AltName: Full=Salicylate 3-hydroxylase DMR6; Short=S3H DMR6; Short=SA 3-hydroxylase DMR6; Short=Salicylic acid 3-hydroxylase DMR6 && PF14226:non-haem dioxygenase in morphine synthesis N-terminal|PF03171:2OG-Fe(II) oxygenase superfamily
	TraesCS1D02G215300	3.38539	0.00521365	- && Q7XCA7.1 RecName: Full=Expansin-B6; AltName: Full=Beta-expansin-6; AltName: Full=OsEXPB6; AltName: Full=OsaEXPb1.8; Flags: Precursor && PF01357:Pollen allergen|PF03330:Rare lipoprotein A (RlpA)-like double-psi beta-barrel
	novel.7984	3.38528	9.35e-08	- && - && -
	TraesCS5B02G491000	3.35259	0.0033119	- && Q681X4.1 RecName: Full=Zinc finger protein ZAT5 && PF13912:C2H2-type zinc finger
	TraesCS3B02G073700	3.35123	0.00159219	- && - && -
	TraesCS1A02G225800	3.34906	0.0104038	- && P26571.1 RecName: Full=Metallothionein-like protein 1; Short=MT-1 && -
	TraesCS1D02G196500	3.34158	4.05e-08	- && Q9FPS2.1 RecName: Full=Ubiquitin carboxyl-terminal hydrolase 25; AltName: Full=Deubiquitinating enzyme 25; Short=AtUBP25; AltName: Full=Ubiquitin thioesterase 25; AltName: Full=Ubiquitin-specific-processing protease 25 && PF00443:Ubiquitin carboxyl-terminal hydrolase
	TraesCS7B02G434200	3.34111	0.000132878	- && O81973.1 RecName: Full=Cytochrome P450 93A3; AltName: Full=Cytochrome P450 CP5 && PF00067:Cytochrome P450
	TraesCS2D02G447600	3.32858	0.0201206	- && Q940Z5.1 RecName: Full=Phenolic glucoside malonyltransferase 1 && PF02458:Transferase family
	TraesCS5B02G093800	3.3232	0.000595851	- && - && -
	TraesCS3A02G416300	3.32275	0.0224179	- && - && -
	TraesCS7D02G348500	3.32009	0.00135905	- && P50472.1 RecName: Full=Probable glutathione S-transferase BZ2; AltName: Full=Protein bronze-2 && PF13410:Glutathione S-transferase, C-terminal domain|PF13417:Glutathione S-transferase, N-terminal domain
	TraesCS7D02G475600	3.31963	1.96e-06	- && Q8S9J6.1 RecName: Full=Aspartyl protease family protein At5g10770; Flags: Precursor && PF14543:Xylanase inhibitor N-terminal|PF14541:Xylanase inhibitor C-terminal
	TraesCS5D02G114700	3.31938	0.0032039	- && Q9SZG0.1 RecName: Full=Heptahelical transmembrane protein 4; AltName: Full=PAQR family protein HHP4 && PF03006:Haemolysin-III related
	TraesCS3A02G468500	3.31222	0.000639387	- && - && PF14543:Xylanase inhibitor N-terminal|PF14541:Xylanase inhibitor C-terminal
	TraesCS5D02G408100	3.31215	0.0143951	- && P86888.1 RecName: Full=Peamaclein; AltName: Allergen=Pru p 7 [Prunus persica] && -
	TraesCS4B02G306700	3.31168	0.00711902	- && - && -
	TraesCS2D02G540000	3.29497	3.93e-10	- && O03982.1 RecName: Full=Heavy metal-associated isoprenylated plant protein 39; Short=AtHIP39; Flags: Precursor && -
	TraesCS4B02G021600	3.28878	0.0299485	- && Q8LIL0.2 RecName: Full=Bisdemethoxycurcumin synthase; AltName: Full=Curcuminoid synthase && PF00195:Chalcone and stilbene synthases, N-terminal domain|PF02797:Chalcone and stilbene synthases, C-terminal domain
	TraesCS1A02G034700	3.27532	0.0195218	- && Q10PI6.1 RecName: Full=Lecithin-cholesterol acyltransferase-like 1 && -
	TraesCS3A02G440600	3.27191	0.00101844	- && Q7XHI9.1 RecName: Full=Transcription factor bHLH84; AltName: Full=Basic helix-loop-helix protein 84; Short=AtbHLH84; Short=bHLH 84; AltName: Full=bHLH transcription factor bHLH084 && PF00010:Helix-loop-helix DNA-binding domain
	novel.4380	3.27143	7.64e-10	- && Q9ZVC9.2 RecName: Full=Protein FAR1-RELATED SEQUENCE 3 && -
	novel.2408	3.26632	0.0420374	- && - && -
	TraesCS2D02G423700	3.26608	0.0124438	- && Q8L7E3.2 RecName: Full=Vacuolar-sorting receptor 7; Short=AtVSR7; AltName: Full=BP80-like protein f; Short=AtBP80f; AltName: Full=Epidermal growth factor receptor-like protein 3; Short=AtELP3; Flags: Precursor && PF02225:PA domain
	TraesCS2A02G049900	3.26477	1.57e-05	- && Q9ZQV7.1 RecName: Full=Probable nicotianamine synthase 2; AltName: Full=HvNAS2; AltName: Full=S-adenosyl-L-methionine:S-adenosyl-L-methionine:S-adenosyl-methionine 3-amino-3-carboxypropyltransferase 2 && PF03059:Nicotianamine synthase protein
	novel.5644	3.26118	4.31e-14	- && - && -
	TraesCS2A02G593300	3.24585	0.0290681	- && - && PF03168:Late embryogenesis abundant protein
	TraesCS6A02G001500	3.23306	0.0446637	- && P41213.1 RecName: Full=Leucoanthocyanidin dioxygenase; Short=LDOX; Short=Leucocyanidin oxygenase; AltName: Full=Leucoanthocyanidin hydroxylase && PF03171:2OG-Fe(II) oxygenase superfamily|PF14226:non-haem dioxygenase in morphine synthesis N-terminal
	novel.11462	3.19934	0.00448302	- && - && -
	TraesCS3A02G102000	3.19027	0.0335491	- && Q941Z0.1 RecName: Full=Probable NADPH:quinone oxidoreductase 1 && -
	TraesCS3A02G276200	3.19024	0.00289731	- && O49545.1 RecName: Full=Leucine-rich repeat receptor-like serine/threonine-protein kinase BAM1; AltName: Full=Protein BARELY ANY MERISTEM 1; Flags: Precursor && PF08263:Leucine rich repeat N-terminal domain|PF13855:Leucine rich repeat|PF07714:Protein tyrosine kinase
	novel.11529	3.17464	0.00330734	- && - && -
	TraesCS1A02G212300	3.17327	0.00964465	- && Q7XCA7.1 RecName: Full=Expansin-B6; AltName: Full=Beta-expansin-6; AltName: Full=OsEXPB6; AltName: Full=OsaEXPb1.8; Flags: Precursor && PF01357:Pollen allergen|PF03330:Rare lipoprotein A (RlpA)-like double-psi beta-barrel
	TraesCS3D02G061500	3.16245	8.56e-08	- && Q43257.1 RecName: Full=indole-2-monooxygenase; AltName: Full=Cytochrome P450 71C4; AltName: Full=Protein benzoxazineless 2 && PF00067:Cytochrome P450
	TraesCS5D02G487900	3.15515	0.0127529	- && A3A871.1 RecName: Full=Ent-isokaurene C2-hydroxylase; AltName: Full=Cytochrome P450 71Z6 && PF00067:Cytochrome P450
	TraesCS3D02G224600	3.15194	0.00137771	- && P51106.1 RecName: Full=Dihydroflavonol 4-reductase; Short=DFR; AltName: Full=Dihydrokaempferol 4-reductase; AltName: Full=Flavanone 4-reductase; Short=FNR && PF01370:NAD dependent epimerase/dehydratase family
	TraesCS5A02G017900	3.14689	0.0239461	- && P81370.2 RecName: Full=Thaumatin-like protein; AltName: Allergen=Act d 2; Flags: Precursor && PF00314:Thaumatin family
	TraesCS1A02G422900	3.1459	5.67e-12	- && Q94CD8.1 RecName: Full=Glucan endo-1,3-beta-glucosidase 4; AltName: Full=(1->3)-beta-glucan endohydrolase 4; Short=(1->3)-beta-glucanase 4; AltName: Full=Beta-1,3-endoglucanase 4; Short=Beta-1,3-glucanase 4; Flags: Precursor && PF07983:X8 domain|PF00332:Glycosyl hydrolases family 17
	TraesCS4B02G271800	3.1387	2.7e-05	- && O82081.1 RecName: Full=Uclacyanin 1; Flags: Precursor && PF02298:Plastocyanin-like domain
	TraesCS3A02G489400	3.13548	0.0232222	- && Q700C7.1 RecName: Full=Transcription factor SPEECHLESS; AltName: Full=Basic helix-loop-helix protein 98; Short=AtbHLH98; Short=bHLH 98; AltName: Full=Transcription factor EN 19; AltName: Full=bHLH transcription factor bHLH098 && PF00010:Helix-loop-helix DNA-binding domain
	TraesCS7B02G388300	3.13496	0.000180316	- && - && -
	TraesCS7A02G330800	3.13433	0.0460031	- && Q9XI60.1 RecName: Full=Lipid phosphate phosphatase 2; Short=AtLPP2; AltName: Full=Phosphatidic acid phosphatase 2; Short=AtPAP2; AltName: Full=Prenyl diphosphate phosphatase && PF01569:PAP2 superfamily
	TraesCS1A02G102400	3.13419	1.37e-07	- && E3SXU4.1 RecName: Full=Basic helix-loop-helix protein A [Pisum sativum] && PF00010:Helix-loop-helix DNA-binding domain|PF14215:bHLH-MYC and R2R3-MYB transcription factors N-terminal
	TraesCS4A02G190700	3.13151	0.0102282	- && P83304.1 RecName: Full=Mannose/glucose-specific lectin && PF03018:Dirigent-like protein|PF01419:Jacalin-like lectin domain
	TraesCS5A02G191200	3.12815	0.0204213	- && P14133.1 RecName: Full=L-ascorbate oxidase; Short=ASO; Short=Ascorbase; Flags: Precursor && PF07732:Multicopper oxidase|PF00394:Multicopper oxidase|PF07731:Multicopper oxidase
	TraesCS4D02G015800	3.12541	0.000275326	- && P33679.2 RecName: Full=Zeamatin; Flags: Precursor && PF00314:Thaumatin family
	TraesCS4B02G312300	3.11143	0.0290092	- && B9DFU2.1 RecName: Full=Cytochrome P450 711A1; AltName: Full=Protein MORE AXILLARY BRANCHES 1 && PF00067:Cytochrome P450
	novel.8670	3.10629	0.00137771	- && - && -
	TraesCS3D02G118300	3.09584	0.000281914	- && - && PF13837:Myb/SANT-like DNA-binding domain
	TraesCS4D02G243100	3.09352	0.000176569	- && Q94AZ2.2 RecName: Full=Sugar transport protein 13; AltName: Full=Hexose transporter 13; AltName: Full=Multicopy suppressor of snf4 deficiency protein 1 && PF00083:Sugar (and other) transporter
	novel.11775	3.09104	0.0187721	- && - && -
	TraesCS5B02G261700	3.08857	0.000639387	- && - && -
	novel.4423	3.08025	0.0209799	- && - && -
	TraesCS5A02G266800	3.08002	0.0198809	- && - && -
	TraesCS5D02G327800	3.07854	0.0345268	- && Q9FMK9.1 RecName: Full=Probable inactive purple acid phosphatase 29; Flags: Precursor && PF00149:Calcineurin-like phosphoesterase
	TraesCSU02G146600	3.07587	0.000924242	- && P31110.1 RecName: Full=Thaumatin-like protein; Flags: Precursor && PF00314:Thaumatin family
	TraesCS7D02G437900	3.06841	0.00265415	- && - && PF12609:Wound-induced protein
	TraesCS6D02G123700	3.05561	0.000643996	- && - && -
	TraesCS2A02G532700	3.05482	1.05e-06	- && - && PF12609:Wound-induced protein
	TraesCS2B02G437700	3.04816	9.98e-09	- && - && PF14368:Probable lipid transfer
	TraesCS7A02G156100	3.04417	0.012784	- && Q91Z92.1 RecName: Full=Beta-1,3-galactosyltransferase 6; Short=Beta-1,3-GalTase 6; Short=Beta3Gal-T6; Short=Beta3GalT6; AltName: Full=GAG GalTII; AltName: Full=Galactosyltransferase II; AltName: Full=Galactosylxylosylprotein 3-beta-galactosyltransferase; AltName: Full=UDP-Gal:betaGal beta 1,3-galactosyltransferase polypeptide 6 && -
	TraesCS7B02G253600	3.036	0.00285243	- && Q6ZH29.1 RecName: Full=Probable gamma-aminobutyrate transaminase 4; Short=OsGABA-T && PF00202:Aminotransferase class-III
	TraesCS5B02G015400	3.02734	0.0242819	- && - && -
	TraesCS6B02G382500	3.02399	0.0270929	- && Q8L7Z0.1 RecName: Full=Cyclic nucleotide-gated ion channel 17; AltName: Full=Cyclic nucleotide- and calmodulin-regulated ion channel 17 && PF00520:Ion transport protein|PF00027:Cyclic nucleotide-binding domain
	novel.3535	3.02368	3.16e-06	- && - && -
	TraesCS7D02G201300	3.01602	0.00206137	- && P35792.1 RecName: Full=Pathogenesis-related protein PRB1-2; Flags: Precursor && PF00188:Cysteine-rich secretory protein family
	TraesCS5D02G004400	3.0155	0.0191258	- && Q9FLD5.1 RecName: Full=AAA-ATPase ASD, mitochondrial; AltName: Full=AAA-ATPase 1; AltName: Full=Protein ATPASE-IN-SEED-DEVELOPMENT && PF00004:ATPase family associated with various cellular activities (AAA)|PF14363:Domain associated at C-terminal with AAA
	novel.6150	3.00976	0.0348761	- && - && -
	TraesCS5B02G553100	2.997	0.0122506	- && P60496.1 RecName: Full=Chemocyanin; AltName: Full=Basic blue protein; AltName: Full=Plantacyanin; Flags: Precursor && PF02298:Plastocyanin-like domain
	TraesCS3D02G179900	2.99682	0.00447196	- && - && -
	TraesCS3B02G375600	2.99538	0.0242212	- && Q93WU8.2 RecName: Full=Probable WRKY transcription factor 54; AltName: Full=WRKY DNA-binding protein 54 && PF03106:WRKY DNA -binding domain
	TraesCS4A02G279300	2.99444	0.039676	- && P15290.1 RecName: Full=Oxalate oxidase GF-2.8; AltName: Full=Germin GF-2.8; Flags: Precursor && PF00190:Cupin
	TraesCS5D02G012000	2.99294	0.02864	- && P93846.1 RecName: Full=Obtusifoliol 14-alpha demethylase; AltName: Full=CYPLI; AltName: Full=Cytochrome P450 51; AltName: Full=Cytochrome P450-LIA1 && PF00067:Cytochrome P450
	novel.6316	2.98981	0.00015079	- && - && -
	TraesCS1D02G289700	2.98624	0.000212786	- && Q9ST02.2 RecName: Full=Nicotianamine aminotransferase A; AltName: Full=Nicotianamine aminotransferase III; Short=NAAT-III && PF00155:Aminotransferase class I and II
	TraesCS6D02G122000	2.98554	3.15e-08	- && Q7G794.1 RecName: Full=Putative linoleate 9S-lipoxygenase 3; AltName: Full=Lipoxygenase 3 && PF00305:Lipoxygenase
	TraesCS2D02G287300	2.98423	0.000193258	- && Q6VVA6.2 RecName: Full=Potassium transporter 1; AltName: Full=OsHAK1 && PF02705:K+ potassium transporter
	TraesCS7A02G398900	2.98201	0.000375793	- && H2DH22.1 RecName: Full=Cytochrome P450 CYP73A100 [Panax ginseng] && PF00067:Cytochrome P450
	TraesCS2A02G573500	2.97856	0.0174861	- && Q96520.1 RecName: Full=Peroxidase 12; Short=Atperox P12; AltName: Full=ATP4a; AltName: Full=PRXR6; Flags: Precursor && PF00141:Peroxidase
	novel.8421	2.97741	1.39e-09	- && - && -
	TraesCS2B02G603600	2.97483	1.38e-06	- && Q9FMS6.1 RecName: Full=Probable CCR4-associated factor 1 homolog 11 && PF04857:CAF1 family ribonuclease
	novel.8087	2.96626	2.97e-07	- && - && -
	TraesCS5D02G240100	2.96436	0.000829092	- && Q67UC7.2 RecName: Full=Probable potassium transporter 17; AltName: Full=OsHAK17 && PF02705:K+ potassium transporter
	novel.8737	2.96152	2.2e-06	- && - && -
	TraesCS6D02G367000	2.95993	0.00299445	- && Q7F731.1 RecName: Full=Germin-like protein 1-1; AltName: Full=Germin-like protein 4; Short=OsGER4; Flags: Precursor && PF00190:Cupin
	TraesCS6A02G161400	2.95524	0.00135097	- && - && -
	TraesCS5D02G269400	2.94392	0.0352856	- && - && PF13499:EF-hand domain pair
	TraesCS2A02G188600	2.94268	1.79e-05	- && Q8VZ80.2 RecName: Full=Polyol transporter 5; AltName: Full=Protein POLYOL TRANSPORTER 5; Short=AtPLT5; AltName: Full=Sugar-proton symporter PLT5 && PF00083:Sugar (and other) transporter
	novel.8121	2.9403	2.52e-05	- && Q01481.1 RecName: Full=Protein WIR1B && -
	TraesCS5D02G558300	2.93827	0.00164797	- && Q940Z5.1 RecName: Full=Phenolic glucoside malonyltransferase 1 && PF02458:Transferase family
	novel.5238	2.93405	0.0364115	- && Q940Y1.1 RecName: Full=Oxysterol-binding protein-related protein 2A; AltName: Full=OSBP-related protein 2A && -
	TraesCS2D02G186500	2.93057	1.82e-10	- && - && -
	TraesCS4B02G092400	2.93055	0.00923037	- && Q9XEC6.1 RecName: Full=Cysteine-rich receptor-like protein kinase 36; Short=Cysteine-rich RLK36; Flags: Precursor && PF00069:Protein kinase domain
	TraesCS3D02G223400	2.93001	0.0465834	- && - && PF07816:Protein of unknown function (DUF1645)
	TraesCS7D02G370400	2.92619	0.0055875	- && A5H452.1 RecName: Full=Peroxidase 70; AltName: Full=Plasma membrane-bound peroxidase 2b; Short=pmPOX2b; Flags: Precursor && PF00141:Peroxidase
	novel.1064	2.92478	5.74e-10	- && - && -
	TraesCS1A02G186700	2.92225	5.49e-18	- && Q06398.2 RecName: Full=Probable glutathione S-transferase GSTU6; AltName: Full=28 kDa cold-induced protein && PF13410:Glutathione S-transferase, C-terminal domain|PF13417:Glutathione S-transferase, N-terminal domain
	TraesCS7D02G491200	2.91362	0.0311266	- && Q6ZJD3.1 RecName: Full=Patatin-like protein 2; Short=OsPLP2 >A2YW91.1 RecName: Full=Patatin-like protein 2 && PF01734:Patatin-like phospholipase
	novel.5431	2.90818	1.98e-22	- && - && -
	TraesCS2A02G395000	2.89177	1.71e-05	- && Q9FLV0.1 RecName: Full=Protein DOWNY MILDEW RESISTANCE 6; Short=AtDMR6; AltName: Full=2-oxoglutarate (2OG)-Fe(II) oxygenase-like protein DMR6; AltName: Full=Salicylate 3-hydroxylase DMR6; Short=S3H DMR6; Short=SA 3-hydroxylase DMR6; Short=Salicylic acid 3-hydroxylase DMR6 && PF14226:non-haem dioxygenase in morphine synthesis N-terminal|PF03171:2OG-Fe(II) oxygenase superfamily
	TraesCS1D02G398700	2.88725	1.14e-09	- && B6TYV8.1 RecName: Full=Cell number regulator 2; AltName: Full=ZmCNR02 && PF04749:PLAC8 family
	TraesCS7A02G518100	2.87959	2.43e-12	- && O81973.1 RecName: Full=Cytochrome P450 93A3; AltName: Full=Cytochrome P450 CP5 && PF00067:Cytochrome P450
	TraesCS3A02G297200	2.87908	0.00171112	- && Q9FEQ8.1 RecName: Full=Peroxidase 2; AltName: Full=Plasma membrane-bound peroxidase 2; Short=pmPOX2; Flags: Precursor && PF00141:Peroxidase
	novel.7873	2.87196	9.75e-06	- && Q2R2B4.2 RecName: Full=Replication factor C subunit 1; Short=OsRFC1; AltName: Full=Activator 1 large subunit; AltName: Full=Activator 1 subunit 1 && -
	TraesCS7B02G123500	2.87163	0.000263611	- && - && PF13962:Domain of unknown function
	novel.573	2.87084	0.000192218	- && - && -
	TraesCS5D02G428200	2.86938	0.000990133	- && - && -
	novel.7638	2.86486	0.0373231	- && - && -
	TraesCS2D02G317800	2.86025	6.86e-09	- && Q05736.1 RecName: Full=Pathogenesis-related protein 1; Short=AOPR1 && PF00407:Pathogenesis-related protein Bet v I family
	TraesCS7A02G374900	2.85821	2.67e-07	- && P50472.1 RecName: Full=Probable glutathione S-transferase BZ2; AltName: Full=Protein bronze-2 && PF13417:Glutathione S-transferase, N-terminal domain|PF13410:Glutathione S-transferase, C-terminal domain
	TraesCS2D02G540300	2.85657	2.53e-11	- && O03982.1 RecName: Full=Heavy metal-associated isoprenylated plant protein 39; Short=AtHIP39; Flags: Precursor && PF00403:Heavy-metal-associated domain
	novel.6267	2.85263	0.0368578	- && - && -
	TraesCS1D02G400000	2.84679	3.34e-09	- && Q9SEE4.1 RecName: Full=Pirin-like protein && PF02678:Pirin|PF05726:Pirin C-terminal cupin domain
	TraesCS6D02G148000	2.84609	3.43e-06	- && Q9ZQV9.3 RecName: Full=Nicotianamine synthase 1; AltName: Full=HvNAS1; AltName: Full=S-adenosyl-L-methionine:S-adenosyl-L-methionine:S-adenosyl-methionine 3-amino-3-carboxypropyltransferase 1 && PF03059:Nicotianamine synthase protein
	TraesCS1A02G348600	2.84355	0.00143519	- && Q9FFS3.1 RecName: Full=Probable WRKY transcription factor 24; AltName: Full=WRKY DNA-binding protein 24 && PF03106:WRKY DNA -binding domain
	novel.894	2.84323	0.0163353	- && - && -
	novel.11364	2.84218	0.00108652	- && - && -
	TraesCS4A02G498000	2.84198	5.66e-05	- && P31110.1 RecName: Full=Thaumatin-like protein; Flags: Precursor && PF00314:Thaumatin family
	TraesCS4B02G001000	2.83907	1.68e-09	- && - && PF00168:C2 domain
	TraesCS6B02G060800	2.8374	0.00196107	- && - && PF01657:Salt stress response/antifungal
	TraesCS4A02G075600	2.82141	0.0043564	- && Q42521.2 RecName: Full=Glutamate decarboxylase 1; Short=GAD 1 && PF00282:Pyridoxal-dependent decarboxylase conserved domain
	novel.451	2.82097	2.17e-05	- && - && -
	novel.2062	2.81963	0.00912634	- && - && -
	TraesCS5A02G460500	2.81589	0.00934045	- && Q9FNP2.1 RecName: Full=GDSL esterase/lipase At5g08460; AltName: Full=Extracellular lipase At5g08460; Flags: Precursor && PF00657:GDSL-like Lipase/Acylhydrolase
	TraesCS1D02G302500	2.81522	0.00525088	- && Q5KQH7.1 RecName: Full=Cytochrome P450 714D1; AltName: Full=Protein ELONGATED UPPERMOST INTERNODE 1; Short=EUI1 && PF00067:Cytochrome P450
	TraesCS6A02G134500	2.81069	0.00864602	- && - && PF12609:Wound-induced protein
	TraesCS1D02G122600	2.80839	0.000181476	- && - && PF13359:DDE superfamily endonuclease
	TraesCS3D02G269100	2.80801	0.0275538	- && - && -
	TraesCS7D02G088800	2.80475	0.0113762	- && Q02921.1 RecName: Full=Early nodulin-93; Short=N-93 && PF03386:Early nodulin 93 ENOD93 protein
	TraesCS2D02G112300	2.8045	0.000311424	- && - && PF00582:Universal stress protein family
	TraesCS4D02G309900	2.80437	0.00309221	- && B9DFU2.1 RecName: Full=Cytochrome P450 711A1; AltName: Full=Protein MORE AXILLARY BRANCHES 1 && PF00067:Cytochrome P450
	TraesCS5D02G310500	2.80358	0.00766234	- && Q9SLN8.1 RecName: Full=2-alkenal reductase (NADP(+)-dependent); AltName: Full=Alkenal double bound reductase; AltName: Full=Allylic alcohol dehydrogenase 1; Short=allyl-ADH1; AltName: Full=Flavin-free double bond reductase; Short=NtDBR; AltName: Full=Pulegone reductase; Short=NtRed-1 && PF00107:Zinc-binding dehydrogenase|PF16884:N-terminal domain of oxidoreductase
	TraesCS2A02G105500	2.80036	1.13e-12	- && O22925.1 RecName: Full=Vacuolar-sorting receptor 2; Short=AtVSR2; AltName: Full=BP80-like protein c; Short=AtBP80c; AltName: Full=Epidermal growth factor receptor-like protein 4; Short=AtELP4; Flags: Precursor && PF02225:PA domain
	TraesCS7B02G377100	2.79959	0.0182251	- && - && PF14543:Xylanase inhibitor N-terminal|PF14541:Xylanase inhibitor C-terminal
	novel.5078	2.79029	0.030951	- && - && -
	TraesCS5B02G403700	2.78985	8.41e-06	- && Q7XCK6.1 RecName: Full=Chitinase 8; AltName: Full=Class II chitinase a; Short=OsChia2a; AltName: Full=Pathogenesis related (PR)-3 chitinase 8; Flags: Precursor && PF00182:Chitinase class I
	TraesCS6B02G187400	2.78748	0.00183771	- && Q9ZQV9.3 RecName: Full=Nicotianamine synthase 1; AltName: Full=HvNAS1; AltName: Full=S-adenosyl-L-methionine:S-adenosyl-L-methionine:S-adenosyl-methionine 3-amino-3-carboxypropyltransferase 1 && PF03059:Nicotianamine synthase protein
	TraesCS5A02G433400	2.78674	4.49e-11	- && - && PF14368:Probable lipid transfer
	TraesCS7A02G449400	2.77635	2.61e-07	- && - && PF12609:Wound-induced protein
	TraesCS3B02G536100	2.77364	0.0468233	- && Q03664.1 RecName: Full=Probable glutathione S-transferase; AltName: Full=Auxin-induced protein PCNT103 && PF00043:Glutathione S-transferase, C-terminal domain|PF13417:Glutathione S-transferase, N-terminal domain
	TraesCS2D02G210300	2.77215	0.0004485	- && - && -
	novel.6683	2.76914	7.96e-14	- && - && -
	novel.8244	2.7686	0.0278718	- && - && -
	TraesCS2D02G105100	2.7661	0.00864602	- && O22925.1 RecName: Full=Vacuolar-sorting receptor 2; Short=AtVSR2; AltName: Full=BP80-like protein c; Short=AtBP80c; AltName: Full=Epidermal growth factor receptor-like protein 4; Short=AtELP4; Flags: Precursor && PF02225:PA domain
	TraesCS1B02G155800	2.75949	0.0105445	- && - && PF00011:Hsp20/alpha crystallin family
	novel.9836	2.74533	3.32e-05	- && - && -
	TraesCS5D02G320800	2.74483	0.0234635	- && O22259.1 RecName: Full=Ethylene-responsive transcription factor ERF071 && PF00847:AP2 domain
	TraesCSU02G213600	2.74176	0.0455132	- && P83304.1 RecName: Full=Mannose/glucose-specific lectin && PF01419:Jacalin-like lectin domain
	TraesCS6D02G004300	2.73842	6.18e-05	- && P41213.1 RecName: Full=Leucoanthocyanidin dioxygenase; Short=LDOX; Short=Leucocyanidin oxygenase; AltName: Full=Leucoanthocyanidin hydroxylase && PF03171:2OG-Fe(II) oxygenase superfamily|PF14226:non-haem dioxygenase in morphine synthesis N-terminal
	TraesCS3A02G452300	2.72827	8.24e-05	- && Q9LGE3.1 RecName: Full=Flowering-promoting factor 1-like protein 1; AltName: Full=FPF1-like protein 1; AltName: Full=Protein ROOT ARCHITECTURE ASSOCIATED 1; Short=OsRAA1 && -
	TraesCS3D02G104000	2.72048	0.0486128	- && O80939.1 RecName: Full=L-type lectin-domain containing receptor kinase IV.1; Short=Arabidopsis thaliana lectin-receptor kinase e; Short=AthlecRK-e; Short=LecRK-IV.1; AltName: Full=Lectin Receptor Kinase 1; Flags: Precursor && PF00069:Protein kinase domain|PF00139:Legume lectin domain
	TraesCS4A02G015500	2.71851	0.00147915	- && - && -
	TraesCS2D02G199100	2.7064	0.0104781	- && Q8VZ80.2 RecName: Full=Polyol transporter 5; AltName: Full=Protein POLYOL TRANSPORTER 5; Short=AtPLT5; AltName: Full=Sugar-proton symporter PLT5 && PF00083:Sugar (and other) transporter
	TraesCS3D02G461400	2.70463	0.00623192	- && - && PF14541:Xylanase inhibitor C-terminal|PF14543:Xylanase inhibitor N-terminal
	TraesCS3D02G475100	2.70355	0.0176501	- && Q02126.1 RecName: Full=Glucan endo-1,3-beta-glucosidase GIII; AltName: Full=(1->3)-beta-glucan endohydrolase GIII; AltName: Full=(1->3)-beta-glucanase isoenzyme GIII; AltName: Full=Beta-1,3-endoglucanase GIII; Flags: Precursor && PF00332:Glycosyl hydrolases family 17
	novel.7311	2.70204	0.000771095	- && Q01482.1 RecName: Full=Protein WIR1A && -
	TraesCS5A02G276700	2.70032	1.67e-06	- && Q9LU41.2 RecName: Full=Calcium-transporting ATPase 9, plasma membrane-type; AltName: Full=Ca(2+)-ATPase isoform 9 && PF00122:E1-E2 ATPase|PF00690:Cation transporter/ATPase, N-terminus|PF00689:Cation transporting ATPase, C-terminus|PF00702:haloacid dehalogenase-like hydrolase|PF12515:Ca2+-ATPase N terminal autoinhibitory domain
	TraesCS3A02G408700	2.6991	0.0273472	- && Q8LJJ9.1 RecName: Full=Stearoyl-[acyl-carrier-protein] 9-desaturase 1, chloroplastic; Short=Stearoyl-ACP desaturase 1; AltName: Full=Acyl-[acyl-carrier-protein] desaturase 1; Flags: Precursor >B8A7A3.1 RecName: Full=Stearoyl-[acyl-carrier-protein] 9-desaturase 1, chloroplastic; Short=Stearoyl-ACP desaturase 1; AltName: Full=Acyl-[acyl-carrier-protein] desaturase 1; Flags: Precursor && PF0340…
	TraesCS4A02G350200	2.68925	0.0346267	- && Q9LE20.1 RecName: Full=Protein DETOXIFICATION 54; Short=AtDTX54; AltName: Full=Multidrug and toxic compound extrusion protein 54; Short=MATE protein 54; AltName: Full=Protein NOVEL ION CARRIER 2; Short=Protein NIC2 && PF01554:MatE
	TraesCS4A02G347000	2.67132	0.0106594	- && - && PF13855:Leucine rich repeat
	TraesCS2B02G445300	2.67103	0.0310603	- && Q5Z5R4.1 RecName: Full=Ent-kaurene oxidase 2; Short=OsKO2; AltName: Full=Cytochrome P450 701A6; AltName: Full=Ent-kaurene oxidase-like 2; Short=OsKOL2; AltName: Full=OsKOS3; AltName: Full=Protein DWARF 35 && PF00067:Cytochrome P450
	novel.7879	2.66374	0.00638453	- && - && -
	TraesCS3A02G056300	2.66121	0.000932813	- && Q9XEC6.1 RecName: Full=Cysteine-rich receptor-like protein kinase 36; Short=Cysteine-rich RLK36; Flags: Precursor && PF00069:Protein kinase domain
	TraesCS4A02G008800	2.66099	0.0393664	- && Q9FVS9.1 RecName: Full=Alkane hydroxylase MAH1; AltName: Full=Cytochrome P450 96A15; AltName: Full=Protein MID-CHAIN ALKANE HYDROXYLASE 1 && PF00067:Cytochrome P450
	novel.6272	2.65696	1.55e-10	- && - && -
	TraesCS2B02G561100	2.65522	2.95e-06	- && - && -
	TraesCS6A02G341400	2.65454	0.0350832	- && Q9C6L5.1 RecName: Full=3-ketoacyl-CoA synthase 5; Short=KCS-5; AltName: Full=Eceriferum 60; AltName: Full=Very long-chain fatty acid condensing enzyme 5; Short=VLCFA condensing enzyme 5 && PF08541:3-Oxoacyl-[acyl-carrier-protein (ACP)] synthase III C terminal|PF08392:FAE1/Type III polyketide synthase-like protein
	TraesCS1B02G420000	2.65103	2.39e-05	- && Q9SEE4.1 RecName: Full=Pirin-like protein && PF02678:Pirin|PF05726:Pirin C-terminal cupin domain
	novel.1889	2.65042	0.00964465	- && - && -
	TraesCS3D02G518200	2.64525	0.00275662	- && P84516.2 RecName: Full=Cationic peroxidase SPC4; Flags: Precursor && PF00141:Peroxidase
	TraesCS7A02G106900	2.64396	2.25e-05	- && - && -
	TraesCS3D02G476500	2.64179	0.00277746	- && Q02126.1 RecName: Full=Glucan endo-1,3-beta-glucosidase GIII; AltName: Full=(1->3)-beta-glucan endohydrolase GIII; AltName: Full=(1->3)-beta-glucanase isoenzyme GIII; AltName: Full=Beta-1,3-endoglucanase GIII; Flags: Precursor && PF00332:Glycosyl hydrolases family 17
	TraesCS3D02G492700	2.64149	3.92e-07	- && - && -
	TraesCS2B02G569000	2.63704	0.00959951	- && O03982.1 RecName: Full=Heavy metal-associated isoprenylated plant protein 39; Short=AtHIP39; Flags: Precursor && -
	novel.3125	2.63616	2.07e-08	- && Q43210.1 RecName: Full=Phenylalanine ammonia-lyase && -
	TraesCS2D02G349000	2.6359	5.6e-08	- && O04138.2 RecName: Full=Chitinase 4; AltName: Full=OsChia2b; AltName: Full=Pathogenesis related (PR)-3 chitinase 4; Flags: Precursor && PF00182:Chitinase class I|PF00187:Chitin recognition protein
	TraesCS2A02G460600	2.6358	0.046979	- && P23252.1 RecName: Full=Cold-regulated protein 2 && -
	novel.11870	2.62854	0.00158283	- && - && -
	novel.5520	2.62771	0.00576775	- && - && -
	novel.3189	2.62669	2.72e-07	- && - && -
	TraesCS6A02G365500	2.62618	0.031618	- && - && -
	TraesCSU02G029900	2.61916	0.00302595	- && O81970.1 RecName: Full=Cytochrome P450 71A9; AltName: Full=Cytochrome P450 CP1 && PF00067:Cytochrome P450
	TraesCS4D02G178100	2.6139	3.89e-14	- && - && -
	TraesCS4D02G070400	2.61199	0.00537522	- && Q949V6.1 RecName: Full=Probable E3 ubiquitin-protein ligase ARI1; AltName: Full=ARIADNE-like protein ARI1; AltName: Full=Protein ariadne homolog 1; AltName: Full=RING-type E3 ubiquitin transferase ARI1 && PF01485:IBR domain, a half RING-finger domain
	TraesCS5B02G230800	2.60999	0.0435528	- && - && -
	TraesCS6D02G121700	2.6098	0.00165002	- && Q9SNE5.1 RecName: Full=Protein IRREGULAR XYLEM 15; Short=AtIRX15 && PF04669:Polysaccharide biosynthesis
	TraesCS1A02G270900	2.60386	0.00022098	- && - && PF06749:Protein of unknown function (DUF1218)
	novel.2403	2.60216	0.000336417	- && - && -
	TraesCS2A02G350800	2.60172	0.00367842	- && O04138.2 RecName: Full=Chitinase 4; AltName: Full=OsChia2b; AltName: Full=Pathogenesis related (PR)-3 chitinase 4; Flags: Precursor && PF00187:Chitin recognition protein|PF00182:Chitinase class I
	TraesCS6A02G385300	2.60084	0.0100232	- && - && -
	TraesCS6B02G415100	2.59632	0.0109355	- && Q9LMN7.1 RecName: Full=Wall-associated receptor kinase 5; Flags: Precursor && PF07645:Calcium-binding EGF domain|PF13947:Wall-associated receptor kinase galacturonan-binding|PF07714:Protein tyrosine kinase
	TraesCS3A02G494800	2.59501	0.0160676	- && - && PF04577:Protein of unknown function (DUF563)
	TraesCS3D02G211500	2.59264	0.033482	- && Q8W0A1.1 RecName: Full=Beta-galactosidase 2; Short=Lactase 2; Flags: Precursor && PF01301:Glycosyl hydrolases family 35
	TraesCS4A02G104300	2.58923	0.0453333	- && P49248.1 RecName: Full=Protein IN2-1 && PF13410:Glutathione S-transferase, C-terminal domain|PF13417:Glutathione S-transferase, N-terminal domain
	TraesCS5D02G427800	2.58904	0.000799801	- && - && -
	TraesCS4D02G347700	2.58723	0.0223719	- && Q29Q28.1 RecName: Full=UDP-galactose/UDP-glucose transporter 2; Short=AtUTr2 && PF08449:UAA transporter family
	TraesCS2D02G188600	2.58672	0.0198536	- && - && -
	novel.5110	2.58327	0.00398733	- && - && -
	novel.8366	2.58235	4.23e-08	- && - && -
	novel.7232	2.57963	0.000910787	- && - && -
	TraesCS5A02G239000	2.57963	0.0327969	- && - && PF00036:EF hand
	TraesCS6A02G163100	2.57869	1.75e-05	- && Q9ZQV9.3 RecName: Full=Nicotianamine synthase 1; AltName: Full=HvNAS1; AltName: Full=S-adenosyl-L-methionine:S-adenosyl-L-methionine:S-adenosyl-methionine 3-amino-3-carboxypropyltransferase 1 && PF03059:Nicotianamine synthase protein
	TraesCS7D02G089100	2.57312	0.000947059	- && Q9FX94.1 RecName: Full=Probable carboxylesterase 5; AltName: Full=AtCXE5 && PF07859:alpha/beta hydrolase fold
	TraesCS3B02G586600	2.57096	0.0339343	- && - && PF04398:Protein of unknown function, DUF538
	TraesCS3B02G578200	2.56505	4.22e-10	- && Q08655.1 RecName: Full=Abscisic stress-ripening protein 1 && PF02496:ABA/WDS induced protein
	TraesCSU02G221100	2.56065	0.0205251	- && - && -
	TraesCS1B02G300500	2.56059	0.0146359	- && Q9ST02.2 RecName: Full=Nicotianamine aminotransferase A; AltName: Full=Nicotianamine aminotransferase III; Short=NAAT-III && PF00155:Aminotransferase class I and II
	novel.3467	2.55648	5.2e-08	- && - && -
	TraesCS7A02G225600	2.55277	4.62e-07	- && Q6Q2C2.1 RecName: Full=Bifunctional epoxide hydrolase 2; Includes: RecName: Full=Cytosolic epoxide hydrolase 2; Short=CEH; AltName: Full=Epoxide hydratase; AltName: Full=Soluble epoxide hydrolase; Short=SEH; Includes: RecName: Full=Lipid-phosphate phosphatase && PF00561:alpha/beta hydrolase fold
	TraesCS3A02G466200	2.5475	0.0269298	- && B4G072.1 RecName: Full=DIMBOA UDP-glucosyltransferase BX9; AltName: Full=2,4-dihydroxy-7-methoxy-2H-1,4-benzoxazin-3(4H)-one 2-D-glucosyltransferase BX9; AltName: Full=Protein BENZOXAZINLESS 9 && PF00201:UDP-glucoronosyl and UDP-glucosyl transferase
	TraesCS1A02G205100	2.54609	0.000320663	- && Q8GT75.2 RecName: Full=NEP1-interacting protein 1; AltName: Full=RING-H2 finger protein ATL26 && PF13639:Ring finger domain
	TraesCS3D02G545000	2.54581	0.0467213	- && Q6I5W0.1 RecName: Full=BURP domain-containing protein 2; Short=OsBURP02; Flags: Precursor && PF03181:BURP domain
	TraesCS2B02G205800	2.5454	8.11e-05	- && - && -
	TraesCS6B02G373100	2.5422	0.015539	- && Q7XSZ4.2 RecName: Full=Very-long-chain (3R)-3-hydroxyacyl-CoA dehydratase PASTICCINO 2A; AltName: Full=3-hydroxyacyl-CoA dehydratase PASTICCINO 2A; Short=HACD; Short=PAS2A; AltName: Full=Protein tyrosine phosphatase-like protein && PF04387:Protein tyrosine phosphatase-like protein, PTPLA
	TraesCS2A02G178100	2.54096	8.82e-09	- && - && -
	TraesCS2A02G459100	2.52615	0.0204213	- && Q9M667.2 RecName: Full=Disease resistance protein RPP13; AltName: Full=Resistance to Peronospora parasitica protein 13 && PF00931:NB-ARC domain
	TraesCS7A02G041100	2.52302	0.014388	- && - && -
	TraesCS5D02G002000	2.52178	0.0341119	- && - && PF00161:Ribosome inactivating protein
	TraesCS2A02G134500	2.52016	0.000886934	- && Q9SYJ2.1 RecName: Full=Probable glycerol-3-phosphate acyltransferase 3; Short=AtGPAT3 && -
	novel.11665	2.51982	5.06e-05	- && - && -
	TraesCS7A02G164100	2.51378	0.00250992	- && C0HJG8.1 RecName: Full=Basic secretory protease; AltName: Full=Boswellia basic secretory protease; Short=BBSP, partial [Boswellia serrata] && PF04450:Peptidase of plants and bacteria
	TraesCS6D02G171100	2.51352	0.000518981	- && Q1MX30.1 RecName: Full=Receptor kinase-like protein Xa21; Contains: RecName: Full=Receptor kinase-like protein Xa21, processed; Flags: Precursor && PF08263:Leucine rich repeat N-terminal domain|PF00069:Protein kinase domain|PF13855:Leucine rich repeat
	TraesCS2A02G487400	2.50971	0.0117523	- && Q4R1I9.1 RecName: Full=Anthocyanidin 5,3-O-glucosyltransferase; AltName: Full=UDP-glucose: anthocyanidin 5,3-O-glucosyltransferase && PF00201:UDP-glucoronosyl and UDP-glucosyl transferase
	TraesCS7B02G375600	2.50463	0.00628842	- && Q9FEQ8.1 RecName: Full=Peroxidase 2; AltName: Full=Plasma membrane-bound peroxidase 2; Short=pmPOX2; Flags: Precursor && PF00141:Peroxidase
	TraesCS5A02G014200	2.49713	0.0320671	- && Q0JL46.1 RecName: Full=Neutral ceramidase; Short=N-CDase; Short=NCDase; Short=OsCDase; AltName: Full=Acylsphingosine deacylase; AltName: Full=N-acylsphingosine amidohydrolase; Flags: Precursor && PF17048:Neutral/alkaline non-lysosomal ceramidase, C-terminal|PF04734:Neutral/alkaline non-lysosomal ceramidase, N-terminal
	TraesCS5D02G050200	2.49705	0.000588751	- && Q01481.1 RecName: Full=Protein WIR1B && -
	TraesCS2D02G392800	2.49309	0.000278005	- && Q9FLV0.1 RecName: Full=Protein DOWNY MILDEW RESISTANCE 6; Short=AtDMR6; AltName: Full=2-oxoglutarate (2OG)-Fe(II) oxygenase-like protein DMR6; AltName: Full=Salicylate 3-hydroxylase DMR6; Short=S3H DMR6; Short=SA 3-hydroxylase DMR6; Short=Salicylic acid 3-hydroxylase DMR6 && PF14226:non-haem dioxygenase in morphine synthesis N-terminal|PF03171:2OG-Fe(II) oxygenase superfamily
	TraesCS2D02G427000	2.48313	0.0299382	- && Q5SMM8.1 RecName: Full=Putrescine hydroxycinnamoyltransferase 1; Short=OsPHT1; AltName: Full=BAHD-like hydroxycinnamoyl transferase HCT3; AltName: Full=Hydroxycinnamoyltransferase 3; Short=OsHCT3 && PF02458:Transferase family
	novel.3177	2.48281	0.023635	- && - && -
	TraesCS7D02G001300	2.48187	2.06e-25	- && P18674.2 RecName: Full=Agglutinin alpha chain; AltName: Full=MPA && PF03018:Dirigent-like protein|PF01419:Jacalin-like lectin domain
	TraesCS2A02G028700	2.47817	0.0296807	- && F8WKW1.1 RecName: Full=7-deoxyloganetin glucosyltransferase; AltName: Full=Genipin glucosyltransferase; AltName: Full=UDP-glucose glucosyltransferase 2; Short=GjUGT2; AltName: Full=UDP-glycosyltransferase 85A24 && PF00201:UDP-glucoronosyl and UDP-glucosyl transferase
	TraesCS1A02G048300	2.4764	0.00285962	- && Q7Z2Z2.2 RecName: Full=Elongation factor-like GTPase 1; AltName: Full=Elongation factor Tu GTP-binding domain-containing protein 1; AltName: Full=Elongation factor-like 1; AltName: Full=Protein FAM42A && PF00679:Elongation factor G C-terminus|PF14492:Elongation Factor G, domain II|PF00009:Elongation factor Tu GTP binding domain|PF03144:Elongation factor Tu domain 2
	TraesCS7D02G332400	2.46786	0.00957104	- && - && -
	TraesCS4B02G092500	2.46165	0.000776547	- && Q9XEC6.1 RecName: Full=Cysteine-rich receptor-like protein kinase 36; Short=Cysteine-rich RLK36; Flags: Precursor && PF00069:Protein kinase domain
	TraesCS5B02G015500	2.45727	0.00466602	- && P81370.2 RecName: Full=Thaumatin-like protein; AltName: Allergen=Act d 2; Flags: Precursor && PF00314:Thaumatin family
	TraesCS7D02G446400	2.45552	0.00124985	- && Q9XG81.1 RecName: Full=Probable phospholipase A2 homolog 2; Flags: Precursor && -
	TraesCS4D02G264500	2.45324	0.000161821	- && Q6VMN7.1 RecName: Full=Aminotransferase ALD1 homolog && PF00155:Aminotransferase class I and II
	TraesCS7D02G194000	2.44706	1.59e-09	- && - && PF14009:Domain of unknown function (DUF4228)
	TraesCS7A02G368800	2.44587	0.00105349	- && - && -
	TraesCS2A02G081100	2.44436	4.98e-05	- && Q43716.1 RecName: Full=Anthocyanidin 3-O-glucosyltransferase; AltName: Full=Anthocyanin rhamnosyl transferase; AltName: Full=Flavonol 3-O-glucosyltransferase; AltName: Full=UDP-glucose flavonoid 3-O-glucosyltransferase && PF00201:UDP-glucoronosyl and UDP-glucosyl transferase
	TraesCSU02G231600	2.43988	0.0335553	- && - && PF04398:Protein of unknown function, DUF538
	TraesCS3B02G455200	2.43757	8.11e-05	- && - && PF14368:Probable lipid transfer
	TraesCS7A02G453400	2.43584	0.00503009	- && Q58G87.2 RecName: Full=Polyubiquitin 3; Contains: RecName: Full=Ubiquitin-related; Contains: RecName: Full=Ubiquitin; Flags: Precursor && PF00240:Ubiquitin family
	TraesCS5D02G477100	2.42968	0.0102602	- && P08117.1 RecName: Full=Alpha-amylase AMY3; AltName: Full=1,4-alpha-D-glucan glucanohydrolase; Flags: Precursor && PF00128:Alpha amylase, catalytic domain|PF07821:Alpha-amylase C-terminal beta-sheet domain
	novel.5983	2.42808	5.78e-09	- && - && -
	novel.1150	2.4256	0.000676714	- && - && -
	TraesCS4A02G392400	2.42399	0.00722055	- && Q02921.1 RecName: Full=Early nodulin-93; Short=N-93 && PF03386:Early nodulin 93 ENOD93 protein
	TraesCS3A02G045200	2.42261	0.00132119	- && O23081.2 RecName: Full=Cysteine-rich receptor-like protein kinase 41; Short=Cysteine-rich RLK41; Flags: Precursor && PF07714:Protein tyrosine kinase
	TraesCS5B02G206100	2.41679	0.000306082	- && - && -
	TraesCS7D02G042400	2.41608	3.68e-05	- && - && -
	TraesCS5D02G365800	2.41442	0.00136648	- && Q9SS01.1 RecName: Full=Benzoate--CoA ligase, peroxisomal; AltName: Full=Acyl-activating enzyme 20; AltName: Full=Protein BENZOYLOXYGLUCOSINOLATE 1 && PF13193:AMP-binding enzyme C-terminal domain|PF00501:AMP-binding enzyme
	novel.1480	2.41157	0.000348994	- && - && -
	TraesCS5A02G341700	2.40629	9.06e-06	- && B7F8P5.1 RecName: Full=Auxin-responsive protein SAUR36; AltName: Full=Protein SMALL AUXIN UP RNA 36 && PF02519:Auxin responsive protein
	TraesCS5A02G432700	2.40195	0.0290092	- && - && PF14368:Probable lipid transfer
	TraesCS5B02G334000	2.40179	0.00477046	- && Q9T093.1 RecName: Full=Cytochrome P450 709B3 && PF00067:Cytochrome P450
	TraesCS4D02G206300	2.39942	9.93e-08	- && Q6NQE2.1 RecName: Full=Probable NAD(P)H dehydrogenase (quinone) FQR1-like 1 && PF03358:NADPH-dependent FMN reductase
	TraesCS2A02G259700	2.39534	0.0331518	- && Q67YM6.1 RecName: Full=Dirigent protein 11; Short=AtDIR11; Flags: Precursor && PF03018:Dirigent-like protein
	TraesCS2D02G025500	2.39182	0.000471993	- && Q9C5S9.1 RecName: Full=Cysteine-rich receptor-like protein kinase 6; Short=Cysteine-rich RLK6; AltName: Full=Receptor-like protein kinase 5; Flags: Precursor && PF00069:Protein kinase domain
	TraesCS4A02G333200	2.39101	0.0114804	- && P60496.1 RecName: Full=Chemocyanin; AltName: Full=Basic blue protein; AltName: Full=Plantacyanin; Flags: Precursor && PF02298:Plastocyanin-like domain
	TraesCS3D02G061700	2.39073	0.0135508	- && Q43257.1 RecName: Full=indole-2-monooxygenase; AltName: Full=Cytochrome P450 71C4; AltName: Full=Protein benzoxazineless 2 && PF00067:Cytochrome P450
	TraesCS2B02G584100	2.38494	0.0326854	- && Q9FG33.1 RecName: Full=Probable L-type lectin-domain containing receptor kinase S.5; Short=LecRK-S.5; Flags: Precursor && PF00139:Legume lectin domain|PF07714:Protein tyrosine kinase
	TraesCS7D02G292900	2.3849	2e-13	- && O04066.1 RecName: Full=Acyl-CoA-binding protein; Short=ACBP [Ricinus communis] && -
	TraesCS1D02G265400	2.3777	0.0150794	- && P0DKJ3.1 RecName: Full=Bidirectional sugar transporter SWEET1a; Short=SbSWEET1a && PF03083:Sugar efflux transporter for intercellular exchange
	TraesCS1D02G350200	2.37584	0.0105917	- && Q4R1I9.1 RecName: Full=Anthocyanidin 5,3-O-glucosyltransferase; AltName: Full=UDP-glucose: anthocyanidin 5,3-O-glucosyltransferase && PF00201:UDP-glucoronosyl and UDP-glucosyl transferase
	TraesCS5A02G533900	2.37457	3.71e-06	- && Q2HIV9.1 RecName: Full=Transcription factor bHLH35; AltName: Full=Basic helix-loop-helix protein 35; Short=AtbHLH35; Short=bHLH 35; AltName: Full=Transcription factor EN 41; AltName: Full=bHLH transcription factor bHLH035 && PF00010:Helix-loop-helix DNA-binding domain
	TraesCS5B02G421500	2.37407	0.0147074	- && - && -
	TraesCS5D02G512000	2.37167	0.00557001	- && Q9FZ22.1 RecName: Full=Probable glycerol-3-phosphate acyltransferase 2; Short=AtGPAT2 && PF01553:Acyltransferase
	TraesCS2B02G333900	2.36908	1.71e-05	- && Q9SQ64.1 RecName: Full=Non-functional NADPH-dependent codeinone reductase 2 && PF00248:Aldo/keto reductase family
	TraesCS1B02G061800	2.36588	0.0169337	- && D1MI46.1 RecName: Full=Geraniol 8-hydroxylase; AltName: Full=Cytochrome P450 76B10; AltName: Full=Geraniol 10-hydroxylase; Short=SmG10H && PF00067:Cytochrome P450
	TraesCS3D02G483000	2.36498	0.017795	- && P32110.1 RecName: Full=Probable glutathione S-transferase; AltName: Full=G2-4; AltName: Full=Heat shock protein 26A && PF13417:Glutathione S-transferase, N-terminal domain|PF00043:Glutathione S-transferase, C-terminal domain
	TraesCS5D02G368500	2.3633	1.66e-15	- && O82343.2 RecName: Full=BTB/POZ domain-containing protein At2g46260 && -
	TraesCS1A02G200400	2.36291	0.0352856	- && P08688.1 RecName: Full=Albumin-2; AltName: Full=PA2 [Pisum sativum] && -
	TraesCS4A02G369300	2.35058	0.0239884	- && - && -
	TraesCS2D02G540400	2.34903	3.02e-05	- && O03982.1 RecName: Full=Heavy metal-associated isoprenylated plant protein 39; Short=AtHIP39; Flags: Precursor && PF00403:Heavy-metal-associated domain
	novel.6166	2.3424	7.42e-07	- && - && -
	TraesCS2B02G398200	2.34239	2.35e-06	- && Q43210.1 RecName: Full=Phenylalanine ammonia-lyase && PF00221:Aromatic amino acid lyase
	novel.5857	2.33862	4.15e-06	- && Q0D673.1 RecName: Full=Probable protein phosphatase 2C 62; Short=OsPP2C62 && -
	novel.7396	2.33677	4.38e-35	- && - && -
	TraesCS2D02G415900	2.33619	3.95e-09	- && - && PF14368:Probable lipid transfer
	novel.11710	2.33469	0.0443675	- && - && -
	TraesCS3A02G327000	2.31532	9.89e-06	- && - && -
	TraesCS3D02G060500	2.30963	1.91e-14	- && Q2R2D5.1 RecName: Full=Receptor kinase-like protein Xa21; Contains: RecName: Full=Receptor kinase-like protein Xa21, processed; Flags: Precursor && PF00069:Protein kinase domain|PF13855:Leucine rich repeat
	TraesCS4B02G346900	2.30393	5.6e-08	- && Q9FLV0.1 RecName: Full=Protein DOWNY MILDEW RESISTANCE 6; Short=AtDMR6; AltName: Full=2-oxoglutarate (2OG)-Fe(II) oxygenase-like protein DMR6; AltName: Full=Salicylate 3-hydroxylase DMR6; Short=S3H DMR6; Short=SA 3-hydroxylase DMR6; Short=Salicylic acid 3-hydroxylase DMR6 && PF03171:2OG-Fe(II) oxygenase superfamily|PF14226:non-haem dioxygenase in morphine synthesis N-terminal
	novel.11165	2.30233	3.66e-18	- && - && -
	TraesCS4A02G033600	2.29958	0.00224892	- && O82081.1 RecName: Full=Uclacyanin 1; Flags: Precursor && PF02298:Plastocyanin-like domain
	TraesCS4A02G428000	2.29747	0.0170338	- && Q01888.1 RecName: Full=Graves disease carrier protein; Short=GDC; AltName: Full=Mitochondrial solute carrier protein homolog; AltName: Full=Solute carrier family 25 member 16 && PF00153:Mitochondrial carrier protein
	TraesCS4A02G242700	2.2929	0.000159473	- && O04017.1 RecName: Full=Protein CUP-SHAPED COTYLEDON 2; AltName: Full=NAC domain-containing protein 98; Short=ANAC098; AltName: Full=NAC domain-containing protein CUC2 && PF02365:No apical meristem (NAM) protein
	novel.3592	2.28898	0.0398576	- && - && -
	novel.8300	2.28675	6.41e-07	- && - && -
	TraesCS3D02G268900	2.28673	0.0447407	- && - && PF11145:Protein of unknown function (DUF2921)
	TraesCS1A02G165400	2.28399	0.0164747	- && Q9FWV6.1 RecName: Full=Probable aquaporin TIP3-1; AltName: Full=Tonoplast intrinsic protein 3-1; Short=OsTIP3;1 && PF00230:Major intrinsic protein
	TraesCS4B02G072400	2.2777	0.017268	- && O04017.1 RecName: Full=Protein CUP-SHAPED COTYLEDON 2; AltName: Full=NAC domain-containing protein 98; Short=ANAC098; AltName: Full=NAC domain-containing protein CUC2 && PF02365:No apical meristem (NAM) protein
	TraesCS5A02G127900	2.27721	0.0184337	- && - && -
	TraesCS1D02G138700	2.27564	0.0405263	- && Q94CH6.1 RecName: Full=GDSL esterase/lipase EXL3; AltName: Full=Family II extracellular lipase 3; Short=Family II lipase EXL3; Flags: Precursor && PF00657:GDSL-like Lipase/Acylhydrolase
	TraesCS5A02G102900	2.27523	7.73e-05	- && Q9SZG0.1 RecName: Full=Heptahelical transmembrane protein 4; AltName: Full=PAQR family protein HHP4 && PF03006:Haemolysin-III related
	TraesCS1A02G326000	2.27516	0.00216694	- && - && PF13968:Domain of unknown function (DUF4220)|PF04578:Protein of unknown function, DUF594
	TraesCS5A02G418700	2.27514	3.51e-06	- && - && -
	TraesCS7D02G351300	2.27403	0.028643	- && Q9SLP4.1 RecName: Full=Chitinase 1; AltName: Full=Tulip bulb chitinase-1; Short=TBC-1; Flags: Precursor && PF00704:Glycosyl hydrolases family 18
	TraesCS4D02G287300	2.27162	0.00396467	- && - && -
	TraesCS3B02G063100	2.26752	0.0231593	- && Q42842.1 RecName: Full=Non-specific lipid-transfer protein 4.3; Short=LTP 4.3; Flags: Precursor && PF00234:Protease inhibitor/seed storage/LTP family
	TraesCS5D02G428100	2.26711	0.000621689	- && - && -
	TraesCS2D02G317200	2.26629	0.0381403	- && - && -
	TraesCS2B02G514000	2.2635	0.00892009	- && - && PF12609:Wound-induced protein
	novel.8778	2.26254	0.00240101	- && Q6YVY0.1 RecName: Full=Auxin response factor 7 && -
	TraesCS4A02G496100	2.26073	0.000125868	- && Q8RV79.1 RecName: Full=Cytosolic sulfotransferase 11; Short=AtSOT11 && PF00685:Sulfotransferase domain
	TraesCS3B02G107200	2.25834	7e-11	- && - && PF00582:Universal stress protein family
	novel.10546	2.25606	0.0240448	- && - && -
	TraesCS5B02G095800	2.25591	0.00105349	- && C0SV51.1 RecName: Full=Calmodulin-binding protein 60 C && PF07887:Calmodulin binding protein-like
	TraesCS4A02G455000	2.25109	0.000612909	- && Q06398.2 RecName: Full=Probable glutathione S-transferase GSTU6; AltName: Full=28 kDa cold-induced protein && PF13410:Glutathione S-transferase, C-terminal domain|PF13417:Glutathione S-transferase, N-terminal domain
	TraesCS5D02G059600	2.24987	0.0178486	- && Q0ILZ7.1 RecName: Full=CASP-like protein 1B1; Short=OsCASPL1B1 >B8BMY7.1 RecName: Full=CASP-like protein 1B2; Short=OsCASPL1B2 && PF04535:Domain of unknown function (DUF588)
	TraesCS1A02G391900	2.23514	2.61e-09	- && Q9SEE4.1 RecName: Full=Pirin-like protein && PF05726:Pirin C-terminal cupin domain|PF02678:Pirin
	TraesCS2B02G124300	2.23437	0.000164078	- && P22195.2 RecName: Full=Cationic peroxidase 1; AltName: Full=PNPC1; Flags: Precursor && PF00141:Peroxidase
	TraesCS4A02G106100	2.23312	0.000962938	- && - && -
	TraesCS6D02G259900	2.23119	0.00117346	- && O65493.1 RecName: Full=Cysteine protease XCP1; AltName: Full=Xylem cysteine peptidase 1; Short=AtXCP1; Flags: Precursor && PF08246:Cathepsin propeptide inhibitor domain (I29)|PF00112:Papain family cysteine protease
	TraesCS3B02G568100	2.2303	0.000241172	- && Q7XJE6.1 RecName: Full=Metacaspase-1; Short=AtMC1; AltName: Full=Metacaspase 1b; Short=AtMCP1b; AltName: Full=Protein LSD ONE LIKE 3 && PF00656:Caspase domain
	TraesCS1B02G218700	2.22978	0.00259321	- && Q8GT75.2 RecName: Full=NEP1-interacting protein 1; AltName: Full=RING-H2 finger protein ATL26 && PF13639:Ring finger domain
	TraesCS6A02G222600	2.2292	0.0099952	- && A0A072VMJ3.1 RecName: Full=Protein CNGC15c; AltName: Full=Cyclic nucleotide-gated ion channel protein 15 c && PF00520:Ion transport protein
	TraesCS7D02G201400	2.22899	1.64e-07	- && P35792.1 RecName: Full=Pathogenesis-related protein PRB1-2; Flags: Precursor && PF00188:Cysteine-rich secretory protein family
	TraesCS3A02G061600	2.22884	0.023403	- && Q43257.1 RecName: Full=indole-2-monooxygenase; AltName: Full=Cytochrome P450 71C4; AltName: Full=Protein benzoxazineless 2 && PF00067:Cytochrome P450
	TraesCS2A02G129200	2.22831	0.0273113	- && Q9FKH6.1 RecName: Full=Cytochrome b561 and DOMON domain-containing protein At5g35735; AltName: Full=Protein b561A.tha16; Flags: Precursor && PF04526:Protein of unknown function (DUF568)
	novel.9257	2.22521	3.34e-07	- && - && -
	TraesCS7D02G314200	2.22267	0.0077868	- && Q6NQ66.1 RecName: Full=L-gulonolactone oxidase 2; Short=AtGulLO2; Flags: Precursor && PF01565:FAD binding domain|PF04030:D-arabinono-1,4-lactone oxidase
	TraesCS1B02G062300	2.22214	0.0480484	- && O80939.1 RecName: Full=L-type lectin-domain containing receptor kinase IV.1; Short=Arabidopsis thaliana lectin-receptor kinase e; Short=AthlecRK-e; Short=LecRK-IV.1; AltName: Full=Lectin Receptor Kinase 1; Flags: Precursor && PF00139:Legume lectin domain|PF00069:Protein kinase domain
	TraesCS7A02G114100	2.22009	0.000219115	- && Q9M2E2.1 RecName: Full=(+)-neomenthol dehydrogenase; AltName: Full=Menthone:neomenthol reductase; AltName: Full=Short-chain dehydrogenase/reductase 1; Short=AtSDR1 && PF00106:short chain dehydrogenase
	TraesCS2B02G205300	2.21647	1.99e-06	- && - && -
	TraesCS1D02G052700	2.21635	0.0345239	- && B8BKP4.1 RecName: Full=Bidirectional sugar transporter SWEET14; Short=OsSWEET14 && PF03083:Sugar efflux transporter for intercellular exchange
	TraesCS4A02G263800	2.2141	8.29e-07	- && Q9SIS3.1 RecName: Full=65-kDa microtubule-associated protein 6; Short=AtMAP65-6 && PF03999:Microtubule associated protein (MAP65/ASE1 family)
	TraesCS5D02G243700	2.21372	0.0242212	- && Q9FMU6.1 RecName: Full=Mitochondrial phosphate carrier protein 3, mitochondrial; AltName: Full=Mitochondrial phosphate transporter 3; Short=MPT3; AltName: Full=Phosphate transporter 3;1; Flags: Precursor && PF00153:Mitochondrial carrier protein
	TraesCS2A02G177900	2.2106	5.35e-07	- && - && -
	TraesCS2D02G028100	2.20921	0.000292419	- && Q38834.2 RecName: Full=Disease resistance RPP13-like protein 4; AltName: Full=Disease resistance protein ZAR1; AltName: Full=Protein HOPZ-ACTIVATED RESISTANCE 1 && -
	TraesCS5D02G021700	2.2092	0.0194969	- && Q38834.2 RecName: Full=Disease resistance RPP13-like protein 4; AltName: Full=Disease resistance protein ZAR1; AltName: Full=Protein HOPZ-ACTIVATED RESISTANCE 1 && PF00931:NB-ARC domain|PF01419:Jacalin-like lectin domain
	TraesCSU02G003000	2.20892	0.00268715	- && - && PF13857:Ankyrin repeats (many copies)|PF13962:Domain of unknown function|PF12796:Ankyrin repeats (3 copies)
	TraesCS5B02G435900	2.1984	0.00560305	- && - && PF14368:Probable lipid transfer
	TraesCS6A02G349400	2.19798	0.000241172	- && Q8L7Z0.1 RecName: Full=Cyclic nucleotide-gated ion channel 17; AltName: Full=Cyclic nucleotide- and calmodulin-regulated ion channel 17 && PF00520:Ion transport protein|PF00027:Cyclic nucleotide-binding domain
	TraesCS4A02G296300	2.19715	0.0385494	- && P33679.2 RecName: Full=Zeamatin; Flags: Precursor && PF00314:Thaumatin family
	TraesCS2D02G187700	2.19126	3.26e-06	- && - && -
	TraesCS3A02G350400	2.19069	0.0245317	- && Q9LY46.1 RecName: Full=Protein ESKIMO 1; AltName: Full=Protein trichome birefringence-like 29 && PF13839:GDSL/SGNH-like Acyl-Esterase family found in Pmr5 and Cas1p|PF14416:PMR5 N terminal Domain
	TraesCS2B02G029900	2.18867	0.0466288	- && - && PF13968:Domain of unknown function (DUF4220)|PF04578:Protein of unknown function, DUF594
	TraesCS2A02G380800	2.1877	1.35e-19	- && Q43210.1 RecName: Full=Phenylalanine ammonia-lyase && PF00221:Aromatic amino acid lyase
	TraesCSU02G049700	2.18588	0.0259378	- && B9EXZ6.1 RecName: Full=Amino-acid permease BAT1 homolog && PF13520:Amino acid permease
	TraesCS2D02G539900	2.18104	0.0416182	- && O03982.1 RecName: Full=Heavy metal-associated isoprenylated plant protein 39; Short=AtHIP39; Flags: Precursor && -
	TraesCS6D02G316600	2.17809	3.26e-06	- && Q8GXZ3.1 RecName: Full=Serine/threonine-protein kinase At5g01020 && PF07714:Protein tyrosine kinase
	TraesCS5D02G235500	2.17795	2.16e-06	- && - && -
	TraesCS7D02G218100	2.17354	0.00497073	- && - && PF13962:Domain of unknown function
	TraesCS3A02G308200	2.17335	0.0240448	- && Q3ZFI4.1 RecName: Full=Sinapine esterase; Short=BnSCE3; AltName: Full=Lipase 2; Short=BnLIP2; Flags: Precursor && PF00657:GDSL-like Lipase/Acylhydrolase
	novel.9855	2.17234	0.00510199	- && - && -
	novel.10401	2.17099	1.62e-06	- && - && -
	TraesCS1A02G283900	2.17096	4.56e-14	- && P0DKK6.1 RecName: Full=Laccase-13; AltName: Full=Benzenediol:oxygen oxidoreductase 13; AltName: Full=Diphenol oxidase 13; AltName: Full=Urishiol oxidase 13; Flags: Precursor >B9FJH4.2 RecName: Full=Laccase-12; AltName: Full=Benzenediol:oxygen oxidoreductase 12; AltName: Full=Diphenol oxidase 12; AltName: Full=Urishiol oxidase 12; Flags: Precursor && PF07731:Multicopper oxidase|PF07732:Multic…
	TraesCS5B02G015300	2.17073	0.00168946	- && - && -
	TraesCS2A02G379300	2.16549	2.73e-07	- && - && -
	TraesCS1A02G166600	2.16517	0.000106412	- && C0HJG8.1 RecName: Full=Basic secretory protease; AltName: Full=Boswellia basic secretory protease; Short=BBSP, partial [Boswellia serrata] && PF04450:Peptidase of plants and bacteria
	TraesCS1A02G161400	2.16476	8.39e-11	- && Q9FMY1.1 RecName: Full=Cytochrome P450 86B1 && PF00067:Cytochrome P450
	TraesCS3B02G483700	2.16312	0.00138932	- && F4IBE4.1 RecName: Full=Probable disease resistance protein RF45 >P0DI16.1 RecName: Full=Probable disease resistance protein RDL5 && PF00931:NB-ARC domain
	TraesCS4D02G341800	2.16212	1.77e-05	- && Q9FLV0.1 RecName: Full=Protein DOWNY MILDEW RESISTANCE 6; Short=AtDMR6; AltName: Full=2-oxoglutarate (2OG)-Fe(II) oxygenase-like protein DMR6; AltName: Full=Salicylate 3-hydroxylase DMR6; Short=S3H DMR6; Short=SA 3-hydroxylase DMR6; Short=Salicylic acid 3-hydroxylase DMR6 && PF03171:2OG-Fe(II) oxygenase superfamily|PF14226:non-haem dioxygenase in morphine synthesis N-terminal
	TraesCS2B02G160400	2.15675	1.45e-06	- && B1B1U3.1 RecName: Full=Alpha-humulene synthase && PF01397:Terpene synthase, N-terminal domain|PF03936:Terpene synthase family, metal binding domain
	TraesCS1D02G227400	2.15637	0.00721694	- && - && -
	TraesCS1A02G166200	2.1527	6.2e-06	- && C0HJG8.1 RecName: Full=Basic secretory protease; AltName: Full=Boswellia basic secretory protease; Short=BBSP, partial [Boswellia serrata] && PF04450:Peptidase of plants and bacteria
	TraesCS4D02G071200	2.14976	0.00486877	- && O04017.1 RecName: Full=Protein CUP-SHAPED COTYLEDON 2; AltName: Full=NAC domain-containing protein 98; Short=ANAC098; AltName: Full=NAC domain-containing protein CUC2 && PF02365:No apical meristem (NAM) protein
	TraesCS7A02G009500	2.14688	0.000293233	- && Q9FSV7.1 RecName: Full=Sucrose:sucrose 1-fructosyltransferase; AltName: Full=Sucrose 1(F)-fructosyltransferase; AltName: Full=Sucrose:sucrose 1(F)-beta-D-fructosyltransferase; Flags: Precursor && PF00251:Glycosyl hydrolases family 32 N-terminal domain|PF08244:Glycosyl hydrolases family 32 C terminal
	TraesCS2D02G031000	2.1458	0.0121054	- && F8WKW1.1 RecName: Full=7-deoxyloganetin glucosyltransferase; AltName: Full=Genipin glucosyltransferase; AltName: Full=UDP-glucose glucosyltransferase 2; Short=GjUGT2; AltName: Full=UDP-glycosyltransferase 85A24 && PF00201:UDP-glucoronosyl and UDP-glucosyl transferase
	TraesCS4D02G357900	2.14001	2.57e-06	- && O82345.1 RecName: Full=BAG family molecular chaperone regulator 6; AltName: Full=Bcl-2-associated athanogene 6; AltName: Full=CaM-binding protein 1; Contains: RecName: Full=Cleaved BAG6 && PF02179:BAG domain
	TraesCSU02G237900	2.13614	0.00738791	- && Q43767.1 RecName: Full=Non-specific lipid-transfer protein 4.1; Short=LTP 4.1; AltName: Full=CW-21; Short=CW21; Flags: Precursor && PF00234:Protease inhibitor/seed storage/LTP family
	TraesCS3D02G341600	2.13613	1.32e-12	- && Q941X2.1 RecName: Full=Laccase-3; AltName: Full=Benzenediol:oxygen oxidoreductase 3; AltName: Full=Diphenol oxidase 3; AltName: Full=Urishiol oxidase 3; Flags: Precursor && PF07732:Multicopper oxidase|PF00394:Multicopper oxidase|PF07731:Multicopper oxidase
	TraesCS7A02G211200	2.13606	1.26e-10	- && Q96519.1 RecName: Full=Peroxidase 11; Short=Atperox P11; AltName: Full=ATP23a/ATP23b; Flags: Precursor && PF00141:Peroxidase
	TraesCS2D02G342100	2.13474	0.0439603	- && Q8L9C4.1 RecName: Full=Very-long-chain 3-oxoacyl-CoA reductase 1; AltName: Full=Beta-ketoacyl reductase 1; Short=AtKCR1; AltName: Full=Protein GLOSSY 8; Short=gl8At && PF00106:short chain dehydrogenase
	novel.9731	2.131	3.05e-16	- && Q9LKR4.2 RecName: Full=Putative protein FAR1-RELATED SEQUENCE 10 && -
	TraesCS1B02G043200	2.12863	0.0229292	- && Q876J3.1 RecName: Full=Glucan 1,3-beta-glucosidase; AltName: Full=Exo-1,3-beta-glucanase; Flags: Precursor && PF00150:Cellulase (glycosyl hydrolase family 5)
	TraesCS3D02G091900	2.12765	0.00240101	- && - && PF00582:Universal stress protein family
	TraesCSU02G029800	2.12704	0.0051609	- && P17770.1 RecName: Full=Aromatic-L-amino-acid decarboxylase; Short=AADC; AltName: Full=DOPA decarboxylase; AltName: Full=Tryptophan decarboxylase && PF00282:Pyridoxal-dependent decarboxylase conserved domain
	TraesCS7B02G350000	2.1266	0.0165203	- && F8WKW0.1 RecName: Full=Crocetin glucosyltransferase, chloroplastic; AltName: Full=UDP-glucose glucosyltransferase 1; Short=GjUGT1; AltName: Full=UDP-glycosyltransferase 75L6; Flags: Precursor && PF00201:UDP-glucoronosyl and UDP-glucosyl transferase
	TraesCS6D02G321000	2.11976	1.4e-14	- && - && PF14368:Probable lipid transfer
	TraesCS3A02G000700	2.11943	0.000846926	- && - && -
	TraesCS5B02G503400	2.1181	0.000939349	- && - && -
	TraesCS5A02G017100	2.11364	0.000308167	- && - && -
	TraesCS5A02G119500	2.11128	0.0146392	- && - && -
	TraesCS4A02G295600	2.10943	0.00148881	- && - && PF14368:Probable lipid transfer
	novel.6200	2.10474	1.32e-10	- && B8AFI8.1 RecName: Full=Outer envelope pore protein 21, chloroplastic; AltName: Full=Chloroplastic outer envelope pore protein of 21 kDa && -
	TraesCS2A02G110200	2.10322	0.000631421	- && Q8RXN0.1 RecName: Full=ABC transporter G family member 11; Short=ABC transporter ABCG.11; Short=AtABCG11; AltName: Full=Protein CUTICULAR DEFECT AND ORGAN FUSION 1; AltName: Full=Protein DESPERADO; AltName: Full=Protein PERMEABLE LEAVES 1; AltName: Full=White-brown complex homolog protein 11; Short=AtWBC11 && PF01061:ABC-2 type transporter|PF00005:ABC transporter
	TraesCS3B02G254700	2.09788	0.00447196	- && Q9FLV9.1 RecName: Full=S-type anion channel SLAH3; AltName: Full=SLAC1-homolog protein 3 && PF03595:Voltage-dependent anion channel
	TraesCS3B02G106900	2.09384	0.000370608	- && Q9M886.1 RecName: Full=LOB domain-containing protein 41; AltName: Full=ASYMMETRIC LEAVES 2-like protein 38; Short=AS2-like protein 38 && PF03195:Protein of unknown function DUF260
	TraesCS3B02G285600	2.09254	0.0415933	- && Q9FNB5.1 RecName: Full=ABC transporter G family member 6; Short=ABC transporter ABCG.6; Short=AtABCG6; AltName: Full=White-brown complex homolog protein 6; Short=AtWBC6 && PF01061:ABC-2 type transporter|PF00005:ABC transporter
	TraesCS5B02G421800	2.09184	3.1e-08	- && - && -
	TraesCS2D02G116600	2.09157	6.22e-09	- && O80470.1 RecName: Full=GDSL esterase/lipase At2g23540; AltName: Full=Extracellular lipase At2g23540; Flags: Precursor && PF00657:GDSL-like Lipase/Acylhydrolase
	TraesCS7A02G452400	2.09152	0.0077222	- && Q10MK2.1 RecName: Full=Probable glycosyltransferase 4; Short=OsGT4 >A2XFT5.1 RecName: Full=Probable glycosyltransferase 4 && PF05637:galactosyl transferase GMA12/MNN10 family
	TraesCS3D02G373600	2.08656	0.014497	- && Q8S1N1.1 RecName: Full=Magnesium transporter MRS2-E >A2WXD3.1 RecName: Full=Magnesium transporter MRS2-E && -
	TraesCS1A02G283100	2.0855	0.00102729	- && Q9CAY3.1 RecName: Full=Glycerol-3-phosphate acyltransferase 5; Short=AtGPAT5 && -
	TraesCS4D02G016300	2.08487	6.03e-08	- && - && PF14368:Probable lipid transfer
	TraesCS6B02G301100	2.07983	1.13e-07	- && - && PF00561:alpha/beta hydrolase fold
	TraesCS2D02G049200	2.07935	0.00405313	- && Q9ZQV7.1 RecName: Full=Probable nicotianamine synthase 2; AltName: Full=HvNAS2; AltName: Full=S-adenosyl-L-methionine:S-adenosyl-L-methionine:S-adenosyl-methionine 3-amino-3-carboxypropyltransferase 2 && PF03059:Nicotianamine synthase protein
	TraesCS2D02G186900	2.07901	7.08e-08	- && - && -
	novel.10070	2.07874	4.25e-10	- && - && -
	TraesCS5A02G515600	2.07831	1.5e-05	- && Q9FLV0.1 RecName: Full=Protein DOWNY MILDEW RESISTANCE 6; Short=AtDMR6; AltName: Full=2-oxoglutarate (2OG)-Fe(II) oxygenase-like protein DMR6; AltName: Full=Salicylate 3-hydroxylase DMR6; Short=S3H DMR6; Short=SA 3-hydroxylase DMR6; Short=Salicylic acid 3-hydroxylase DMR6 && PF14226:non-haem dioxygenase in morphine synthesis N-terminal|PF03171:2OG-Fe(II) oxygenase superfamily
	TraesCS2D02G187800	2.07774	5.01e-06	- && - && -
	TraesCS3B02G259500	2.07717	4.02e-06	- && Q9FFN2.2 RecName: Full=Probable glycosyltransferase At5g03795 && -
	TraesCS7A02G131000	2.07525	0.00335026	- && B6SZU6.1 RecName: Full=CASP-like protein 1C2; Short=ZmCASPL1C2 && PF04535:Domain of unknown function (DUF588)
	novel.11341	2.07152	0.000158805	- && - && -
	TraesCS2B02G561000	2.06775	2.78e-06	- && - && -
	TraesCS2A02G359500	2.06759	9.98e-09	- && Q8W3M4.1 RecName: Full=Uncharacterized protein At4g06744; Flags: Precursor && -
	TraesCS2D02G195800	2.0657	2.17e-10	- && Q94CD1.1 RecName: Full=Omega-hydroxypalmitate O-feruloyl transferase; AltName: Full=Omega-hydroxyacid hydroxycinnamoyltransferase; AltName: Full=Protein ALIPHATIC SUBERIN FERULOYL TRANSFERASE && PF02458:Transferase family
	TraesCS2A02G002800	2.06347	0.000509044	- && Q9FVS9.1 RecName: Full=Alkane hydroxylase MAH1; AltName: Full=Cytochrome P450 96A15; AltName: Full=Protein MID-CHAIN ALKANE HYDROXYLASE 1 && PF00067:Cytochrome P450
	TraesCS1B02G127500	2.05801	7.47e-05	- && O49809.2 RecName: Full=Glyoxysomal fatty acid beta-oxidation multifunctional protein MFP-a; Includes: RecName: Full=Enoyl-CoA hydratase/3-2-trans-enoyl-CoA isomerase/3-hydroxybutyryl-CoA epimerase; Includes: RecName: Full=3-hydroxyacyl-CoA dehydrogenase && PF00378:Enoyl-CoA hydratase/isomerase|PF00725:3-hydroxyacyl-CoA dehydrogenase, C-terminal domain|PF02737:3-hydroxyacyl-CoA dehydrogenase,…
	TraesCS7A02G438100	2.05553	0.0337097	- && - && -
	TraesCS5B02G421200	2.05532	4.71e-08	- && - && -
	TraesCS7D02G088200	2.05513	0.00702585	- && Q02921.1 RecName: Full=Early nodulin-93; Short=N-93 && PF03386:Early nodulin 93 ENOD93 protein
	TraesCS7D02G309400	2.05312	3.6e-06	- && Q9FKS8.1 RecName: Full=Lysine histidine transporter 1 && PF01490:Transmembrane amino acid transporter protein
	TraesCS3A02G013700	2.04817	1.47e-05	- && Q93ZR6.1 RecName: Full=O-acyltransferase WSD1; AltName: Full=Diacylglycerol O-acyltransferase; Short=DGAT; AltName: Full=Long-chain-alcohol O-fatty-acyltransferase; AltName: Full=Wax synthase; Short=WS && -
	TraesCS4B02G371200	2.04503	0.00680172	- && Q2V6J9.1 RecName: Full=UDP-glucose flavonoid 3-O-glucosyltransferase 7; AltName: Full=Flavonol 3-O-glucosyltransferase 7; Short=FaGT7 && PF00201:UDP-glucoronosyl and UDP-glucosyl transferase
	TraesCS2A02G178300	2.04383	0.0101857	- && - && -
	TraesCS5B02G231000	2.04109	0.00380784	- && - && -
	TraesCS4D02G016200	2.04085	8.32e-10	- && - && PF14368:Probable lipid transfer
	TraesCS3A02G348000	2.03829	4.66e-09	- && Q941X2.1 RecName: Full=Laccase-3; AltName: Full=Benzenediol:oxygen oxidoreductase 3; AltName: Full=Diphenol oxidase 3; AltName: Full=Urishiol oxidase 3; Flags: Precursor && PF07731:Multicopper oxidase|PF07732:Multicopper oxidase|PF00394:Multicopper oxidase
	TraesCS3B02G610100	2.03537	0.000143361	- && Q9SR22.1 RecName: Full=Pectin acetylesterase 5; Flags: Precursor && PF03283:Pectinacetylesterase
	TraesCS1D02G351600	2.03427	0.0328954	- && Q8VWQ4.1 RecName: Full=Probable WRKY transcription factor 56; AltName: Full=WRKY DNA-binding protein 56 && PF03106:WRKY DNA -binding domain
	TraesCS7A02G319100	2.03236	0.000146314	- && Q9SZB9.2 RecName: Full=Peroxidase 47; Short=Atperox P47; AltName: Full=ATP32; Flags: Precursor && PF00141:Peroxidase
	novel.11246	2.02972	1.17e-15	- && - && -
	novel.9883	2.02069	1.36e-09	- && - && -
	TraesCS3A02G481500	2.01959	0.00128936	- && Q02126.1 RecName: Full=Glucan endo-1,3-beta-glucosidase GIII; AltName: Full=(1->3)-beta-glucan endohydrolase GIII; AltName: Full=(1->3)-beta-glucanase isoenzyme GIII; AltName: Full=Beta-1,3-endoglucanase GIII; Flags: Precursor && PF00332:Glycosyl hydrolases family 17
	TraesCS3B02G501500	2.01843	0.0426925	- && - && PF08387:FBD
	TraesCS3A02G254400	2.01815	0.000314601	- && Q93Z92.1 RecName: Full=E3 ubiquitin-protein ligase At4g11680; AltName: Full=RING finger protein At4g11680 && PF13639:Ring finger domain
	TraesCS7D02G190200	2.01659	1.55e-06	- && Q9CA68.1 RecName: Full=GDSL esterase/lipase At1g74460; AltName: Full=Extracellular lipase At1g74460; Flags: Precursor && PF00657:GDSL-like Lipase/Acylhydrolase
	TraesCS4B02G288400	2.01528	0.0376228	- && - && -
	TraesCS2D02G006500	2.01434	1.42e-05	- && A3A871.1 RecName: Full=Ent-isokaurene C2-hydroxylase; AltName: Full=Cytochrome P450 71Z6 && PF00067:Cytochrome P450
	TraesCS3B02G606500	2.00912	0.0406353	- && - && PF04398:Protein of unknown function, DUF538
	TraesCS2A02G531400	2.00761	0.0012815	- && - && -
	TraesCS6A02G192900	2.00275	0.00560822	- && F4I114.1 RecName: Full=Probable serine/threonine-protein kinase At1g09600 && PF00069:Protein kinase domain
	TraesCS5A02G419000	1.99633	3.76e-05	- && - && -
	TraesCS1D02G208400	1.99496	0.000209052	- && Q8GT75.2 RecName: Full=NEP1-interacting protein 1; AltName: Full=RING-H2 finger protein ATL26 && PF13639:Ring finger domain
	TraesCS7D02G461200	1.99396	3.43e-05	- && Q9FEQ8.1 RecName: Full=Peroxidase 2; AltName: Full=Plasma membrane-bound peroxidase 2; Short=pmPOX2; Flags: Precursor && PF00141:Peroxidase
	novel.9029	1.99237	0.000304663	- && - && -
	TraesCS2D02G390700	1.99167	0.00836747	- && O82081.1 RecName: Full=Uclacyanin 1; Flags: Precursor && PF02298:Plastocyanin-like domain
	TraesCS1D02G282300	1.99141	0.0214454	- && Q9CAY3.1 RecName: Full=Glycerol-3-phosphate acyltransferase 5; Short=AtGPAT5 && -
	novel.1540	1.9913	1.45e-06	- && - && -
	TraesCS5B02G126000	1.99067	0.00196604	- && Q9LZ20.1 RecName: Full=Cationic amino acid transporter 6, chloroplastic; Flags: Precursor && PF13906:C-terminus of AA_permease|PF13520:Amino acid permease
	TraesCS1D02G271100	1.98988	0.0228436	- && - && PF06749:Protein of unknown function (DUF1218)
	novel.877	1.98905	4.6e-07	- && - && PF04434:SWIM zinc finger
	novel.8147	1.98838	0.0202484	- && - && -
	novel.8868	1.98819	1.35e-10	- && - && -
	TraesCS2B02G197400	1.98707	0.000424628	- && - && PF12697:Alpha/beta hydrolase family
	TraesCS7A02G407600	1.9866	0.02864	- && Q8GT20.1 RecName: Full=Benzyl alcohol O-benzoyltransferase; AltName: Full=Benzoyl coenzyme A:benzyl alcohol benzoyl transferase && PF02458:Transferase family
	TraesCS6D02G253800	1.98351	1.56e-11	- && - && PF00561:alpha/beta hydrolase fold
	TraesCS5D02G427200	1.98284	5.88e-07	- && - && -
	TraesCS3B02G472700	1.97156	0.0442419	- && - && PF08224:Domain of unknown function (DUF1719)
	TraesCSU02G047800	1.96733	2.74e-09	- && P22220.1 RecName: Full=Arginine decarboxylase; Short=ADC; Short=ARGDC && PF00278:Pyridoxal-dependent decarboxylase, C-terminal sheet domain|PF02784:Pyridoxal-dependent decarboxylase, pyridoxal binding domain
	TraesCS3B02G244200	1.96629	0.000193258	- && Q58FZ0.1 RecName: Full=Protein SODIUM POTASSIUM ROOT DEFECTIVE 2; Short=NaKR2; AltName: Full=Heavy metal-associated plant protein 3; Short=AtHPP03 && PF00403:Heavy-metal-associated domain
	TraesCS7B02G381900	1.96595	0.0184034	- && - && -
	TraesCS4B02G297300	1.96494	9.56e-05	- && C5WYI7.1 RecName: Full=Cyanate hydratase; Short=Cyanase; AltName: Full=Cyanate hydrolase; AltName: Full=Cyanate lyase && PF02560:Cyanate lyase C-terminal domain
	TraesCS3D02G471200	1.96289	3.05e-08	- && A0KF11.1 RecName: Full=Pimeloyl-[acyl-carrier protein] methyl ester esterase; AltName: Full=Biotin synthesis protein BioH; AltName: Full=Carboxylesterase BioH && PF00561:alpha/beta hydrolase fold
	TraesCS4D02G201700	1.96004	2.14e-10	- && Q8H8V7.1 RecName: Full=ABC transporter G family member 5; Short=ABC transporter ABCG.5; Short=OsABCG5; AltName: Full=Protein REDUCED CULM NUMBER 1; AltName: Full=White-brown complex homolog protein 5; Short=OsWBC5 && PF00005:ABC transporter|PF01061:ABC-2 type transporter
	TraesCS1B02G109400	1.95833	0.029871	- && Q8GXZ3.1 RecName: Full=Serine/threonine-protein kinase At5g01020 && PF07714:Protein tyrosine kinase
	TraesCS2A02G419000	1.95671	9.31e-08	- && - && PF14368:Probable lipid transfer
	TraesCS5A02G552800	1.95603	2.31e-06	- && - && PF04578:Protein of unknown function, DUF594|PF13968:Domain of unknown function (DUF4220)
	TraesCS7D02G346800	1.95591	0.0307719	- && Q94CH8.1 RecName: Full=GDSL esterase/lipase EXL1; AltName: Full=Family II extracellular lipase 1; Short=Family II lipase EXL1; Flags: Precursor && PF00657:GDSL-like Lipase/Acylhydrolase
	TraesCS2B02G205100	1.9559	4.62e-07	- && - && -
	TraesCS5A02G232400	1.95419	0.0265102	- && - && -
	TraesCS5D02G427600	1.94603	0.0116428	- && - && -
	novel.8396	1.94585	0.030558	- && - && -
	TraesCS2D02G186200	1.94551	8.76e-06	- && - && -
	TraesCS2D02G131800	1.94324	0.0123528	- && Q9FKH6.1 RecName: Full=Cytochrome b561 and DOMON domain-containing protein At5g35735; AltName: Full=Protein b561A.tha16; Flags: Precursor && PF04526:Protein of unknown function (DUF568)
	TraesCS3A02G013800	1.94275	4.9e-06	- && Q39152.1 RecName: Full=Fatty acyl-CoA reductase 1 && PF07993:Male sterility protein|PF03015:Male sterility protein
	TraesCS1A02G264500	1.94261	0.00213178	- && Q39134.2 RecName: Full=Amino acid permease 3; AltName: Full=Amino acid transporter AAP3 && PF01490:Transmembrane amino acid transporter protein
	novel.9841	1.94019	0.0158497	- && P56337.1 RecName: Full=Eukaryotic translation initiation factor 5A-5; Short=eIF-5A-5; AltName: Full=eIF-4D && PF01287:Eukaryotic elongation factor 5A hypusine, DNA-binding OB fold
	TraesCS1D02G389200	1.93955	6.07e-05	- && - && -
	TraesCS2D02G186000	1.93945	6.23e-11	- && - && -
	TraesCS6D02G042300	1.9365	1.18e-06	- && Q9LMN8.2 RecName: Full=Wall-associated receptor kinase 3; Flags: Precursor && PF07714:Protein tyrosine kinase|PF00069:Protein kinase domain
	TraesCS6A02G228900	1.93477	2.68e-05	- && Q2R2D5.1 RecName: Full=Receptor kinase-like protein Xa21; Contains: RecName: Full=Receptor kinase-like protein Xa21, processed; Flags: Precursor && PF08263:Leucine rich repeat N-terminal domain|PF13855:Leucine rich repeat|PF00069:Protein kinase domain
	TraesCS2B02G203700	1.93429	0.0349826	- && - && -
	TraesCS6D02G298200	1.93388	0.000336417	- && Q8GWP0.1 RecName: Full=Transcription factor MYB39; AltName: Full=Myb-related protein 39; Short=AtMYB39 && PF00249:Myb-like DNA-binding domain
	TraesCS3A02G093500	1.932	0.00343801	- && Q76BW5.1 RecName: Full=Xyloglucan endotransglycosylase/hydrolase protein 8; AltName: Full=End-xyloglucan transferase; AltName: Full=OsXRT5; AltName: Full=OsXTH8; Flags: Precursor && PF06955:Xyloglucan endo-transglycosylase (XET) C-terminus|PF00722:Glycosyl hydrolases family 16
	TraesCS2D02G342600	1.93078	0.0392858	- && - && -
	novel.3164	1.93001	1.83e-05	- && O03982.1 RecName: Full=Heavy metal-associated isoprenylated plant protein 39; Short=AtHIP39; Flags: Precursor && -
	TraesCS2D02G460800	1.92701	4.98e-05	- && P23252.1 RecName: Full=Cold-regulated protein 2 && -
	novel.11513	1.92496	0.000742436	- && Q9AR73.1 RecName: Full=Hydroquinone glucosyltransferase; AltName: Full=Arbutin synthase && PF01238:Phosphomannose isomerase type I
	novel.10740	1.92452	0.0105917	- && - && -
	TraesCS3D02G280500	1.92042	3.62e-07	- && Q9CAB7.1 RecName: Full=Probable peroxygenase 4; Short=AtPXG4; AltName: Full=Caleosin-4 && PF05042:Caleosin related protein
	TraesCS1A02G226000	1.92006	0.0196024	- && - && -
	TraesCS3D02G252900	1.91818	0.0306357	- && Q5N8F2.1 RecName: Full=IAA-amino acid hydrolase ILR1-like 2; Flags: Precursor && PF07687:Peptidase dimerisation domain|PF01546:Peptidase family M20/M25/M40
	TraesCS2B02G513900	1.91254	0.000824685	- && - && -
	TraesCS6A02G151100	1.91145	0.00276731	- && Q96C11.2 RecName: Full=FGGY carbohydrate kinase domain-containing protein && PF02782:FGGY family of carbohydrate kinases, C-terminal domain|PF00370:FGGY family of carbohydrate kinases, N-terminal domain
	TraesCS2D02G186800	1.91099	8.33e-05	- && - && -
	TraesCS3B02G379900	1.91072	4.14e-13	- && Q941X2.1 RecName: Full=Laccase-3; AltName: Full=Benzenediol:oxygen oxidoreductase 3; AltName: Full=Diphenol oxidase 3; AltName: Full=Urishiol oxidase 3; Flags: Precursor && PF07732:Multicopper oxidase|PF00394:Multicopper oxidase|PF07731:Multicopper oxidase
	TraesCS6A02G279500	1.90745	0.00906491	- && O65493.1 RecName: Full=Cysteine protease XCP1; AltName: Full=Xylem cysteine peptidase 1; Short=AtXCP1; Flags: Precursor && PF00112:Papain family cysteine protease|PF08246:Cathepsin propeptide inhibitor domain (I29)
	TraesCS2B02G369100	1.90616	0.00341932	- && Q7Y1Z0.1 RecName: Full=Chitinase 5; AltName: Full=Class IV chitinase a; Short=OsChia4a; AltName: Full=Pathogenesis related (PR)-3 chitinase 5; Flags: Precursor && PF00182:Chitinase class I|PF00187:Chitin recognition protein
	TraesCS7D02G538200	1.90578	0.00214908	- && Q38834.2 RecName: Full=Disease resistance RPP13-like protein 4; AltName: Full=Disease resistance protein ZAR1; AltName: Full=Protein HOPZ-ACTIVATED RESISTANCE 1 && PF00931:NB-ARC domain
	TraesCS1B02G184300	1.90563	0.00543738	- && Q7XD66.1 RecName: Full=Putative ripening-related protein 6; Flags: Precursor && -
	TraesCS3D02G344400	1.90552	0.0134005	- && Q9LY46.1 RecName: Full=Protein ESKIMO 1; AltName: Full=Protein trichome birefringence-like 29 && PF14416:PMR5 N terminal Domain|PF13839:GDSL/SGNH-like Acyl-Esterase family found in Pmr5 and Cas1p
	TraesCS5D02G085500	1.90185	0.00307968	- && Q41140.1 RecName: Full=Pyrophosphate--fructose 6-phosphate 1-phosphotransferase subunit alpha; Short=PFP; AltName: Full=6-phosphofructokinase, pyrophosphate dependent; AltName: Full=PPi-PFK; AltName: Full=Pyrophosphate-dependent 6-phosphofructose-1-kinase && PF00365:Phosphofructokinase
	novel.11066	1.90163	3.99e-15	- && - && -
	TraesCS6A02G131900	1.90054	0.00807271	- && Q9SNE5.1 RecName: Full=Protein IRREGULAR XYLEM 15; Short=AtIRX15 && PF04669:Polysaccharide biosynthesis
	TraesCS1B02G075700	1.89975	0.0405261	- && Q9LMP1.1 RecName: Full=Wall-associated receptor kinase 2; Flags: Precursor && PF07714:Protein tyrosine kinase|PF07645:Calcium-binding EGF domain|PF13947:Wall-associated receptor kinase galacturonan-binding
	TraesCS5D02G378600	1.89912	1.17e-15	- && - && -
	novel.743	1.89859	0.0119197	- && - && -
	TraesCSU02G030000	1.89746	0.000133471	- && D3UAG0.1 RecName: Full=UDP-glycosyltransferase 71K1; AltName: Full=UDP-glucose:chalcone 2'-O-glucosyltransferase; AltName: Full=UDP-glucose:flavonol 2'-O-glucosyltransferase && PF00201:UDP-glucoronosyl and UDP-glucosyl transferase
	TraesCS2B02G398000	1.89599	5.87e-10	- && Q43210.1 RecName: Full=Phenylalanine ammonia-lyase && PF00221:Aromatic amino acid lyase
	TraesCS7A02G321900	1.8929	0.00285962	- && Q94A79.1 RecName: Full=Protein DEFECTIVE IN MERISTEM SILENCING 3; AltName: Full=Protein INVOLVED IN DE NOVO 1 && PF13589:Histidine kinase-, DNA gyrase B-, and HSP90-like ATPase
	TraesCS2D02G392300	1.89274	0.0242819	- && - && -
	TraesCS7B02G417700	1.89253	0.0471735	- && P81370.2 RecName: Full=Thaumatin-like protein; AltName: Allergen=Act d 2; Flags: Precursor && PF00314:Thaumatin family
	TraesCS5A02G238900	1.8913	0.00125859	- && - && PF13499:EF-hand domain pair
	TraesCS2D02G329900	1.89082	0.00241953	- && - && -
	TraesCS7A02G201500	1.89016	0.0241497	- && Q7XEZ6.1 RecName: Full=Protein TIFY 11e; Short=OsTIFY11e; AltName: Full=Jasmonate ZIM domain-containing protein 13; Short=OsJAZ13 >A2Z6V6.1 RecName: Full=Protein TIFY 11e && PF09425:Divergent CCT motif|PF06200:tify domain
	TraesCS2D02G186600	1.88917	3.26e-06	- && - && -
	TraesCS7D02G527000	1.8887	1.55e-10	- && Q9S972.2 RecName: Full=Receptor-like serine/threonine-protein kinase SD1-6; AltName: Full=Arabidopsis thaliana receptor kinase 2; AltName: Full=S-domain-1 (SD1) receptor kinase 6; Short=SD1-6; Flags: Precursor && -
	TraesCS1B02G433700	1.88403	6.65e-06	- && - && -
	TraesCS3D02G354200	1.88401	2.47e-05	- && Q5N9X2.1 RecName: Full=Laccase-4; AltName: Full=Benzenediol:oxygen oxidoreductase 4; AltName: Full=Diphenol oxidase 4; AltName: Full=Urishiol oxidase 4; Flags: Precursor && PF07731:Multicopper oxidase|PF00394:Multicopper oxidase|PF07732:Multicopper oxidase
	TraesCSU02G009400	1.88038	0.00244178	- && Q8GY82.1 RecName: Full=Cysteine-rich receptor-like protein kinase 45; Short=Cysteine-rich RLK45; AltName: Full=ABA- and osmotic stress-inducible receptor-like cytosolic kinase 1 && PF00069:Protein kinase domain|PF00635:MSP (Major sperm protein) domain
	TraesCS5A02G552400	1.88034	0.00313062	- && Q9ZQV7.1 RecName: Full=Probable nicotianamine synthase 2; AltName: Full=HvNAS2; AltName: Full=S-adenosyl-L-methionine:S-adenosyl-L-methionine:S-adenosyl-methionine 3-amino-3-carboxypropyltransferase 2 && PF03059:Nicotianamine synthase protein
	TraesCS5D02G428000	1.87898	0.00473335	- && - && -
	TraesCS5B02G421600	1.87625	0.00259243	- && - && -
	TraesCS3A02G027900	1.87171	0.0301121	- && - && PF03145:Seven in absentia protein family
	TraesCS1D02G034600	1.87162	5.99e-07	- && Q5NDL1.1 RecName: Full=EGF domain-specific O-linked N-acetylglucosamine transferase; AltName: Full=Extracellular O-linked N-acetylglucosamine transferase; Flags: Precursor && PF04577:Protein of unknown function (DUF563)
	novel.11627	1.87103	5.62e-05	- && - && -
	TraesCS2A02G179000	1.87092	1.58e-08	- && - && -
	TraesCS1D02G207100	1.86934	0.000429489	- && Q7XCK6.1 RecName: Full=Chitinase 8; AltName: Full=Class II chitinase a; Short=OsChia2a; AltName: Full=Pathogenesis related (PR)-3 chitinase 8; Flags: Precursor && PF00182:Chitinase class I
	TraesCS6B02G349200	1.86924	0.00450918	- && Q8GWP0.1 RecName: Full=Transcription factor MYB39; AltName: Full=Myb-related protein 39; Short=AtMYB39 && PF00249:Myb-like DNA-binding domain
	TraesCS7A02G191700	1.86685	0.0126316	- && Q9LRS2.1 RecName: Full=Protein ALTERED XYLOGLUCAN 4-like; AltName: Full=Protein trichome birefringence-like 22 && PF13839:GDSL/SGNH-like Acyl-Esterase family found in Pmr5 and Cas1p|PF14416:PMR5 N terminal Domain
	TraesCS5D02G260500	1.86677	0.00320803	- && F8WKW1.1 RecName: Full=7-deoxyloganetin glucosyltransferase; AltName: Full=Genipin glucosyltransferase; AltName: Full=UDP-glucose glucosyltransferase 2; Short=GjUGT2; AltName: Full=UDP-glycosyltransferase 85A24 && PF00201:UDP-glucoronosyl and UDP-glucosyl transferase
	TraesCS7A02G240400	1.86485	0.000160517	- && Q7F8T6.1 RecName: Full=Tricin synthase 2; AltName: Full=Caffeoyl-CoA 3-O-methyltransferase ROMT17 && PF01596:O-methyltransferase
	TraesCS4B02G346100	1.86259	1.62e-07	- && Q94LW3.1 RecName: Full=Homeobox protein knotted-1-like 3; AltName: Full=Homeobox protein HOS66 && PF03791:KNOX2 domain|PF05920:Homeobox KN domain|PF03790:KNOX1 domain|PF03789:ELK domain
	TraesCS2A02G177800	1.86129	0.02864	- && - && -
	TraesCS7A02G221800	1.86099	0.00183771	- && - && -
	TraesCS7B02G236500	1.86061	0.008981	- && - && -
	TraesCS3D02G091700	1.85826	0.00206137	- && Q9ZW96.1 RecName: Full=LOB domain-containing protein 40; AltName: Full=ASYMMETRIC LEAVES 2-like protein 37; Short=AS2-like protein 37 && PF03195:Protein of unknown function DUF260
	TraesCS6A02G273600	1.85421	0.000506909	- && - && PF00561:alpha/beta hydrolase fold
	TraesCS6D02G228900	1.85075	0.00175064	- && Q9FL59.1 RecName: Full=FT-interacting protein 1 && PF08372:Plant phosphoribosyltransferase C-terminal|PF00168:C2 domain
	novel.10688	1.84604	0.00226758	- && Q9LIE5.1 RecName: Full=Protein FAR-RED ELONGATED HYPOCOTYL 3 && -
	TraesCS6A02G314300	1.84465	0.0346642	- && Q8VZG8.3 RecName: Full=MDIS1-interacting receptor like kinase 2; Short=AtMIK2; AltName: Full=Probable LRR receptor-like serine/threonine-protein kinase At4g08850; Flags: Precursor && PF08263:Leucine rich repeat N-terminal domain|PF00069:Protein kinase domain|PF13855:Leucine rich repeat
	TraesCS7D02G443400	1.84448	0.00673155	- && P40880.1 RecName: Full=Carbonic anhydrase, chloroplastic; AltName: Full=Carbonate dehydratase; Flags: Precursor && PF00484:Carbonic anhydrase
	TraesCS5A02G179700	1.84073	1.92e-05	- && - && PF06886:Targeting protein for Xklp2 (TPX2)
	TraesCS5B02G436100	1.83451	8.42e-05	- && - && PF14368:Probable lipid transfer
	TraesCS2B02G613900	1.83129	0.0335491	- && Q01548.1 RecName: Full=Peroxidase 2 && PF00141:Peroxidase
	TraesCS2B02G204900	1.83049	0.00050209	- && - && -
	TraesCS5A02G515000	1.82928	2.39e-08	- && Q94LW3.1 RecName: Full=Homeobox protein knotted-1-like 3; AltName: Full=Homeobox protein HOS66 && PF03790:KNOX1 domain|PF03791:KNOX2 domain|PF05920:Homeobox KN domain|PF03789:ELK domain
	TraesCS3D02G405900	1.82657	5.1e-05	- && - && PF14541:Xylanase inhibitor C-terminal|PF14543:Xylanase inhibitor N-terminal
	novel.1090	1.82243	0.000726228	- && - && -
	TraesCS2A02G350900	1.81988	0.0300505	- && O04138.2 RecName: Full=Chitinase 4; AltName: Full=OsChia2b; AltName: Full=Pathogenesis related (PR)-3 chitinase 4; Flags: Precursor && PF00182:Chitinase class I
	TraesCS5A02G250900	1.81839	0.007524	- && - && -
	TraesCS7A02G091800	1.81797	0.0312293	- && Q02921.1 RecName: Full=Early nodulin-93; Short=N-93 && PF03386:Early nodulin 93 ENOD93 protein
	TraesCS3B02G068500	1.81646	5.26e-09	- && Q9ZQV7.1 RecName: Full=Probable nicotianamine synthase 2; AltName: Full=HvNAS2; AltName: Full=S-adenosyl-L-methionine:S-adenosyl-L-methionine:S-adenosyl-methionine 3-amino-3-carboxypropyltransferase 2 && -
	TraesCS3D02G216100	1.81598	0.00142888	- && Q58FZ0.1 RecName: Full=Protein SODIUM POTASSIUM ROOT DEFECTIVE 2; Short=NaKR2; AltName: Full=Heavy metal-associated plant protein 3; Short=AtHPP03 && PF00403:Heavy-metal-associated domain
	TraesCS3A02G124700	1.81522	0.00221116	- && Q9ZQ96.1 RecName: Full=UDP-glycosyltransferase 73C3 && PF00201:UDP-glucoronosyl and UDP-glucosyl transferase
	TraesCS5D02G050100	1.81335	5.45e-05	- && Q01482.1 RecName: Full=Protein WIR1A && -
	TraesCS5D02G172100	1.81276	0.0334598	- && Q9SU13.1 RecName: Full=Fasciclin-like arabinogalactan protein 2; Flags: Precursor && PF02469:Fasciclin domain
	TraesCS4D02G295300	1.81112	0.00875046	- && Q6RYA0.1 RecName: Full=Salicylic acid-binding protein 2; Short=NtSABP2; AltName: Full=Methyl salicylate esterase && PF12697:Alpha/beta hydrolase family
	TraesCS3A02G280700	1.81069	0.00228396	- && Q9CAB7.1 RecName: Full=Probable peroxygenase 4; Short=AtPXG4; AltName: Full=Caleosin-4 && PF05042:Caleosin related protein
	TraesCS4B02G200600	1.81016	9.7e-08	- && Q8H8V7.1 RecName: Full=ABC transporter G family member 5; Short=ABC transporter ABCG.5; Short=OsABCG5; AltName: Full=Protein REDUCED CULM NUMBER 1; AltName: Full=White-brown complex homolog protein 5; Short=OsWBC5 && PF01061:ABC-2 type transporter|PF00005:ABC transporter
	novel.10643	1.80976	0.00489985	- && - && -
	novel.5691	1.80952	0.00627268	- && P10978.1 RecName: Full=Retrovirus-related Pol polyprotein from transposon TNT 1-94; Includes: RecName: Full=Protease; Includes: RecName: Full=Reverse transcriptase; Includes: RecName: Full=Endonuclease && PF07727:Reverse transcriptase (RNA-dependent DNA polymerase)
	TraesCS5D02G566800	1.80359	0.000248216	- && Q94CH6.1 RecName: Full=GDSL esterase/lipase EXL3; AltName: Full=Family II extracellular lipase 3; Short=Family II lipase EXL3; Flags: Precursor && PF00657:GDSL-like Lipase/Acylhydrolase
	novel.302	1.80316	0.0440226	- && - && -
	TraesCS7B02G124600	1.80263	0.03499	- && - && PF13962:Domain of unknown function
	TraesCS2B02G486400	1.80065	0.0402114	- && Q7XA42.2 RecName: Full=Putative disease resistance protein RGA1; AltName: Full=RGA3-blb && -
	TraesCS7A02G259100	1.7991	0.0327643	- && Q67ZU1.1 RecName: Full=Triacylglycerol lipase 2; Flags: Precursor && PF04083:Partial alpha/beta-hydrolase lipase region
	TraesCS5A02G406100	1.7965	0.0281673	- && O80939.1 RecName: Full=L-type lectin-domain containing receptor kinase IV.1; Short=Arabidopsis thaliana lectin-receptor kinase e; Short=AthlecRK-e; Short=LecRK-IV.1; AltName: Full=Lectin Receptor Kinase 1; Flags: Precursor && PF00069:Protein kinase domain|PF00139:Legume lectin domain
	TraesCS1D02G158400	1.79609	7.49e-06	- && Q9FMY1.1 RecName: Full=Cytochrome P450 86B1 && PF00067:Cytochrome P450
	novel.11776	1.79607	0.0393046	- && - && PF00113:Enolase, C-terminal TIM barrel domain
	TraesCS7D02G466700	1.79601	0.0115605	- && - && -
	TraesCS7A02G558500	1.79497	0.013947	- && P27357.1 RecName: Full=Thaumatin-like protein PWIR2; Flags: Precursor && PF00314:Thaumatin family
	TraesCS2D02G159800	1.79419	0.00728779	- && Q3EDL4.2 RecName: Full=Probable serine/threonine-protein kinase At1g01540 && PF00069:Protein kinase domain
	TraesCS3D02G517300	1.79321	0.00114904	- && Q08655.1 RecName: Full=Abscisic stress-ripening protein 1 && PF02496:ABA/WDS induced protein
	novel.5313	1.78739	0.0310603	- && - && -
	TraesCS2B02G215100	1.78556	1.22e-07	- && Q94CD1.1 RecName: Full=Omega-hydroxypalmitate O-feruloyl transferase; AltName: Full=Omega-hydroxyacid hydroxycinnamoyltransferase; AltName: Full=Protein ALIPHATIC SUBERIN FERULOYL TRANSFERASE && PF02458:Transferase family
	TraesCS1D02G272900	1.78453	6.47e-05	- && O65351.1 RecName: Full=Subtilisin-like protease SBT1.7; AltName: Full=Cucumisin-like serine protease; AltName: Full=Subtilase subfamily 1 member 7; Short=AtSBT1.7; AltName: Full=Subtilisin-like serine protease 1; Short=At-SLP1; Flags: Precursor && PF00082:Subtilase family|PF05922:Peptidase inhibitor I9
	TraesCS1A02G078900	1.7833	0.0387432	- && O65857.2 RecName: Full=Probable glutathione S-transferase GSTF1; AltName: Full=GST-I && PF00043:Glutathione S-transferase, C-terminal domain|PF02798:Glutathione S-transferase, N-terminal domain
	TraesCS1D02G371400	1.7806	0.00380225	- && P20027.3 RecName: Full=Myb-related protein Hv33 && PF00249:Myb-like DNA-binding domain
	TraesCS5B02G525900	1.77966	0.0099952	- && U3U992.1 RecName: Full=7-deoxyloganetic acid glucosyltransferase; AltName: Full=UDP-glucose glucosyltransferase 8; Short=CrUGT8; AltName: Full=UDP-glycosyltransferase 709C2 && PF00201:UDP-glucoronosyl and UDP-glucosyl transferase
	TraesCS2D02G358400	1.77905	1.87e-12	- && Q8W3M4.1 RecName: Full=Uncharacterized protein At4g06744; Flags: Precursor && -
	TraesCS2A02G065200	1.77868	0.00387107	- && Q9M622.1 RecName: Full=Receptor homology region, transmembrane domain- and RING domain-containing protein 1; Short=AtRMR1; AltName: Full=ReMembR-H2 protein JR700; Flags: Precursor && PF13639:Ring finger domain
	TraesCS7B02G375300	1.77778	0.0261289	- && P12783.1 RecName: Full=Phosphoglycerate kinase, cytosolic && PF00162:Phosphoglycerate kinase
	novel.4576	1.77682	6.22e-06	- && - && -
	TraesCS5D02G427300	1.77513	2.14e-05	- && - && -
	TraesCS4D02G176500	1.7738	0.00964465	- && Q9SQQ9.1 RecName: Full=Myb-related protein 2; AltName: Full=Myb family transcription factor PHL9; AltName: Full=Protein NITROGEN STARVATION RESPONSE 1; Short=AtNSR1; AltName: Full=Protein PHR1-LIKE 9 && PF00249:Myb-like DNA-binding domain|PF14379:MYB-CC type transfactor, LHEQLE motif
	TraesCS3D02G475800	1.77334	0.0386173	- && Q5JLP4.1 RecName: Full=Cytokinin dehydrogenase 4; AltName: Full=Cytokinin oxidase 4; Short=OsCKX4; Flags: Precursor && PF09265:Cytokinin dehydrogenase 1, FAD and cytokinin binding|PF01565:FAD binding domain
	TraesCS4A02G169500	1.77071	3.78e-06	- && B6SJQ0.1 RecName: Full=Cell number regulator 13; AltName: Full=ZmCNR13 && -
	TraesCS1B02G281600	1.77011	0.0245317	- && - && PF06749:Protein of unknown function (DUF1218)
	TraesCS7B02G491100	1.77004	0.0320671	- && Q9LRR4.1 RecName: Full=Putative disease resistance RPP13-like protein 1 && PF00931:NB-ARC domain
	TraesCS5D02G190700	1.76832	1.64e-05	- && Q9SUP6.1 RecName: Full=Probable WRKY transcription factor 53; AltName: Full=WRKY DNA-binding protein 53 && PF03106:WRKY DNA -binding domain
	novel.3166	1.76642	1.53e-05	- && - && -
	TraesCS3A02G105300	1.76494	0.000887592	- && Q5SMY5.1 RecName: Full=Monothiol glutaredoxin-S2 && PF00462:Glutaredoxin
	TraesCS7D02G428900	1.76123	0.0191388	- && Q688L5.1 RecName: Full=Germin-like protein 5-1; Flags: Precursor && PF00190:Cupin
	TraesCS2B02G556900	1.76081	0.000621492	- && G5EBI4.1 RecName: Full=Epoxide hydrolase 1 && PF00561:alpha/beta hydrolase fold
	TraesCS3A02G182400	1.76012	4.98e-05	- && - && -
	TraesCS2D02G204400	1.75722	0.0231593	- && Q43210.1 RecName: Full=Phenylalanine ammonia-lyase && PF00221:Aromatic amino acid lyase
	TraesCS1D02G160100	1.75593	0.0315606	- && Q9FPT1.2 RecName: Full=Ubiquitin carboxyl-terminal hydrolase 12; AltName: Full=Deubiquitinating enzyme 12; Short=AtUBP12; AltName: Full=Ubiquitin thioesterase 12; AltName: Full=Ubiquitin-specific-processing protease 12 && PF00917:MATH domain
	TraesCS7A02G510200	1.7557	1.07e-05	- && Q5RBU7.1 RecName: Full=Lysosomal Pro-X carboxypeptidase; AltName: Full=Proline carboxypeptidase; AltName: Full=Prolylcarboxypeptidase; Short=PRCP; Flags: Precursor && PF05577:Serine carboxypeptidase S28
	TraesCS1A02G058200	1.75547	0.049871	- && Q9SA25.1 RecName: Full=Wall-associated receptor kinase-like 8; Flags: Precursor && PF13947:Wall-associated receptor kinase galacturonan-binding|PF07714:Protein tyrosine kinase
	novel.1579	1.75481	3.66e-05	- && - && -
	TraesCS2A02G191700	1.75394	5.26e-09	- && Q94CD1.1 RecName: Full=Omega-hydroxypalmitate O-feruloyl transferase; AltName: Full=Omega-hydroxyacid hydroxycinnamoyltransferase; AltName: Full=Protein ALIPHATIC SUBERIN FERULOYL TRANSFERASE && PF02458:Transferase family
	TraesCS4B02G396400	1.75071	0.0106509	- && D3UAG0.1 RecName: Full=UDP-glycosyltransferase 71K1; AltName: Full=UDP-glucose:chalcone 2'-O-glucosyltransferase; AltName: Full=UDP-glucose:flavonol 2'-O-glucosyltransferase && PF00201:UDP-glucoronosyl and UDP-glucosyl transferase
	TraesCS4D02G358800	1.75058	1.36e-23	- && Q7XJE6.1 RecName: Full=Metacaspase-1; Short=AtMC1; AltName: Full=Metacaspase 1b; Short=AtMCP1b; AltName: Full=Protein LSD ONE LIKE 3 && PF00656:Caspase domain
	TraesCS1A02G381400	1.74995	0.0363283	- && - && -
	TraesCS5B02G418000	1.74931	0.0453481	- && D5MTF8.1 RecName: Full=4-hydroxy-7-methoxy-3-oxo-3,4-dihydro-2H-1,4-benzoxazin-2-yl glucoside beta-D-glucosidase 1d, chloroplastic; AltName: Full=Beta-glucosidase 1d; Short=TaGlu1d; Flags: Precursor && PF00232:Glycosyl hydrolase family 1
	TraesCS2D02G375500	1.7487	0.000492765	- && - && -
	TraesCS6D02G290400	1.74829	0.0373931	- && Q0WPI9.1 RecName: Full=GDSL esterase/lipase At3g53100; AltName: Full=Extracellular lipase At3g53100; Flags: Precursor && PF00657:GDSL-like Lipase/Acylhydrolase
	TraesCS1D02G147200	1.74449	0.000233142	- && Q9FNL7.1 RecName: Full=Protein NRT1/ PTR FAMILY 5.2; Short=AtNPF5.2; AltName: Full=Peptide transporter PTR3-A; Short=AtPTR3 && PF00854:POT family
	TraesCS5B02G461500	1.74404	0.000492765	- && O64864.1 RecName: Full=Protein YLS3; AltName: Full=Protein YELLOW-LEAF-SPECIFIC GENE 3; AltName: Full=Xylogen-like protein 9; Short=AtXYLP9; Flags: Precursor && PF14368:Probable lipid transfer
	TraesCS7D02G475000	1.74354	0.000974436	- && O65351.1 RecName: Full=Subtilisin-like protease SBT1.7; AltName: Full=Cucumisin-like serine protease; AltName: Full=Subtilase subfamily 1 member 7; Short=AtSBT1.7; AltName: Full=Subtilisin-like serine protease 1; Short=At-SLP1; Flags: Precursor && PF05922:Peptidase inhibitor I9|PF00082:Subtilase family
	TraesCS3A02G510100	1.74252	3.02e-15	- && Q08655.1 RecName: Full=Abscisic stress-ripening protein 1 && PF02496:ABA/WDS induced protein
	TraesCS5D02G441000	1.74139	1.61e-07	- && - && PF14368:Probable lipid transfer
	TraesCS5A02G548600	1.73988	1.44e-08	- && Q7XJE5.1 RecName: Full=Metacaspase-2; Short=AtMC2; AltName: Full=Metacaspase 1c; Short=AtMCP1c && PF00656:Caspase domain
	TraesCS4A02G295800	1.73848	1.35e-05	- && - && PF14368:Probable lipid transfer
	TraesCS6D02G332500	1.73821	0.00511574	- && P46525.2 RecName: Full=Cold-shock protein CS120 && PF00257:Dehydrin
	TraesCS6D02G013600	1.73794	0.0100728	- && Q0D5R2.1 RecName: Full=Cysteine-rich receptor-like protein kinase 10; Short=Cysteine-rich RLK10; Flags: Precursor && PF07714:Protein tyrosine kinase|PF01657:Salt stress response/antifungal
	TraesCS2B02G334600	1.73619	0.000725111	- && Q766C3.1 RecName: Full=Aspartic proteinase nepenthesin-1; AltName: Full=Nepenthesin-I; Flags: Precursor && PF14541:Xylanase inhibitor C-terminal|PF14543:Xylanase inhibitor N-terminal
	TraesCS5A02G433100	1.72784	3.42e-09	- && - && PF14368:Probable lipid transfer
	TraesCS5D02G568800	1.72663	0.0451386	- && - && -
	TraesCS7D02G524300	1.72038	0.00200404	- && Q8VYV9.1 RecName: Full=Aspartyl protease family protein 1; Flags: Precursor && PF14541:Xylanase inhibitor C-terminal|PF14543:Xylanase inhibitor N-terminal
	TraesCS2B02G241200	1.71849	0.0375026	- && Q8VYE5.1 RecName: Full=Glucan endo-1,3-beta-glucosidase 12; AltName: Full=(1->3)-beta-glucan endohydrolase 12; Short=(1->3)-beta-glucanase 12; AltName: Full=Beta-1,3-endoglucanase 12; Short=Beta-1,3-glucanase 12; Flags: Precursor && PF07983:X8 domain|PF00332:Glycosyl hydrolases family 17
	TraesCS2A02G179300	1.71703	0.000273453	- && - && -
	TraesCS5B02G421300	1.71604	3.18e-05	- && - && -
	TraesCS2A02G118600	1.71263	0.00542384	- && O80470.1 RecName: Full=GDSL esterase/lipase At2g23540; AltName: Full=Extracellular lipase At2g23540; Flags: Precursor && PF00657:GDSL-like Lipase/Acylhydrolase
	TraesCS5A02G529400	1.7097	0.0492539	- && Q9M886.1 RecName: Full=LOB domain-containing protein 41; AltName: Full=ASYMMETRIC LEAVES 2-like protein 38; Short=AS2-like protein 38 && PF03195:Protein of unknown function DUF260
	TraesCS5A02G433000	1.70849	0.0186234	- && - && -
	TraesCS4A02G196500	1.70802	0.00886836	- && - && -
	TraesCS2B02G553300	1.70685	1.2e-05	- && Q7X7H9.2 RecName: Full=Shikimate kinase 3, chloroplastic; Short=OsSK3; Flags: Precursor && PF01202:Shikimate kinase
	TraesCS1D02G023300	1.70601	0.035008	- && O81865.1 RecName: Full=Protein PHLOEM PROTEIN 2-LIKE A1; Short=AtPP2-A1 && PF14299:Phloem protein 2
	TraesCS5B02G313000	1.70578	0.0183574	- && A2Z389.1 RecName: Full=Dehydration-responsive element-binding protein 1A; Short=Protein DREB1A; AltName: Full=Protein C-repeat-binding factor 3; Short=rCBF3 && PF00847:AP2 domain
	TraesCS4D02G116200	1.69979	0.00229983	- && Q9LYL9.1 RecName: Full=BTB/POZ domain-containing protein At3g56230 && PF00651:BTB/POZ domain
	TraesCS5D02G184300	1.69977	0.000403825	- && - && PF06886:Targeting protein for Xklp2 (TPX2)
	TraesCS6A02G132400	1.69893	0.019143	- && O80939.1 RecName: Full=L-type lectin-domain containing receptor kinase IV.1; Short=Arabidopsis thaliana lectin-receptor kinase e; Short=AthlecRK-e; Short=LecRK-IV.1; AltName: Full=Lectin Receptor Kinase 1; Flags: Precursor && PF00139:Legume lectin domain|PF00069:Protein kinase domain
	TraesCS1B02G293100	1.69891	1.62e-07	- && P0DKK6.1 RecName: Full=Laccase-13; AltName: Full=Benzenediol:oxygen oxidoreductase 13; AltName: Full=Diphenol oxidase 13; AltName: Full=Urishiol oxidase 13; Flags: Precursor >B9FJH4.2 RecName: Full=Laccase-12; AltName: Full=Benzenediol:oxygen oxidoreductase 12; AltName: Full=Diphenol oxidase 12; AltName: Full=Urishiol oxidase 12; Flags: Precursor && PF07732:Multicopper oxidase|PF00394:Multic…
	TraesCS3B02G019200	1.69746	0.0325409	- && - && PF12428:Protein of unknown function (DUF3675)|PF12906:RING-variant domain
	TraesCS6B02G306100	1.69647	0.00452005	- && Q9SZ70.1 RecName: Full=AT-hook motif nuclear-localized protein 26 && PF03479:Domain of unknown function (DUF296)
	TraesCS5A02G446000	1.6953	0.00242163	- && Q851R2.1 RecName: Full=Protein argonaute MEL1; AltName: Full=Protein MEIOSIS ARRESTED AT LEPTOTENE 1; Short=OsMEL1 && PF16486:N-terminal domain of argonaute|PF16488:Argonaute linker 2 domain|PF08699:Argonaute linker 1 domain|PF02171:Piwi domain|PF16487:Mid domain of argonaute|PF02170:PAZ domain
	TraesCS2A02G515300	1.69359	7.3e-05	- && Q9ZVB5.1 RecName: Full=Transcription factor bHLH100; AltName: Full=Basic helix-loop-helix protein 100; Short=AtbHLH100; Short=bHLH 100; AltName: Full=Transcription factor EN 7; AltName: Full=bHLH transcription factor bHLH100 && PF00010:Helix-loop-helix DNA-binding domain
	TraesCS3D02G339100	1.69149	0.021224	- && O04351.1 RecName: Full=Transcription repressor OFP2; AltName: Full=Ovate family protein 2; Short=AtOFP2 && PF13724:DNA-binding domain|PF04844:Transcriptional repressor, ovate
	novel.6279	1.69057	1.01e-05	- && - && -
	TraesCS3B02G365300	1.6881	0.0313633	- && - && PF05678:VQ motif
	TraesCS2D02G540500	1.6866	0.00194225	- && O03982.1 RecName: Full=Heavy metal-associated isoprenylated plant protein 39; Short=AtHIP39; Flags: Precursor && -
	novel.10270	1.68334	0.00219063	- && - && -
	TraesCS1B02G455700	1.68225	0.0487553	- && - && PF03168:Late embryogenesis abundant protein
	TraesCS4B02G023200	1.68104	0.00331672	- && - && PF05678:VQ motif
	TraesCS5B02G552300	1.67982	0.0104038	- && P53860.1 RecName: Full=Phosphatidylinositol transfer protein PDR16; Short=PITP; AltName: Full=Pleiotropic drug resistance protein 16; AltName: Full=SEC14 homolog 3 && PF00650:CRAL/TRIO domain
	TraesCSU02G107200	1.67779	1.18e-06	- && Q9C7U5.2 RecName: Full=Glucan endo-1,3-beta-glucosidase 2; AltName: Full=(1->3)-beta-glucan endohydrolase 2; Short=(1->3)-beta-glucanase 2; AltName: Full=Beta-1,3-endoglucanase 2; Short=Beta-1,3-glucanase 2; Flags: Precursor && PF00332:Glycosyl hydrolases family 17|PF07983:X8 domain
	TraesCS7B02G338200	1.67739	2.92e-09	- && Q94BT9.2 RecName: Full=Copper transport protein ATX1; AltName: Full=Copper chaperone ATX1 && PF00403:Heavy-metal-associated domain
	TraesCS4B02G296400	1.67653	0.0286431	- && Q6RYA0.1 RecName: Full=Salicylic acid-binding protein 2; Short=NtSABP2; AltName: Full=Methyl salicylate esterase && PF12697:Alpha/beta hydrolase family
	TraesCS2B02G339100	1.67626	6.47e-05	- && Q93Y91.1 RecName: Full=Sugar transport protein 5; AltName: Full=Hexose transporter 5 && PF00083:Sugar (and other) transporter
	novel.6933	1.67602	0.0370206	- && - && -
	TraesCS6A02G048200	1.67394	1.26e-10	- && Q94CD8.1 RecName: Full=Glucan endo-1,3-beta-glucosidase 4; AltName: Full=(1->3)-beta-glucan endohydrolase 4; Short=(1->3)-beta-glucanase 4; AltName: Full=Beta-1,3-endoglucanase 4; Short=Beta-1,3-glucanase 4; Flags: Precursor && PF07983:X8 domain|PF00332:Glycosyl hydrolases family 17
	TraesCS4A02G316500	1.67346	0.00857541	- && P0DKJ6.1 RecName: Full=GDSL esterase/lipase At1g20120; AltName: Full=Extracellular lipase At1g20120; Flags: Precursor && PF00657:GDSL-like Lipase/Acylhydrolase
	TraesCS4A02G196800	1.6728	0.0363106	- && Q9LYL9.1 RecName: Full=BTB/POZ domain-containing protein At3g56230 && PF00651:BTB/POZ domain
	TraesCS3D02G475000	1.67216	0.00443084	- && Q02126.1 RecName: Full=Glucan endo-1,3-beta-glucosidase GIII; AltName: Full=(1->3)-beta-glucan endohydrolase GIII; AltName: Full=(1->3)-beta-glucanase isoenzyme GIII; AltName: Full=Beta-1,3-endoglucanase GIII; Flags: Precursor && PF00332:Glycosyl hydrolases family 17
	TraesCS2A02G179100	1.67197	0.00928774	- && - && -
	TraesCS7D02G551400	1.66912	0.000398832	- && P27357.1 RecName: Full=Thaumatin-like protein PWIR2; Flags: Precursor && PF00314:Thaumatin family
	TraesCS5D02G214100	1.6674	0.000766873	- && - && -
	TraesCS2A02G341400	1.66734	0.0194248	- && Q93Y91.1 RecName: Full=Sugar transport protein 5; AltName: Full=Hexose transporter 5 && PF00083:Sugar (and other) transporter
	TraesCS3B02G052600	1.66733	0.0134005	- && C0LGP4.1 RecName: Full=Probable LRR receptor-like serine/threonine-protein kinase At3g47570; Flags: Precursor && PF08263:Leucine rich repeat N-terminal domain|PF00069:Protein kinase domain|PF13855:Leucine rich repeat
	TraesCS5D02G441600	1.66707	0.0130798	- && - && PF14368:Probable lipid transfer
	TraesCS5B02G016000	1.66693	0.00174193	- && P33679.2 RecName: Full=Zeamatin; Flags: Precursor && PF00314:Thaumatin family
	TraesCS3A02G347500	1.66655	0.00843333	- && Q6IEQ7.1 RecName: Full=WRKY transcription factor WRKY24; Short=OsWRKY24 && PF03106:WRKY DNA -binding domain
	novel.4356	1.66417	0.0189321	- && - && -
	TraesCS3D02G439200	1.6624	9.75e-05	- && Q5JK32.2 RecName: Full=Potassium transporter 5; AltName: Full=OsHAK5 && PF02705:K+ potassium transporter
	TraesCS4B02G034100	1.66117	1.23e-08	- && Q41760.2 RecName: Full=Nucleobase-ascorbate transporter LPE1; AltName: Full=Leaf permease protein 1 && PF00860:Permease family
	TraesCS4D02G189200	1.66091	1.31e-06	- && Q05736.1 RecName: Full=Pathogenesis-related protein 1; Short=AOPR1 && PF00407:Pathogenesis-related protein Bet v I family
	TraesCS7D02G217500	1.66041	5.59e-05	- && Q9SKB2.1 RecName: Full=Leucine-rich repeat receptor-like serine/threonine/tyrosine-protein kinase SOBIR1; AltName: Full=Protein EVERSHED; AltName: Full=Protein SUPPRESSOR OF BIR1-1; Flags: Precursor && PF00069:Protein kinase domain
	TraesCS4D02G144900	1.65747	5.55e-14	- && B6SJQ0.1 RecName: Full=Cell number regulator 13; AltName: Full=ZmCNR13 && -
	TraesCS5A02G321800	1.65646	0.0334998	- && Q93ZR6.1 RecName: Full=O-acyltransferase WSD1; AltName: Full=Diacylglycerol O-acyltransferase; Short=DGAT; AltName: Full=Long-chain-alcohol O-fatty-acyltransferase; AltName: Full=Wax synthase; Short=WS && PF06974:Protein of unknown function (DUF1298)|PF03007:Wax ester synthase-like Acyl-CoA acyltransferase domain
	TraesCS7D02G424500	1.65521	0.0239461	- && Q5XF57.1 RecName: Full=Probable receptor-like serine/threonine-protein kinase At5g57670 && PF07714:Protein tyrosine kinase
	TraesCS2D02G195900	1.65485	4.88e-05	- && Q94CD1.1 RecName: Full=Omega-hydroxypalmitate O-feruloyl transferase; AltName: Full=Omega-hydroxyacid hydroxycinnamoyltransferase; AltName: Full=Protein ALIPHATIC SUBERIN FERULOYL TRANSFERASE && PF02458:Transferase family
	TraesCS5D02G295700	1.653	0.0138321	- && O48958.1 RecName: Full=4-hydroxyphenylacetaldehyde oxime monooxygenase; AltName: Full=Cytochrome P450 71E1 && PF00067:Cytochrome P450
	TraesCS2B02G454500	1.65032	0.0124227	- && Q9FKL8.1 RecName: Full=Putative xyloglucan endotransglucosylase/hydrolase protein 13; Short=At-XTH13; Short=XTH-13; Flags: Precursor && PF06955:Xyloglucan endo-transglycosylase (XET) C-terminus|PF00722:Glycosyl hydrolases family 16
	TraesCS7B02G337100	1.64972	0.0326277	- && - && PF05078:Protein of unknown function (DUF679)
	TraesCS2A02G255500	1.64972	0.000241172	- && Q69L99.1 RecName: Full=Laccase-14; AltName: Full=Benzenediol:oxygen oxidoreductase 14; AltName: Full=Diphenol oxidase 14; AltName: Full=Urishiol oxidase 14; Flags: Precursor && PF07732:Multicopper oxidase|PF00394:Multicopper oxidase|PF07731:Multicopper oxidase
	TraesCS1B02G020600	1.64953	0.0445304	- && P93604.1 RecName: Full=Rust resistance kinase Lr10; AltName: Full=Probable receptor-like serine/threonine-protein kinase LRK10; Flags: Precursor && PF00069:Protein kinase domain
	novel.8605	1.64794	0.000324664	- && - && -
	TraesCS6A02G153100	1.64735	0.000183627	- && Q9FN03.1 RecName: Full=Ultraviolet-B receptor UVR8; AltName: Full=Protein UV-B RESISTANCE 8; AltName: Full=RCC1 domain-containing protein UVR8 && PF00415:Regulator of chromosome condensation (RCC1) repeat
	TraesCS6D02G206000	1.64662	7.29e-05	- && Q9SD62.1 RecName: Full=Putative receptor-like protein kinase At3g47110; Flags: Precursor && PF08263:Leucine rich repeat N-terminal domain|PF13855:Leucine rich repeat|PF00069:Protein kinase domain
	TraesCS5A02G312000	1.64537	0.0203841	- && A2Z389.1 RecName: Full=Dehydration-responsive element-binding protein 1A; Short=Protein DREB1A; AltName: Full=Protein C-repeat-binding factor 3; Short=rCBF3 && PF00847:AP2 domain
	TraesCS1D02G249300	1.64535	0.0132897	- && Q9ZT66.1 RecName: Full=Endo-1,3;1,4-beta-D-glucanase; Flags: Precursor && PF01738:Dienelactone hydrolase family
	TraesCS1D02G283000	1.64489	2.94e-14	- && P0DKK6.1 RecName: Full=Laccase-13; AltName: Full=Benzenediol:oxygen oxidoreductase 13; AltName: Full=Diphenol oxidase 13; AltName: Full=Urishiol oxidase 13; Flags: Precursor >B9FJH4.2 RecName: Full=Laccase-12; AltName: Full=Benzenediol:oxygen oxidoreductase 12; AltName: Full=Diphenol oxidase 12; AltName: Full=Urishiol oxidase 12; Flags: Precursor && PF00394:Multicopper oxidase|PF07732:Multic…
	TraesCS7D02G497800	1.64367	0.0122663	- && Q0DAJ3.2 RecName: Full=WRKY transcription factor WRKY28; Short=OsWRKY28 && PF03106:WRKY DNA -binding domain
	novel.5580	1.64281	0.000303693	- && - && -
	TraesCS7A02G188900	1.64122	0.00194908	- && Q9CA68.1 RecName: Full=GDSL esterase/lipase At1g74460; AltName: Full=Extracellular lipase At1g74460; Flags: Precursor && PF00657:GDSL-like Lipase/Acylhydrolase
	TraesCS4A02G342300	1.63979	0.00834888	- && Q93V78.1 RecName: Full=Thiocyanate methyltransferase 1 && PF05724:Thiopurine S-methyltransferase (TPMT)
	TraesCS2D02G025700	1.63949	0.00972428	- && Q9M667.2 RecName: Full=Disease resistance protein RPP13; AltName: Full=Resistance to Peronospora parasitica protein 13 && PF00931:NB-ARC domain
	TraesCS1A02G203700	1.63948	0.0169337	- && Q7XCK6.1 RecName: Full=Chitinase 8; AltName: Full=Class II chitinase a; Short=OsChia2a; AltName: Full=Pathogenesis related (PR)-3 chitinase 8; Flags: Precursor && PF00182:Chitinase class I
	TraesCS3B02G258500	1.63781	0.00644804	- && A4ST17.1 RecName: Full=Pimeloyl-[acyl-carrier protein] methyl ester esterase; AltName: Full=Biotin synthesis protein BioH; AltName: Full=Carboxylesterase BioH && PF00561:alpha/beta hydrolase fold
	TraesCS5A02G050200	1.63741	0.0161443	- && - && PF02519:Auxin responsive protein
	TraesCS2A02G299200	1.63652	0.0495471	- && O64477.1 RecName: Full=G-type lectin S-receptor-like serine/threonine-protein kinase At2g19130; Flags: Precursor && PF00069:Protein kinase domain|PF00954:S-locus glycoprotein domain|PF08276:PAN-like domain|PF01453:D-mannose binding lectin
	TraesCS1B02G410000	1.6333	0.0229951	- && - && PF03140:Plant protein of unknown function
	TraesCS7B02G213000	1.6308	3.9e-06	- && Q9FKS8.1 RecName: Full=Lysine histidine transporter 1 && PF01490:Transmembrane amino acid transporter protein
	novel.6031	1.63045	0.024628	- && - && -
	TraesCS3A02G213500	1.62961	0.000799801	- && Q58FZ0.1 RecName: Full=Protein SODIUM POTASSIUM ROOT DEFECTIVE 2; Short=NaKR2; AltName: Full=Heavy metal-associated plant protein 3; Short=AtHPP03 && PF00403:Heavy-metal-associated domain
	TraesCS3B02G371300	1.62927	0.0223119	- && Q9SYJ2.1 RecName: Full=Probable glycerol-3-phosphate acyltransferase 3; Short=AtGPAT3 && PF01553:Acyltransferase
	TraesCS3D02G080100	1.62644	0.0317503	- && - && -
	TraesCS3B02G281700	1.62642	2.64e-06	- && Q41760.2 RecName: Full=Nucleobase-ascorbate transporter LPE1; AltName: Full=Leaf permease protein 1 && PF00860:Permease family
	TraesCS4A02G103400	1.62492	4.9e-06	- && Q8H8V7.1 RecName: Full=ABC transporter G family member 5; Short=ABC transporter ABCG.5; Short=OsABCG5; AltName: Full=Protein REDUCED CULM NUMBER 1; AltName: Full=White-brown complex homolog protein 5; Short=OsWBC5 && PF01061:ABC-2 type transporter|PF00005:ABC transporter
	novel.1195	1.62207	0.0431588	- && - && -
	TraesCS1A02G272000	1.62162	0.000361029	- && O65351.1 RecName: Full=Subtilisin-like protease SBT1.7; AltName: Full=Cucumisin-like serine protease; AltName: Full=Subtilase subfamily 1 member 7; Short=AtSBT1.7; AltName: Full=Subtilisin-like serine protease 1; Short=At-SLP1; Flags: Precursor && PF00082:Subtilase family|PF05922:Peptidase inhibitor I9
	TraesCS3D02G335700	1.61825	0.00956508	- && C0LGD7.2 RecName: Full=Probable LRR receptor-like serine/threonine-protein kinase At1g06840; Flags: Precursor && PF08263:Leucine rich repeat N-terminal domain|PF00069:Protein kinase domain
	TraesCS7D02G334100	1.61201	0.00673699	- && Q700D9.2 RecName: Full=Putative Myb family transcription factor At1g14600 && PF00249:Myb-like DNA-binding domain
	TraesCS6A02G365700	1.61163	0.00147761	- && - && -
	novel.10700	1.60841	0.0321392	- && - && -
	TraesCS4B02G192200	1.6066	0.000193258	- && C0LGQ4.1 RecName: Full=Protein MALE DISCOVERER 2; Short=AtMDIS2; AltName: Full=Probable LRR receptor-like serine/threonine-protein kinase MRH1; AltName: Full=Protein MORPHOGENESIS OF ROOT HAIR 1; Flags: Precursor && PF07714:Protein tyrosine kinase
	TraesCS3A02G517100	1.60451	0.00270355	- && O64392.1 RecName: Full=Wheatwin-1; AltName: Full=Pathogenesis-related protein 4a; AltName: Full=Protein 0.14; AltName: Full=RNase; Flags: Precursor && PF00967:Barwin family
	TraesCS3A02G334400	1.60437	0.0110669	- && - && PF05678:VQ motif
	TraesCS5A02G017200	1.60424	0.000348994	- && - && -
	TraesCS3B02G152200	1.60198	0.00311616	- && P30110.1 RecName: Full=Glutathione S-transferase 1; AltName: Full=GST class-phi && PF00043:Glutathione S-transferase, C-terminal domain|PF02798:Glutathione S-transferase, N-terminal domain
	TraesCS3A02G489600	1.59483	0.0200577	- && Q9M1K1.1 RecName: Full=Transcription factor ORG2; AltName: Full=Basic helix-loop-helix protein 38; Short=AtbHLH38; Short=bHLH 38; AltName: Full=OBP3-responsive gene 2; AltName: Full=Transcription factor EN 8; AltName: Full=bHLH transcription factor bHLH038 && PF00010:Helix-loop-helix DNA-binding domain
	TraesCS6B02G371700	1.59382	0.000370608	- && - && PF14368:Probable lipid transfer
	TraesCS2B02G396200	1.5909	0.0013746	- && - && -
	TraesCS3B02G601600	1.59042	0.0491348	- && - && -
	TraesCS6D02G255200	1.59027	1.56e-05	- && Q67U69.1 RecName: Full=Formate dehydrogenase 2, mitochondrial; Short=FDH 2; AltName: Full=NAD-dependent formate dehydrogenase 2; Flags: Precursor && PF02826:D-isomer specific 2-hydroxyacid dehydrogenase, NAD binding domain|PF00389:D-isomer specific 2-hydroxyacid dehydrogenase, catalytic domain
	TraesCS2A02G191600	1.58923	3.69e-08	- && Q94CD1.1 RecName: Full=Omega-hydroxypalmitate O-feruloyl transferase; AltName: Full=Omega-hydroxyacid hydroxycinnamoyltransferase; AltName: Full=Protein ALIPHATIC SUBERIN FERULOYL TRANSFERASE && PF02458:Transferase family
	TraesCS1B02G177900	1.58744	2.15e-05	- && Q9FMY1.1 RecName: Full=Cytochrome P450 86B1 && PF00067:Cytochrome P450
	TraesCS6D02G205600	1.5867	0.00625608	- && Q9SLN1.2 RecName: Full=Filament-like plant protein 7; Short=AtFPP7 && PF05911:Filament-like plant protein, long coiled-coil
	TraesCS2D02G267200	1.58636	0.00338957	- && Q69L99.1 RecName: Full=Laccase-14; AltName: Full=Benzenediol:oxygen oxidoreductase 14; AltName: Full=Diphenol oxidase 14; AltName: Full=Urishiol oxidase 14; Flags: Precursor && PF07732:Multicopper oxidase|PF00394:Multicopper oxidase|PF07731:Multicopper oxidase
	novel.7351	1.58555	0.00138932	- && Q9FR37.1 RecName: Full=Amidase 1; Short=AtAMI1; AltName: Full=Translocon at the outer membrane of chloroplasts 64-I; Short=AtTOC64-I && PF01425:Amidase
	TraesCS6A02G057400	1.58366	0.00150588	- && Q7EZT1.1 RecName: Full=NAC domain-containing protein 67; Short=ONAC067 && PF02365:No apical meristem (NAM) protein
	TraesCS7A02G090200	1.58337	0.00155715	- && - && -
	TraesCS6B02G016600	1.58211	0.00221024	- && Q9STE5.1 RecName: Full=Putative disease resistance RPP13-like protein 2 && PF00931:NB-ARC domain
	TraesCS4B02G320900	1.58062	0.0497189	- && - && -
	TraesCS1D02G048300	1.58055	0.000706298	- && D1MI46.1 RecName: Full=Geraniol 8-hydroxylase; AltName: Full=Cytochrome P450 76B10; AltName: Full=Geraniol 10-hydroxylase; Short=SmG10H && PF00067:Cytochrome P450
	TraesCS4A02G224300	1.58015	5.97e-13	- && - && -
	TraesCS1A02G404200	1.57784	2.78e-06	- && - && -
	TraesCS6B02G095200	1.57546	2.15e-05	- && Q94F47.1 RecName: Full=Ubiquitin-conjugating enzyme E2 28; AltName: Full=E2 ubiquitin-conjugating enzyme 28; AltName: Full=Ubiquitin carrier protein 28 && PF00179:Ubiquitin-conjugating enzyme
	TraesCS4B02G192300	1.57251	0.00361768	- && O65020.2 RecName: Full=Ethylene-overproduction protein 1; AltName: Full=Protein ETHYLENE OVERPRODUCER 1; Short=Protein ETO1 && -
	TraesCS5A02G418800	1.57226	0.00146481	- && - && -
	TraesCS6D02G302300	1.57217	0.00132632	- && B9FSC8.1 RecName: Full=Putative 12-oxophytodienoate reductase 11; AltName: Full=OPDA-reductase 11; Short=OsOPR11 && PF00724:NADH:flavin oxidoreductase / NADH oxidase family
	TraesCS5B02G562600	1.56987	0.00247355	- && P0DKJ6.1 RecName: Full=GDSL esterase/lipase At1g20120; AltName: Full=Extracellular lipase At1g20120; Flags: Precursor && PF00657:GDSL-like Lipase/Acylhydrolase
	novel.2496	1.56734	0.00236311	- && - && -
	TraesCS4D02G309700	1.5648	0.0357768	- && Q8LPH6.1 RecName: Full=Transcription factor MYB86; AltName: Full=Myb homolog 4; Short=AtMyb4; AltName: Full=Myb-related protein 86; Short=AtMYB86 && PF00249:Myb-like DNA-binding domain
	TraesCS5D02G031600	1.56373	0.000787534	- && Q9LXG9.1 RecName: Full=Plant cysteine oxidase 1; AltName: Full=Hypoxia-responsive unknown protein 29 && PF07847:Protein of unknown function (DUF1637)
	TraesCS2B02G398400	1.56329	1.58e-05	- && Q43210.1 RecName: Full=Phenylalanine ammonia-lyase && PF00221:Aromatic amino acid lyase
	TraesCS2B02G372500	1.56255	0.000465765	- && Q9SZH2.2 RecName: Full=Peroxidase 43; Short=Atperox P43; Flags: Precursor && PF00141:Peroxidase
	TraesCS5A02G090000	1.5619	9.5e-06	- && C0SV51.1 RecName: Full=Calmodulin-binding protein 60 C && PF07887:Calmodulin binding protein-like
	TraesCS5A02G229000	1.56182	0.00852618	- && Q9MBG5.1 RecName: Full=Probable calcium-binding protein CML30; AltName: Full=Calmodulin-like protein 30 && PF13499:EF-hand domain pair
	TraesCS4B02G194100	1.56077	0.000741522	- && Q9LY46.1 RecName: Full=Protein ESKIMO 1; AltName: Full=Protein trichome birefringence-like 29 && PF13839:GDSL/SGNH-like Acyl-Esterase family found in Pmr5 and Cas1p|PF14416:PMR5 N terminal Domain
	TraesCS4B02G383100	1.55971	0.000885741	- && Q7XJE6.1 RecName: Full=Metacaspase-1; Short=AtMC1; AltName: Full=Metacaspase 1b; Short=AtMCP1b; AltName: Full=Protein LSD ONE LIKE 3 && PF00656:Caspase domain
	TraesCS5B02G285300	1.5597	0.00711496	- && Q5MAU8.1 RecName: Full=Probable inactive purple acid phosphatase 27; Flags: Precursor && PF00149:Calcineurin-like phosphoesterase|PF16656:Purple acid Phosphatase, N-terminal domain|PF14008:Iron/zinc purple acid phosphatase-like protein C
	TraesCS2D02G000200	1.55826	0.0291756	- && Q7G764.1 RecName: Full=Probable NAD(P)H-dependent oxidoreductase 1 && PF00248:Aldo/keto reductase family
	TraesCS7D02G101400	1.55751	0.00214967	- && - && -
	TraesCS4A02G388600	1.5539	0.0013525	- && Q9XGY7.1 RecName: Full=Alcohol-forming fatty acyl-CoA reductase && -
	novel.4417	1.55388	0.000485673	- && - && -
	TraesCS2A02G055700	1.54944	0.0119158	- && - && -
	TraesCS5D02G427100	1.54859	0.000812878	- && - && -
	novel.3242	1.54789	0.000180727	- && - && -
	TraesCS3B02G016400	1.54629	0.0168842	- && Q93ZR6.1 RecName: Full=O-acyltransferase WSD1; AltName: Full=Diacylglycerol O-acyltransferase; Short=DGAT; AltName: Full=Long-chain-alcohol O-fatty-acyltransferase; AltName: Full=Wax synthase; Short=WS && PF03007:Wax ester synthase-like Acyl-CoA acyltransferase domain|PF06974:Protein of unknown function (DUF1298)
	TraesCS1A02G084600	1.54615	0.0465528	- && - && -
	TraesCS7A02G506100	1.54595	0.0381528	- && - && PF00226:DnaJ domain
	TraesCS7D02G520200	1.54537	0.00860281	- && Q9FMY1.1 RecName: Full=Cytochrome P450 86B1 && PF00067:Cytochrome P450
	TraesCS2A02G179200	1.54515	0.000888404	- && - && -
	TraesCS6D02G013100	1.54385	0.00397921	- && Q39214.1 RecName: Full=Disease resistance protein RPM1; AltName: Full=Resistance to Pseudomonas syringae protein 3 && PF00931:NB-ARC domain
	novel.11021	1.54349	0.0320625	- && Q9LIE5.1 RecName: Full=Protein FAR-RED ELONGATED HYPOCOTYL 3 && PF04434:SWIM zinc finger
	TraesCS5D02G441200	1.54325	0.0114689	- && - && PF14368:Probable lipid transfer
	TraesCS4D02G088800	1.54226	5.39e-14	- && - && -
	TraesCS3D02G245500	1.54213	1.97e-05	- && O49459.1 RecName: Full=NAC domain-containing protein 73; Short=ANAC073; AltName: Full=Protein SECONDARY WALL-ASSOCIATED NAC DOMAIN PROTEIN 2 && PF02365:No apical meristem (NAM) protein
	TraesCS7D02G049800	1.54144	4.6e-07	- && Q852U6.1 RecName: Full=Probable E3 ubiquitin-protein ligase RHY1A; AltName: Full=RING-H2 finger Y1a; AltName: Full=RING-H2 zinc finger protein RHY1a && PF13639:Ring finger domain
	TraesCS3B02G040800	1.54124	0.0222376	- && Q5ZEF1.1 RecName: Full=Protein NEGATIVE REGULATOR OF RESISTANCE; AltName: Full=NPR1-interactor && PF15699:NPR1 interacting
	TraesCS2B02G131200	1.54094	0.0323115	- && - && PF00582:Universal stress protein family
	TraesCS1A02G390500	1.53977	1.05e-14	- && Q9LQU4.1 RecName: Full=Protein PLANT CADMIUM RESISTANCE 2; Short=AtPCR2 && PF04749:PLAC8 family
	TraesCS5A02G557100	1.53683	0.00175567	- && Q84TC2.1 RecName: Full=DIBOA-glucoside dioxygenase BX6; AltName: Full=2,4-dihydroxy-1,4-benzoxazin-3-one-glucoside dioxygenase; AltName: Full=2-oxoglutarate-dependent dioxygenase BX6; AltName: Full=Protein BENZOXAZINONE SYNTHESIS 6 && PF14226:non-haem dioxygenase in morphine synthesis N-terminal
	TraesCS6D02G320200	1.53633	0.00409037	- && P42813.1 RecName: Full=Ribonuclease 1; Flags: Precursor && PF00445:Ribonuclease T2 family
	TraesCS2D02G078700	1.53365	4.76e-06	- && Q43716.1 RecName: Full=Anthocyanidin 3-O-glucosyltransferase; AltName: Full=Anthocyanin rhamnosyl transferase; AltName: Full=Flavonol 3-O-glucosyltransferase; AltName: Full=UDP-glucose flavonoid 3-O-glucosyltransferase && PF00201:UDP-glucoronosyl and UDP-glucosyl transferase
	TraesCS7D02G395700	1.53248	0.0471911	- && O48522.1 RecName: Full=VQ motif-containing protein 17; Short=AtVQ17 && PF05678:VQ motif
	TraesCS4A02G278800	1.53238	1.39e-06	- && Q41760.2 RecName: Full=Nucleobase-ascorbate transporter LPE1; AltName: Full=Leaf permease protein 1 && PF00860:Permease family
	novel.728	1.52976	0.00820354	- && Q84KJ7.1 RecName: Full=Ammonium transporter 2 member 1; Short=OsAMT2;1 && PF00909:Ammonium Transporter Family
	TraesCS3D02G173300	1.52917	0.0121065	- && Q9C519.1 RecName: Full=WRKY transcription factor 6; AltName: Full=WRKY DNA-binding protein 6; Short=AtWRKY6 && PF03106:WRKY DNA -binding domain
	TraesCS3A02G533300	1.52748	0.0151422	- && Q9SR22.1 RecName: Full=Pectin acetylesterase 5; Flags: Precursor && PF03283:Pectinacetylesterase
	TraesCS3A02G416200	1.52735	0.000347959	- && - && -
	TraesCS2A02G392600	1.52687	0.0337215	- && O82081.1 RecName: Full=Uclacyanin 1; Flags: Precursor && PF02298:Plastocyanin-like domain
	TraesCS2B02G138500	1.52656	0.00178903	- && O80470.1 RecName: Full=GDSL esterase/lipase At2g23540; AltName: Full=Extracellular lipase At2g23540; Flags: Precursor && PF00657:GDSL-like Lipase/Acylhydrolase
	novel.4602	1.52639	0.000600971	- && - && -
	TraesCS2A02G062000	1.52543	8.93e-15	- && - && PF01190:Pollen proteins Ole e I like
	TraesCS6D02G067900	1.52509	0.0303303	- && Q6VAK3.1 RecName: Full=Histidine-containing phosphotransfer protein 1; AltName: Full=OsAHP1; AltName: Full=OsHP1; AltName: Full=OsHP2; AltName: Full=OsHPt1; AltName: Full=OsHpt2 && -
	TraesCS2D02G187500	1.525	0.0196024	- && - && -
	TraesCS1A02G118200	1.52458	0.0474716	- && - && -
	TraesCS5B02G177500	1.52449	0.00383455	- && - && PF06886:Targeting protein for Xklp2 (TPX2)
	TraesCS1A02G166100	1.52173	0.000183131	- && C0HJG8.1 RecName: Full=Basic secretory protease; AltName: Full=Boswellia basic secretory protease; Short=BBSP, partial [Boswellia serrata] && PF04450:Peptidase of plants and bacteria
	TraesCS5B02G406000	1.5213	9.66e-08	- && Q42430.1 RecName: Full=Zinc finger protein 1; AltName: Full=WZF1 && PF13912:C2H2-type zinc finger
	TraesCS4B02G059100	1.52108	2.27e-07	- && P30111.1 RecName: Full=Glutathione S-transferase 2; AltName: Full=GST class-phi && PF02798:Glutathione S-transferase, N-terminal domain|PF00043:Glutathione S-transferase, C-terminal domain
	TraesCS5A02G024100	1.52075	0.0485179	- && P46420.2 RecName: Full=Glutathione S-transferase 4; AltName: Full=GST class-phi member 4; AltName: Full=GST-27; AltName: Full=GST-IV && PF00043:Glutathione S-transferase, C-terminal domain|PF02798:Glutathione S-transferase, N-terminal domain
	TraesCS3B02G209700	1.51651	0.00475699	- && Q9FJZ9.1 RecName: Full=Peroxidase 72; Short=Atperox P72; AltName: Full=ATP6a; AltName: Full=PRXR8; Flags: Precursor && PF00141:Peroxidase
	TraesCS1D02G163600	1.5164	0.0375026	- && - && -
	TraesCS5B02G103300	1.51539	2.98e-06	- && Q9ZV04.1 RecName: Full=Peroxidase 24; Short=Atperox P24; AltName: Full=ATP47; Flags: Precursor && PF00141:Peroxidase
	TraesCS2D02G121400	1.51474	0.0022929	- && Q9SSE5.1 RecName: Full=Zinc finger protein CONSTANS-LIKE 9 && PF06203:CCT motif
	TraesCS4A02G136600	1.51445	0.0248062	- && Q9FLC0.1 RecName: Full=Peroxidase 52; Short=Atperox P52; AltName: Full=ATP49; Flags: Precursor && PF00141:Peroxidase
	TraesCS7A02G097100	1.51237	2.77e-14	- && Q9LU14.1 RecName: Full=GDSL esterase/lipase APG; AltName: Full=Extracellular lipase APG; Flags: Precursor && PF00657:GDSL-like Lipase/Acylhydrolase
	TraesCS3B02G489500	1.51033	0.0133585	- && Q9LGE3.1 RecName: Full=Flowering-promoting factor 1-like protein 1; AltName: Full=FPF1-like protein 1; AltName: Full=Protein ROOT ARCHITECTURE ASSOCIATED 1; Short=OsRAA1 && -
	TraesCS5D02G089200	1.50917	3.8e-09	- && - && -
	TraesCS2B02G282400	1.50885	0.0113426	- && P23586.2 RecName: Full=Sugar transport protein 1; AltName: Full=Glucose transporter; AltName: Full=Hexose transporter 1 && PF00083:Sugar (and other) transporter
	TraesCS6B02G100000	1.50867	0.0204586	- && Q9STE5.1 RecName: Full=Putative disease resistance RPP13-like protein 2 && PF00931:NB-ARC domain
	TraesCS7A02G488500	1.50836	7.42e-05	- && O65351.1 RecName: Full=Subtilisin-like protease SBT1.7; AltName: Full=Cucumisin-like serine protease; AltName: Full=Subtilase subfamily 1 member 7; Short=AtSBT1.7; AltName: Full=Subtilisin-like serine protease 1; Short=At-SLP1; Flags: Precursor && PF00082:Subtilase family|PF05922:Peptidase inhibitor I9
	TraesCS5B02G208000	1.50788	0.0130798	- && Q681K7.1 RecName: Full=Protein GAMETE EXPRESSED 1; Flags: Precursor && -
	TraesCS5A02G419700	1.50762	0.0350601	- && - && -
	TraesCS3D02G478000	1.50741	0.00285962	- && P15737.1 RecName: Full=Glucan endo-1,3-beta-glucosidase GII; AltName: Full=(1->3)-beta-glucan endohydrolase GII; AltName: Full=(1->3)-beta-glucanase isoenzyme GII; AltName: Full=Beta-1,3-endoglucanase GII; Flags: Precursor && PF00332:Glycosyl hydrolases family 17
	TraesCS7A02G305200	1.50445	0.00875046	- && Q84TE6.2 RecName: Full=NAC domain-containing protein 21/22; Short=ANAC021/ANAC022 && PF02365:No apical meristem (NAM) protein
	TraesCS7D02G370600	1.50198	2.88e-05	- && Q8W486.1 RecName: Full=Uncharacterized protein At1g04910 && PF10250:GDP-fucose protein O-fucosyltransferase
	TraesCS4A02G446500	1.5007	0.00197659	- && - && -
	TraesCS7D02G089600	1.50056	0.0137694	- && Q8L9C4.1 RecName: Full=Very-long-chain 3-oxoacyl-CoA reductase 1; AltName: Full=Beta-ketoacyl reductase 1; Short=AtKCR1; AltName: Full=Protein GLOSSY 8; Short=gl8At && PF00106:short chain dehydrogenase
	TraesCS5D02G352800	1.49993	0.0332261	- && B7F8P5.1 RecName: Full=Auxin-responsive protein SAUR36; AltName: Full=Protein SMALL AUXIN UP RNA 36 && -
	TraesCS3A02G040900	1.49946	0.00391907	- && Q942A8.1 RecName: Full=Germin-like protein 1-3; AltName: Full=Germin-like protein 8; Short=OsGER8; Flags: Precursor && PF00190:Cupin
	TraesCS2D02G004800	1.49875	2.23e-06	- && B1B1U3.1 RecName: Full=Alpha-humulene synthase && PF01397:Terpene synthase, N-terminal domain|PF03936:Terpene synthase family, metal binding domain
	TraesCS6A02G083300	1.49784	0.00153446	- && Q7XC35.1 RecName: Full=Cyclin-P4-1; Short=CycP4;1 && PF08613:Cyclin
	TraesCS7A02G391000	1.49758	0.00489885	- && Q6YW62.2 RecName: Full=ABC transporter G family member 44; Short=OsABCG44; AltName: Full=Pleiotropic drug resistance protein 17; Short=OsPDR17 && PF01061:ABC-2 type transporter|PF08370:Plant PDR ABC transporter associated|PF14510:ABC-transporter extracellular N-terminal|PF00005:ABC transporter
	TraesCS2B02G137600	1.49604	0.00277746	- && Q54DA8.1 RecName: Full=Protein STIP1 homolog && PF12796:Ankyrin repeats (3 copies)
	TraesCS3D02G016100	1.49438	0.0334995	- && - && -
	TraesCS3A02G221400	1.49404	0.0481161	- && Q9MAH4.1 RecName: Full=ABC transporter G family member 10; Short=ABC transporter ABCG.10; Short=AtABCG10; AltName: Full=Probable white-brown complex homolog protein 10; Short=AtWBC10 && PF00005:ABC transporter|PF01061:ABC-2 type transporter
	TraesCS2B02G215000	1.49261	0.000356171	- && Q94CD1.1 RecName: Full=Omega-hydroxypalmitate O-feruloyl transferase; AltName: Full=Omega-hydroxyacid hydroxycinnamoyltransferase; AltName: Full=Protein ALIPHATIC SUBERIN FERULOYL TRANSFERASE && PF02458:Transferase family
	TraesCS5A02G187300	1.49171	0.0235974	- && Q0WRY5.1 RecName: Full=Serine/threonine-protein kinase CDL1; AltName: Full=Protein CDG1-like 1 && PF00069:Protein kinase domain
	TraesCS4A02G040600	1.49089	4.6e-06	- && A2XDK5.1 RecName: Full=Homeobox-leucine zipper protein HOX12; AltName: Full=HD-ZIP protein HOX12; AltName: Full=Homeodomain transcription factor HOX12; AltName: Full=OsHox12 && PF00046:Homeobox domain
	TraesCS2D02G367900	1.49087	0.045487	- && O80939.1 RecName: Full=L-type lectin-domain containing receptor kinase IV.1; Short=Arabidopsis thaliana lectin-receptor kinase e; Short=AthlecRK-e; Short=LecRK-IV.1; AltName: Full=Lectin Receptor Kinase 1; Flags: Precursor && PF00069:Protein kinase domain|PF00139:Legume lectin domain
	TraesCS3B02G063500	1.49077	0.0133039	- && Q43767.1 RecName: Full=Non-specific lipid-transfer protein 4.1; Short=LTP 4.1; AltName: Full=CW-21; Short=CW21; Flags: Precursor && PF00234:Protease inhibitor/seed storage/LTP family
	TraesCS4D02G104000	1.48998	0.000138995	- && Q9SS03.1 RecName: Full=Dirigent protein 21; Short=AtDIR21; Flags: Precursor && PF03018:Dirigent-like protein
	TraesCS6A02G151400	1.4887	0.0210907	- && - && -
	TraesCS3D02G037900	1.48787	0.00913378	- && Q5ZEF1.1 RecName: Full=Protein NEGATIVE REGULATOR OF RESISTANCE; AltName: Full=NPR1-interactor && PF15699:NPR1 interacting
	TraesCS5A02G409200	1.48665	0.000406623	- && - && PF14383:DUF761-associated sequence motif
	TraesCS6B02G037600	1.4845	0.0469469	- && Q9LMN7.1 RecName: Full=Wall-associated receptor kinase 5; Flags: Precursor && PF00069:Protein kinase domain|PF13947:Wall-associated receptor kinase galacturonan-binding
	TraesCS5A02G220900	1.48391	0.0205236	- && Q84K00.2 RecName: Full=NAC domain-containing protein 78; Short=ANAC078; AltName: Full=Protein NTM1-like 11 && PF02365:No apical meristem (NAM) protein
	TraesCS6D02G015100	1.48374	0.00802414	- && Q949R4.1 RecName: Full=Extradiol ring-cleavage dioxygenase; Short=AtLigB && PF02900:Catalytic LigB subunit of aromatic ring-opening dioxygenase
	novel.6460	1.48161	0.00510359	- && - && -
	TraesCS3D02G325600	1.48139	0.0261966	- && Q9FMV7.1 RecName: Full=Cytochrome P450 94B1 && PF00067:Cytochrome P450
	TraesCS6D02G071600	1.48133	0.000298834	- && Q9FG87.1 RecName: Full=3-ketoacyl-CoA synthase 20; Short=KCS-20; AltName: Full=Very long-chain fatty acid condensing enzyme 20; Short=VLCFA condensing enzyme 20 && PF08541:3-Oxoacyl-[acyl-carrier-protein (ACP)] synthase III C terminal|PF08392:FAE1/Type III polyketide synthase-like protein
	TraesCS7D02G419400	1.48076	4.47e-07	- && Q38910.1 RecName: Full=Probable xyloglucan endotransglucosylase/hydrolase protein 23; Short=At-XTH23; Short=XTH-23; Flags: Precursor && PF06955:Xyloglucan endo-transglycosylase (XET) C-terminus|PF00722:Glycosyl hydrolases family 16
	TraesCS3A02G264000	1.48023	0.0420281	- && - && PF12906:RING-variant domain|PF12428:Protein of unknown function (DUF3675)
	TraesCS6A02G146900	1.47839	2.73e-06	- && Q6QHD1.1 RecName: Full=WRKY transcription factor WRKY71; Short=OsWRKY71 && PF03106:WRKY DNA -binding domain
	TraesCS2A02G532000	1.47704	0.0466138	- && - && -
	TraesCS6B02G406000	1.47642	0.00159784	- && Q0J6T3.2 RecName: Full=Probable cinnamyl alcohol dehydrogenase 5; Short=OsCAD5 && PF00107:Zinc-binding dehydrogenase|PF08240:Alcohol dehydrogenase GroES-like domain
	TraesCS6D02G059300	1.4754	0.0389315	- && Q7EZT1.1 RecName: Full=NAC domain-containing protein 67; Short=ONAC067 && PF02365:No apical meristem (NAM) protein
	TraesCS2D02G347200	1.47524	0.0308698	- && Q9LT67.1 RecName: Full=Transcription factor bHLH113; AltName: Full=Basic helix-loop-helix protein 113; Short=AtbHLH113; Short=bHLH 113; AltName: Full=Transcription factor EN 61; AltName: Full=bHLH transcription factor bHLH113 && -
	TraesCS6A02G073300	1.47362	8.8e-05	- && Q9FG87.1 RecName: Full=3-ketoacyl-CoA synthase 20; Short=KCS-20; AltName: Full=Very long-chain fatty acid condensing enzyme 20; Short=VLCFA condensing enzyme 20 && PF08392:FAE1/Type III polyketide synthase-like protein|PF08541:3-Oxoacyl-[acyl-carrier-protein (ACP)] synthase III C terminal
	TraesCS4A02G110000	1.47346	0.000265892	- && Q9LY46.1 RecName: Full=Protein ESKIMO 1; AltName: Full=Protein trichome birefringence-like 29 && PF13839:GDSL/SGNH-like Acyl-Esterase family found in Pmr5 and Cas1p|PF14416:PMR5 N terminal Domain
	TraesCS1D02G214600	1.47303	0.000190015	- && - && PF04484:Family of unknown function (DUF566)
	TraesCS3D02G093900	1.47201	0.00176587	- && Q76BW5.1 RecName: Full=Xyloglucan endotransglycosylase/hydrolase protein 8; AltName: Full=End-xyloglucan transferase; AltName: Full=OsXRT5; AltName: Full=OsXTH8; Flags: Precursor && PF06955:Xyloglucan endo-transglycosylase (XET) C-terminus|PF00722:Glycosyl hydrolases family 16
	TraesCS3A02G476700	1.47085	4.56e-05	- && A0KF11.1 RecName: Full=Pimeloyl-[acyl-carrier protein] methyl ester esterase; AltName: Full=Biotin synthesis protein BioH; AltName: Full=Carboxylesterase BioH && PF00561:alpha/beta hydrolase fold
	TraesCS3A02G035500	1.46837	0.00686712	- && Q943E9.1 RecName: Full=17.9 kDa heat shock protein 2; Short=OsHsp17.9B && PF00011:Hsp20/alpha crystallin family
	TraesCS3B02G601100	1.46816	1.8e-11	- && - && PF01439:Metallothionein
	TraesCS2A02G523400	1.46717	5.37e-06	- && Q7X7H9.2 RecName: Full=Shikimate kinase 3, chloroplastic; Short=OsSK3; Flags: Precursor && PF01202:Shikimate kinase
	TraesCS2D02G172500	1.46629	0.00335019	- && Q9SR79.1 RecName: Full=Probable inactive purple acid phosphatase 16; Flags: Precursor && PF00149:Calcineurin-like phosphoesterase
	TraesCS3A02G360400	1.46474	0.00429397	- && Q5N9X2.1 RecName: Full=Laccase-4; AltName: Full=Benzenediol:oxygen oxidoreductase 4; AltName: Full=Diphenol oxidase 4; AltName: Full=Urishiol oxidase 4; Flags: Precursor && PF00394:Multicopper oxidase|PF07731:Multicopper oxidase|PF07732:Multicopper oxidase
	TraesCS4A02G007600	1.46239	0.0183172	- && B6TTW1.1 RecName: Full=Cyanate hydratase; Short=Cyanase; AltName: Full=Cyanate hydrolase; AltName: Full=Cyanate lyase && PF02560:Cyanate lyase C-terminal domain
	TraesCS1D02G082500	1.46199	0.00327278	- && Q75L42.1 RecName: Full=CBL-interacting protein kinase 17; AltName: Full=OsCIPK17 && PF00069:Protein kinase domain|PF03822:NAF domain
	TraesCS7D02G404900	1.46114	0.000763334	- && Q9SBQ9.1 RecName: Full=Flavonoid 3'-monooxygenase; AltName: Full=Cytochrome P450 75B2; AltName: Full=Flavonoid 3'-hydroxylase [Petunia x hybrida] && PF00067:Cytochrome P450
	TraesCS1B02G129500	1.45992	0.00133872	- && Q8LEJ6.2 RecName: Full=Fasciclin-like arabinogalactan protein 11; Flags: Precursor && PF02469:Fasciclin domain
	TraesCS2B02G201400	1.45784	0.00259243	- && Q6Z4G7.1 RecName: Full=COBRA-like protein 6; AltName: Full=Protein BRITTLE CULM1-like 7; Flags: Precursor && PF04833:COBRA-like protein
	TraesCS3D02G517100	1.45723	3.76e-16	- && Q08655.1 RecName: Full=Abscisic stress-ripening protein 1 && PF02496:ABA/WDS induced protein
	TraesCS1B02G101900	1.45643	0.0481161	- && - && -
	TraesCS4A02G397000	1.45173	6e-15	- && Q9LU14.1 RecName: Full=GDSL esterase/lipase APG; AltName: Full=Extracellular lipase APG; Flags: Precursor && PF00657:GDSL-like Lipase/Acylhydrolase
	TraesCS1D02G283900	1.45166	0.00013449	- && Q9SLP4.1 RecName: Full=Chitinase 1; AltName: Full=Tulip bulb chitinase-1; Short=TBC-1; Flags: Precursor && PF00704:Glycosyl hydrolases family 18
	TraesCS3D02G545100	1.4496	0.000133392	- && P22220.1 RecName: Full=Arginine decarboxylase; Short=ADC; Short=ARGDC && PF00278:Pyridoxal-dependent decarboxylase, C-terminal sheet domain|PF02784:Pyridoxal-dependent decarboxylase, pyridoxal binding domain
	TraesCS6B02G059200	1.4491	0.0216568	- && - && -
	TraesCS7D02G357400	1.44869	0.00331045	- && - && PF12734:Cysteine-rich TM module stress tolerance
	TraesCS3A02G225100	1.44763	0.0131968	- && Q9FLV9.1 RecName: Full=S-type anion channel SLAH3; AltName: Full=SLAC1-homolog protein 3 && PF03595:Voltage-dependent anion channel
	TraesCS4A02G337100	1.44702	0.0405453	- && - && PF00786:P21-Rho-binding domain
	TraesCS4D02G238700	1.44629	0.00978926	- && Q7XYS3.2 RecName: Full=Allene oxide synthase 2; AltName: Full=Cytochrome P450 74A2; AltName: Full=Hydroperoxide dehydrase 2 && PF00067:Cytochrome P450
	TraesCS2D02G540600	1.44537	0.00196718	- && O03982.1 RecName: Full=Heavy metal-associated isoprenylated plant protein 39; Short=AtHIP39; Flags: Precursor && -
	TraesCS4A02G291100	1.44501	0.00259321	- && - && -
	TraesCS7D02G130400	1.44476	0.00374282	- && B6SZU6.1 RecName: Full=CASP-like protein 1C2; Short=ZmCASPL1C2 && PF04535:Domain of unknown function (DUF588)
	TraesCS7A02G355400	1.44408	2.81e-10	- && - && -
	TraesCS4B02G142200	1.44398	2.14e-25	- && P43400.1 RecName: Full=Metallothionein-like protein 1; Short=MT-1 && -
	TraesCS2B02G378800	1.44284	4.13e-05	- && Q8W3M4.1 RecName: Full=Uncharacterized protein At4g06744; Flags: Precursor && -
	TraesCSU02G033000	1.44245	0.0352856	- && P82900.2 RecName: Full=Non-specific lipid-transfer protein 2G; Short=LTP2G; AltName: Full=7 kDa lipid transfer protein 1; AltName: Full=Lipid transfer protein 2 isoform 1; Short=LTP2-1; Flags: Precursor && -
	TraesCS5B02G228500	1.44119	0.000362608	- && Q9MAX3.1 RecName: Full=Sulfate transporter 1.2 && PF00916:Sulfate permease family|PF01740:STAS domain
	TraesCS6A02G181500	1.44088	0.0175603	- && - && -
	TraesCS5A02G220600	1.44046	2.56e-06	- && Q9SUD4.1 RecName: Full=Tetraspanin-7 && PF00335:Tetraspanin family
	TraesCS4D02G001900	1.44014	0.0165203	- && - && PF00168:C2 domain
	TraesCS5A02G153200	1.43944	4.38e-05	- && Q9M1E2.1 RecName: Full=Protein NRT1/ PTR FAMILY 2.7; Short=AtNPF2.7; AltName: Full=Nitrate excretion transporter 1 && PF00854:POT family
	TraesCS3B02G005000	1.43843	0.0242302	- && P0DH86.1 RecName: Full=G-type lectin S-receptor-like serine/threonine-protein kinase SRK; Flags: Precursor && PF00069:Protein kinase domain
	TraesCS3A02G530800	1.43788	1.87e-12	- && - && PF01439:Metallothionein
	TraesCS3D02G412300	1.43744	1.61e-08	- && - && -
	TraesCS4B02G010200	1.43564	2.77e-06	- && Q94CH6.1 RecName: Full=GDSL esterase/lipase EXL3; AltName: Full=Family II extracellular lipase 3; Short=Family II lipase EXL3; Flags: Precursor && PF00657:GDSL-like Lipase/Acylhydrolase
	novel.11821	1.43557	0.0397828	- && - && -
	novel.11354	1.43543	0.00547787	- && - && -
	TraesCS2A02G355800	1.43435	3.26e-06	- && Q9SZH2.2 RecName: Full=Peroxidase 43; Short=Atperox P43; Flags: Precursor && PF00141:Peroxidase
	TraesCS4A02G090900	1.43334	0.00274185	- && Q8L9C4.1 RecName: Full=Very-long-chain 3-oxoacyl-CoA reductase 1; AltName: Full=Beta-ketoacyl reductase 1; Short=AtKCR1; AltName: Full=Protein GLOSSY 8; Short=gl8At && PF00106:short chain dehydrogenase
	TraesCS4B02G018100	1.43274	4.1e-05	- && - && PF14368:Probable lipid transfer
	TraesCS7A02G392800	1.43055	0.000477174	- && O67409.1 RecName: Full=Tryptophan synthase beta chain 2 && PF00291:Pyridoxal-phosphate dependent enzyme
	TraesCS4A02G392800	1.43007	8.73e-15	- && Q8LIL0.2 RecName: Full=Bisdemethoxycurcumin synthase; AltName: Full=Curcuminoid synthase && PF00195:Chalcone and stilbene synthases, N-terminal domain|PF02797:Chalcone and stilbene synthases, C-terminal domain
	TraesCS7B02G031400	1.42842	0.0334998	- && B6SZU6.1 RecName: Full=CASP-like protein 1C2; Short=ZmCASPL1C2 && PF04535:Domain of unknown function (DUF588)
	TraesCS5B02G154200	1.42716	1.37e-07	- && P51428.1 RecName: Full=Ribosomal protein S10, mitochondrial && PF00338:Ribosomal protein S10p/S20e
	TraesCS6B02G041200	1.42312	0.00130593	- && Q9SZY3.1 RecName: Full=Subtilisin-like protease SBT3.8; AltName: Full=Subtilase subfamily 3 member 8; Short=AtSBT3.8; Flags: Precursor && PF05922:Peptidase inhibitor I9|PF00082:Subtilase family
	TraesCS3A02G010000	1.42131	0.0180598	- && Q84WL6.1 RecName: Full=Protein WVD2-like 3; AltName: Full=Protein WAVE-DAMPENED 2-LIKE3 && PF06886:Targeting protein for Xklp2 (TPX2)
	TraesCS2D02G314400	1.42125	0.00160273	- && Q766C3.1 RecName: Full=Aspartic proteinase nepenthesin-1; AltName: Full=Nepenthesin-I; Flags: Precursor && PF14541:Xylanase inhibitor C-terminal|PF14543:Xylanase inhibitor N-terminal
	TraesCS4B02G153600	1.42107	0.0216898	- && - && -
	TraesCS5D02G399900	1.41959	0.0119106	- && - && -
	TraesCS4B02G118500	1.41932	0.00468885	- && Q9LYL9.1 RecName: Full=BTB/POZ domain-containing protein At3g56230 && PF00651:BTB/POZ domain
	TraesCS4D02G341000	1.41873	9.75e-05	- && Q94LW3.1 RecName: Full=Homeobox protein knotted-1-like 3; AltName: Full=Homeobox protein HOS66 && PF03790:KNOX1 domain|PF05920:Homeobox KN domain|PF03789:ELK domain|PF03791:KNOX2 domain
	TraesCS1B02G292200	1.41834	0.0389304	- && Q9CAY3.1 RecName: Full=Glycerol-3-phosphate acyltransferase 5; Short=AtGPAT5 && -
	TraesCS5A02G401200	1.41779	1.02e-05	- && Q42430.1 RecName: Full=Zinc finger protein 1; AltName: Full=WZF1 && PF13912:C2H2-type zinc finger
	TraesCS1D02G363800	1.41759	0.00171048	- && Q2QSL4.1 RecName: Full=Putative cyclin-dependent kinase F-2; Short=CDKF;2 && PF00069:Protein kinase domain
	TraesCS5A02G436000	1.41743	0.00392693	- && Q9LUI1.1 RecName: Full=Leucine-rich repeat extensin-like protein 6; Short=AtLRX6; Short=LRR/EXTENSIN6; AltName: Full=Cell wall hydroxyproline-rich glycoprotein; Flags: Precursor && -
	TraesCS2D02G540700	1.41636	0.0118344	- && O03982.1 RecName: Full=Heavy metal-associated isoprenylated plant protein 39; Short=AtHIP39; Flags: Precursor && -
	TraesCS7B02G280200	1.41531	0.0220274	- && Q29JQ0.1 RecName: Full=Protein real-time && PF03765:CRAL/TRIO, N-terminal domain|PF00650:CRAL/TRIO domain
	TraesCS7B02G118200	1.41398	0.0156603	- && Q96519.1 RecName: Full=Peroxidase 11; Short=Atperox P11; AltName: Full=ATP23a/ATP23b; Flags: Precursor && PF00141:Peroxidase
	TraesCS3B02G549800	1.41041	0.000497477	- && Q9M1K0.1 RecName: Full=Transcription factor ORG3; AltName: Full=Basic helix-loop-helix protein 39; Short=AtbHLH39; Short=bHLH 39; AltName: Full=OBP3-responsive gene 3; AltName: Full=Transcription factor EN 9; AltName: Full=bHLH transcription factor bHLH039 && PF00010:Helix-loop-helix DNA-binding domain
	TraesCS5A02G286100	1.40998	0.000143361	- && Q5MAU8.1 RecName: Full=Probable inactive purple acid phosphatase 27; Flags: Precursor && PF00149:Calcineurin-like phosphoesterase|PF14008:Iron/zinc purple acid phosphatase-like protein C|PF16656:Purple acid Phosphatase, N-terminal domain
	TraesCS3D02G495600	1.40797	0.0253818	- && Q9M1K1.1 RecName: Full=Transcription factor ORG2; AltName: Full=Basic helix-loop-helix protein 38; Short=AtbHLH38; Short=bHLH 38; AltName: Full=OBP3-responsive gene 2; AltName: Full=Transcription factor EN 8; AltName: Full=bHLH transcription factor bHLH038 && PF00010:Helix-loop-helix DNA-binding domain
	TraesCS6D02G379200	1.40749	5.4e-05	- && - && -
	TraesCS7D02G367600	1.4068	7.77e-16	- && - && -
	TraesCS5B02G053800	1.40629	0.00270355	- && C0LGE0.1 RecName: Full=Probable LRR receptor-like serine/threonine-protein kinase At1g07650; Flags: Precursor && PF07714:Protein tyrosine kinase
	TraesCS3D02G067400	1.40555	3.07e-05	- && - && -
	TraesCS7A02G439300	1.40553	1.4e-08	- && Q94BT9.2 RecName: Full=Copper transport protein ATX1; AltName: Full=Copper chaperone ATX1 && PF00403:Heavy-metal-associated domain
	TraesCS3A02G489700	1.40489	0.000152523	- && Q9ZVB5.1 RecName: Full=Transcription factor bHLH100; AltName: Full=Basic helix-loop-helix protein 100; Short=AtbHLH100; Short=bHLH 100; AltName: Full=Transcription factor EN 7; AltName: Full=bHLH transcription factor bHLH100 && PF00010:Helix-loop-helix DNA-binding domain
	TraesCS2D02G217000	1.40477	0.0199607	- && Q84S11.1 RecName: Full=Mixed-linked glucan synthase 2; AltName: Full=1,3;1,4-beta-D-glucan synthase 2; AltName: Full=Cellulose synthase-like protein F2; AltName: Full=OsCslF2 && PF03552:Cellulose synthase
	TraesCS3A02G095100	1.40403	0.00159784	- && - && PF12695:Alpha/beta hydrolase family
	TraesCS3B02G199000	1.40346	0.00657155	- && Q9C519.1 RecName: Full=WRKY transcription factor 6; AltName: Full=WRKY DNA-binding protein 6; Short=AtWRKY6 && PF03106:WRKY DNA -binding domain
	TraesCS5B02G219700	1.40322	1.85e-05	- && Q9SUD4.1 RecName: Full=Tetraspanin-7 && PF00335:Tetraspanin family
	TraesCS5A02G074200	1.40013	0.00269318	- && Q9FLD5.1 RecName: Full=AAA-ATPase ASD, mitochondrial; AltName: Full=AAA-ATPase 1; AltName: Full=Protein ATPASE-IN-SEED-DEVELOPMENT && PF00004:ATPase family associated with various cellular activities (AAA)|PF14363:Domain associated at C-terminal with AAA
	TraesCS3D02G497600	1.40002	0.0186817	- && - && -
	TraesCS2D02G601200	1.39998	0.000993466	- && Q39214.1 RecName: Full=Disease resistance protein RPM1; AltName: Full=Resistance to Pseudomonas syringae protein 3 && PF01419:Jacalin-like lectin domain|PF00931:NB-ARC domain
	TraesCS1A02G126100	1.39946	4.56e-05	- && Q9FXJ2.1 RecName: Full=GDSL esterase/lipase At1g28580; AltName: Full=Extracellular lipase At1g28580; Flags: Precursor && PF00657:GDSL-like Lipase/Acylhydrolase
	TraesCS5D02G507300	1.39858	0.0041219	- && O31581.1 RecName: Full=AB hydrolase superfamily protein YfhM && PF00561:alpha/beta hydrolase fold
	novel.10741	1.3975	0.00493914	- && - && -
	TraesCS1A02G423700	1.39725	0.00843327	- && - && PF03168:Late embryogenesis abundant protein
	TraesCS3D02G077000	1.39705	0.000136237	- && O22286.1 RecName: Full=BTB/POZ and MATH domain-containing protein 3; AltName: Full=Protein BTB-POZ AND MATH DOMAIN 3; Short=AtBPM3 && PF00651:BTB/POZ domain
	TraesCS5B02G015700	1.39633	4.95e-07	- && P81370.2 RecName: Full=Thaumatin-like protein; AltName: Allergen=Act d 2; Flags: Precursor && PF00314:Thaumatin family
	TraesCS2B02G334000	1.39532	0.0341648	- && Q07346.1 RecName: Full=Glutamate decarboxylase; Short=GAD && PF00282:Pyridoxal-dependent decarboxylase conserved domain
	TraesCS7D02G429000	1.39338	2.36e-05	- && Q94BT9.2 RecName: Full=Copper transport protein ATX1; AltName: Full=Copper chaperone ATX1 && PF00403:Heavy-metal-associated domain
	TraesCS4D02G343600	1.39243	0.0415917	- && Q9FIA1.1 RecName: Full=GDSL esterase/lipase At5g55050; AltName: Full=Extracellular lipase At5g55050; Flags: Precursor && PF00657:GDSL-like Lipase/Acylhydrolase
	novel.1883	1.39239	0.0301556	- && O03982.1 RecName: Full=Heavy metal-associated isoprenylated plant protein 39; Short=AtHIP39; Flags: Precursor && -
	TraesCS1B02G137900	1.39233	0.0267396	- && - && -
	novel.9662	1.39084	0.000185629	- && O42937.2 RecName: Full=Probable coatomer subunit beta'; AltName: Full=Beta'-coat protein; Short=Beta'-COP && PF00400:WD domain, G-beta repeat
	TraesCS3D02G432000	1.38565	0.0390181	- && Q9ZVM9.1 RecName: Full=Probable serine/threonine-protein kinase At1g54610 && PF00069:Protein kinase domain
	TraesCS5B02G475500	1.38144	0.00206137	- && E6Y8S8.1 RecName: Full=Non-specific lipid-transfer protein; AltName: Full=Allergen Api g 2.0101; AltName: Allergen=Api g 2; Flags: Precursor [Apium graveolens] && PF14368:Probable lipid transfer
	TraesCS3D02G116800	1.37921	0.00196107	- && Q7XJE6.1 RecName: Full=Metacaspase-1; Short=AtMC1; AltName: Full=Metacaspase 1b; Short=AtMCP1b; AltName: Full=Protein LSD ONE LIKE 3 && PF00656:Caspase domain
	TraesCS1B02G477900	1.37869	0.00663137	- && Q9SKX2.1 RecName: Full=Probable pectinesterase/pectinesterase inhibitor 16; Includes: RecName: Full=Pectinesterase inhibitor 16; AltName: Full=Pectin methylesterase inhibitor 16; Includes: RecName: Full=Pectinesterase 16; Short=PE 16; AltName: Full=AtPMEpcrD; AltName: Full=Pectin methylesterase 16; Short=AtPME16; Flags: Precursor && PF01095:Pectinesterase
	TraesCS2B02G305600	1.37773	0.00869081	- && - && -
	TraesCS4D02G261600	1.37683	0.00668204	- && A2XDK5.1 RecName: Full=Homeobox-leucine zipper protein HOX12; AltName: Full=HD-ZIP protein HOX12; AltName: Full=Homeodomain transcription factor HOX12; AltName: Full=OsHox12 && PF00046:Homeobox domain
	TraesCS5D02G110100	1.37636	6.89e-08	- && Q9ZV04.1 RecName: Full=Peroxidase 24; Short=Atperox P24; AltName: Full=ATP47; Flags: Precursor && PF00141:Peroxidase
	TraesCS5D02G537600	1.37623	1.82e-10	- && - && -
	TraesCS5D02G411400	1.3761	8.42e-05	- && Q42430.1 RecName: Full=Zinc finger protein 1; AltName: Full=WZF1 && PF13912:C2H2-type zinc finger
	TraesCS7D02G477200	1.37581	0.00863972	- && Q942A8.1 RecName: Full=Germin-like protein 1-3; AltName: Full=Germin-like protein 8; Short=OsGER8; Flags: Precursor && PF00190:Cupin
	TraesCS1B02G345000	1.37523	1.32e-05	- && Q67Y83.2 RecName: Full=Serine carboxypeptidase-like 51; Flags: Precursor && PF00450:Serine carboxypeptidase
	TraesCS7B02G272400	1.37402	9.74e-17	- && - && -
	TraesCS3B02G484000	1.37349	0.00842213	- && Q5JK35.1 RecName: Full=Beta-glucosidase 5; Short=Os1bglu5; Flags: Precursor && PF00232:Glycosyl hydrolase family 1
	TraesCS3B02G612000	1.37286	3.2e-06	- && Q38J50.1 RecName: Full=Tricetin 3',4',5'-O-trimethyltransferase; Short=TaOMT2; AltName: Full=Caffeic acid 3-O-methyltransferase; Short=TaCM; AltName: Full=Flavone O-methyltransferase 2 && PF08100:Dimerisation domain|PF00891:O-methyltransferase
	TraesCS4B02G018000	1.37179	0.0028046	- && - && PF14368:Probable lipid transfer
	novel.4377	1.36728	0.0231518	- && - && -
	TraesCS1B02G098600	1.36721	0.0024187	- && Q75L42.1 RecName: Full=CBL-interacting protein kinase 17; AltName: Full=OsCIPK17 && PF03822:NAF domain|PF00069:Protein kinase domain
	TraesCS6B02G302400	1.36598	0.000442593	- && Q67U69.1 RecName: Full=Formate dehydrogenase 2, mitochondrial; Short=FDH 2; AltName: Full=NAD-dependent formate dehydrogenase 2; Flags: Precursor && PF02826:D-isomer specific 2-hydroxyacid dehydrogenase, NAD binding domain|PF00389:D-isomer specific 2-hydroxyacid dehydrogenase, catalytic domain
	TraesCS3D02G538500	1.36511	0.025927	- && Q9SR22.1 RecName: Full=Pectin acetylesterase 5; Flags: Precursor && PF03283:Pectinacetylesterase
	TraesCS2D02G377500	1.365	0.044107	- && Q43210.1 RecName: Full=Phenylalanine ammonia-lyase && -
	novel.1304	1.3648	0.00519527	- && Q8H7N9.1 RecName: Full=E3 ubiquitin-protein ligase Os03g0188200; AltName: Full=RING-H2 finger protein Os03g0188200; AltName: Full=RING-type E3 ubiquitin transferase Os03g0188200 && PF13639:Ring finger domain
	TraesCS3D02G415400	1.364	2.98e-06	- && - && PF14368:Probable lipid transfer
	TraesCS3B02G550200	1.36376	3.8e-05	- && Q9M1K0.1 RecName: Full=Transcription factor ORG3; AltName: Full=Basic helix-loop-helix protein 39; Short=AtbHLH39; Short=bHLH 39; AltName: Full=OBP3-responsive gene 3; AltName: Full=Transcription factor EN 9; AltName: Full=bHLH transcription factor bHLH039 && PF00010:Helix-loop-helix DNA-binding domain
	TraesCS3B02G356400	1.36343	6.84e-05	- && - && -
	TraesCS7D02G093200	1.36268	5.28e-16	- && Q9LU14.1 RecName: Full=GDSL esterase/lipase APG; AltName: Full=Extracellular lipase APG; Flags: Precursor && PF00657:GDSL-like Lipase/Acylhydrolase
	TraesCS7A02G569900	1.3619	0.00164281	- && Q8VZG8.3 RecName: Full=MDIS1-interacting receptor like kinase 2; Short=AtMIK2; AltName: Full=Probable LRR receptor-like serine/threonine-protein kinase At4g08850; Flags: Precursor && PF13855:Leucine rich repeat|PF08263:Leucine rich repeat N-terminal domain|PF00069:Protein kinase domain
	novel.7557	1.36187	0.00479918	- && - && -
	TraesCS7A02G215800	1.35857	0.0182326	- && Q9SKB2.1 RecName: Full=Leucine-rich repeat receptor-like serine/threonine/tyrosine-protein kinase SOBIR1; AltName: Full=Protein EVERSHED; AltName: Full=Protein SUPPRESSOR OF BIR1-1; Flags: Precursor && PF00069:Protein kinase domain
	TraesCS6D02G320600	1.3582	7.57e-05	- && A7PZL3.1 RecName: Full=Probable polygalacturonase; Short=PG; AltName: Full=Pectinase && PF00295:Glycosyl hydrolases family 28
	TraesCS4A02G110900	1.35776	2.83e-06	- && A2XFI3.2 RecName: Full=Pyruvate decarboxylase 2; Short=PDC && PF00205:Thiamine pyrophosphate enzyme, central domain|PF02775:Thiamine pyrophosphate enzyme, C-terminal TPP binding domain|PF02776:Thiamine pyrophosphate enzyme, N-terminal TPP binding domain
	TraesCS2D02G162300	1.35686	1.16e-05	- && - && -
	novel.3969	1.35625	5.22e-06	- && - && -
	TraesCS1D02G050000	1.3559	1.14e-09	- && - && PF14368:Probable lipid transfer
	TraesCS5B02G236800	1.35308	0.000233142	- && Q8LB81.1 RecName: Full=GDSL esterase/lipase At5g33370; AltName: Full=Extracellular lipase At5g33370; Flags: Precursor && PF00657:GDSL-like Lipase/Acylhydrolase
	novel.82	1.35072	1.95e-06	- && Q69XJ4.1 RecName: Full=Heme oxygenase 1, chloroplastic; AltName: Full=Protein PHOTOPERIODIC SENSITIVITY 5; Flags: Precursor && -
	TraesCS5A02G535600	1.34875	0.0189504	- && Q01595.1 RecName: Full=Cortical cell-delineating protein; AltName: Full=Root-specific protein ZRP3; Flags: Precursor && PF14547:Hydrophobic seed protein
	TraesCS3B02G320400	1.34848	0.0270422	- && - && PF06911:Senescence-associated protein
	TraesCS4D02G032600	1.34629	7.26e-05	- && Q41760.2 RecName: Full=Nucleobase-ascorbate transporter LPE1; AltName: Full=Leaf permease protein 1 && PF00860:Permease family
	novel.2183	1.34564	0.00653082	- && - && -
	TraesCS2A02G371600	1.34548	0.0143986	- && O80939.1 RecName: Full=L-type lectin-domain containing receptor kinase IV.1; Short=Arabidopsis thaliana lectin-receptor kinase e; Short=AthlecRK-e; Short=LecRK-IV.1; AltName: Full=Lectin Receptor Kinase 1; Flags: Precursor && PF00139:Legume lectin domain|PF00069:Protein kinase domain
	TraesCS5A02G073700	1.34502	4.62e-07	- && Q84TH6.1 RecName: Full=Dirigent protein 23; Short=AtDIR23; Flags: Precursor && PF03018:Dirigent-like protein
	TraesCS1B02G191800	1.34463	0.0077618	- && Q9SW80.3 RecName: Full=BEL1-like homeodomain protein 2; Short=BEL1-like protein 2; AltName: Full=Protein SAWTOOTH 1 && PF07526:Associated with HOX|PF05920:Homeobox KN domain
	TraesCS5A02G460300	1.34391	0.000133935	- && Q8H6G8.1 RecName: Full=Probable inorganic phosphate transporter 1-8; Short=OsPT8; Short=OsPht1;8; AltName: Full=H(+)/Pi cotransporter && PF00083:Sugar (and other) transporter
	TraesCS5B02G536800	1.34338	0.00308314	- && - && PF00786:P21-Rho-binding domain
	TraesCS5A02G185600	1.3429	0.00178376	- && Q8H0Y8.2 RecName: Full=Probable WRKY transcription factor 41; AltName: Full=WRKY DNA-binding protein 41 && PF03106:WRKY DNA -binding domain
	TraesCS7B02G473700	1.34129	0.00725064	- && P27450.2 RecName: Full=Probable serine/threonine-protein kinase Cx32, chloroplastic; Flags: Precursor && PF07714:Protein tyrosine kinase
	TraesCS2B02G416100	1.34068	0.00149378	- && Q9LD83.1 RecName: Full=Guard cell S-type anion channel SLAC1; AltName: Full=Protein CARBON DIOXIDE INSENSITIVE 3; AltName: Full=Protein OZONE-SENSITIVE 1; AltName: Full=Protein RADICAL-INDUCED CELL DEATH 3; AltName: Full=Protein SLOW ANION CHANNEL-ASSOCIATED 1 && PF03595:Voltage-dependent anion channel
	TraesCS4A02G393100	1.34024	5.1e-08	- && Q84P17.1 RecName: Full=Probable acyl-activating enzyme 18, peroxisomal && PF16177:Acetyl-coenzyme A synthetase N-terminus|PF00501:AMP-binding enzyme
	TraesCS6B02G150300	1.33991	0.0154944	- && Q67UW5.1 RecName: Full=Endoglucanase 5; AltName: Full=Endo-1,4-beta glucanase 5; Flags: Precursor && PF00759:Glycosyl hydrolase family 9
	TraesCS5B02G511500	1.33404	0.0351506	- && Q9FZ22.1 RecName: Full=Probable glycerol-3-phosphate acyltransferase 2; Short=AtGPAT2 && PF01553:Acyltransferase
	TraesCS7D02G451800	1.33356	0.000244653	- && Q43763.1 RecName: Full=Alpha-glucosidase; AltName: Full=Maltase; Flags: Precursor && PF13802:Galactose mutarotase-like|PF01055:Glycosyl hydrolases family 31|PF16863:N-terminal barrel of NtMGAM and CtMGAM, maltase-glucoamylase
	TraesCS7A02G476700	1.33334	0.0283781	- && C0LGP4.1 RecName: Full=Probable LRR receptor-like serine/threonine-protein kinase At3g47570; Flags: Precursor && PF00069:Protein kinase domain|PF08263:Leucine rich repeat N-terminal domain|PF13855:Leucine rich repeat
	TraesCS7A02G359800	1.33199	4.02e-05	- && P32260.2 RecName: Full=Cysteine synthase, chloroplastic/chromoplastic; AltName: Full=CSase B; Short=CS-B; AltName: Full=O-acetylserine (thiol)-lyase; AltName: Full=O-acetylserine sulfhydrylase; AltName: Full=OAS-TL B; Flags: Precursor && PF00291:Pyridoxal-phosphate dependent enzyme
	TraesCS3B02G080600	1.33004	0.00458127	- && - && -
	TraesCS3B02G561600	1.32858	0.0141394	- && Q941F1.2 RecName: Full=Phospholipase A1-Igamma1, chloroplastic; Flags: Precursor && PF01764:Lipase (class 3)
	TraesCS2D02G319100	1.32785	0.0070979	- && Q93Y91.1 RecName: Full=Sugar transport protein 5; AltName: Full=Hexose transporter 5 && PF00083:Sugar (and other) transporter
	TraesCS1B02G194700	1.32642	0.0327561	- && Q06398.2 RecName: Full=Probable glutathione S-transferase GSTU6; AltName: Full=28 kDa cold-induced protein && PF13417:Glutathione S-transferase, N-terminal domain|PF13410:Glutathione S-transferase, C-terminal domain
	TraesCS5B02G081900	1.32633	0.00293414	- && - && -
	TraesCS5B02G227700	1.32522	0.0011512	- && Q9MBG5.1 RecName: Full=Probable calcium-binding protein CML30; AltName: Full=Calmodulin-like protein 30 && PF13499:EF-hand domain pair
	novel.3767	1.32404	0.0308698	- && - && -
	TraesCS4B02G273200	1.32315	0.00717952	- && Q38806.1 RecName: Full=22.0 kDa heat shock protein; Short=AtHsp22.0; Flags: Precursor && PF00011:Hsp20/alpha crystallin family
	TraesCS3A02G262100	1.32221	0.00443622	- && P0C5E2.3 RecName: Full=LEAF RUST 10 DISEASE-RESISTANCE LOCUS RECEPTOR-LIKE PROTEIN KINASE-like 1.2; AltName: Full=Probable receptor-like serine/threonine-protein kinase LRK10L-1.2; Flags: Precursor && PF00069:Protein kinase domain|PF13947:Wall-associated receptor kinase galacturonan-binding|PF14380:Wall-associated receptor kinase C-terminal
	TraesCS2B02G471800	1.32087	0.0401138	- && Q6RYA0.1 RecName: Full=Salicylic acid-binding protein 2; Short=NtSABP2; AltName: Full=Methyl salicylate esterase && PF12697:Alpha/beta hydrolase family
	TraesCS1A02G048700	1.31891	9.66e-05	- && - && PF14368:Probable lipid transfer
	TraesCS5D02G203800	1.31891	0.000725989	- && Q0WRY5.1 RecName: Full=Serine/threonine-protein kinase CDL1; AltName: Full=Protein CDG1-like 1 && PF00069:Protein kinase domain
	TraesCS3A02G067400	1.31825	0.00249591	- && - && -
	TraesCS4D02G195000	1.31815	0.0172307	- && Q9LY46.1 RecName: Full=Protein ESKIMO 1; AltName: Full=Protein trichome birefringence-like 29 && PF14416:PMR5 N terminal Domain|PF13839:GDSL/SGNH-like Acyl-Esterase family found in Pmr5 and Cas1p
	TraesCS4D02G103900	1.31785	0.000485196	- && Q9FIG6.1 RecName: Full=Dirigent protein 1; Short=AtDIR1; Flags: Precursor && PF03018:Dirigent-like protein
	TraesCS2D02G191800	1.31724	0.0497322	- && Q0D4Z6.1 RecName: Full=Probable indole-3-acetic acid-amido synthetase GH3.8; AltName: Full=Auxin-responsive GH3-like protein 8; Short=OsGH3-8 >A3BLS0.2 RecName: Full=Probable indole-3-acetic acid-amido synthetase GH3.8; AltName: Full=Auxin-responsive GH3-like protein 8; Short=OsGH3-8 && PF03321:GH3 auxin-responsive promoter
	TraesCS3B02G261800	1.31615	0.0388971	- && A2ZVY5.1 RecName: Full=Zinc finger CCCH domain-containing protein 9; Short=OsC3H9 && PF00642:Zinc finger C-x8-C-x5-C-x3-H type (and similar)
	novel.3199	1.31385	0.0118576	- && - && -
	TraesCS2A02G427700	1.31316	7.76e-06	- && O80339.1 RecName: Full=Ethylene-responsive transcription factor 3; Short=AtERF3; AltName: Full=Ethylene-responsive element-binding factor 3; Short=EREBP-3 && PF00847:AP2 domain
	TraesCS4A02G098900	1.31301	0.00846326	- && Q6NQE2.1 RecName: Full=Probable NAD(P)H dehydrogenase (quinone) FQR1-like 1 && PF03358:NADPH-dependent FMN reductase
	TraesCS3D02G134800	1.31124	0.0153147	- && - && -
	TraesCS4D02G134400	1.3105	1.4e-05	- && Q69LA1.1 RecName: Full=Probable proline transporter 2 && PF01490:Transmembrane amino acid transporter protein
	TraesCS2A02G539400	1.3103	0.00447196	- && O03982.1 RecName: Full=Heavy metal-associated isoprenylated plant protein 39; Short=AtHIP39; Flags: Precursor && -
	TraesCS3D02G133100	1.30746	0.0345877	- && P30110.1 RecName: Full=Glutathione S-transferase 1; AltName: Full=GST class-phi && PF02798:Glutathione S-transferase, N-terminal domain|PF00043:Glutathione S-transferase, C-terminal domain
	TraesCS5B02G219400	1.30705	0.0297367	- && Q8H1Z0.1 RecName: Full=Protein ECERIFERUM 3; AltName: Full=Protein FACELESS POLLEN 1; AltName: Full=Protein WAX2; AltName: Full=Protein YORE-YORE && PF12076:WAX2 C-terminal domain|PF04116:Fatty acid hydroxylase superfamily
	TraesCS5B02G176700	1.30525	0.0237004	- && - && PF00170:bZIP transcription factor
	TraesCS1D02G215100	1.30513	4.15e-05	- && Q7XCA7.1 RecName: Full=Expansin-B6; AltName: Full=Beta-expansin-6; AltName: Full=OsEXPB6; AltName: Full=OsaEXPb1.8; Flags: Precursor && PF01357:Pollen allergen|PF03330:Rare lipoprotein A (RlpA)-like double-psi beta-barrel
	TraesCS4B02G107000	1.30401	0.0122731	- && Q9FIG6.1 RecName: Full=Dirigent protein 1; Short=AtDIR1; Flags: Precursor && PF03018:Dirigent-like protein
	TraesCS5A02G072700	1.30374	0.0132288	- && Q41140.1 RecName: Full=Pyrophosphate--fructose 6-phosphate 1-phosphotransferase subunit alpha; Short=PFP; AltName: Full=6-phosphofructokinase, pyrophosphate dependent; AltName: Full=PPi-PFK; AltName: Full=Pyrophosphate-dependent 6-phosphofructose-1-kinase && -
	novel.3956	1.30302	0.000135746	- && - && -
	TraesCS6B02G175100	1.30235	1.22e-05	- && Q6QHD1.1 RecName: Full=WRKY transcription factor WRKY71; Short=OsWRKY71 && PF03106:WRKY DNA -binding domain
	TraesCS7A02G064700	1.30157	0.0158638	- && Q654M1.2 RecName: Full=Probable indole-3-acetic acid-amido synthetase GH3.7; AltName: Full=Auxin-responsive GH3-like protein 7; Short=OsGH3-7 && PF03321:GH3 auxin-responsive promoter
	novel.5072	1.30126	0.00139556	- && - && -
	TraesCS1B02G226000	1.30052	7.1e-09	- && Q336T5.2 RecName: Full=Expansin-B3; AltName: Full=Beta-expansin-3; AltName: Full=OsEXPB3; AltName: Full=OsaEXPb1.10; Flags: Precursor && PF03330:Rare lipoprotein A (RlpA)-like double-psi beta-barrel|PF01357:Pollen allergen
	TraesCS3A02G083300	1.29991	1.33e-05	- && - && -
	TraesCS4D02G226100	1.29949	0.000200467	- && Q9MAM3.1 RecName: Full=3-ketoacyl-CoA synthase 1; Short=KCS-1; AltName: Full=Very long-chain fatty acid condensing enzyme 1; Short=VLCFA condensing enzyme 1 && PF08541:3-Oxoacyl-[acyl-carrier-protein (ACP)] synthase III C terminal|PF08392:FAE1/Type III polyketide synthase-like protein
	TraesCS3D02G067200	1.299	0.000184431	- && - && -
	TraesCS4B02G139700	1.29757	9.28e-08	- && Q69LA1.1 RecName: Full=Probable proline transporter 2 && PF01490:Transmembrane amino acid transporter protein
	TraesCS7B02G093700	1.29641	0.0418876	- && Q9CA68.1 RecName: Full=GDSL esterase/lipase At1g74460; AltName: Full=Extracellular lipase At1g74460; Flags: Precursor && PF00657:GDSL-like Lipase/Acylhydrolase
	TraesCS1D02G193800	1.29543	0.00420363	- && Q38897.2 RecName: Full=Homeobox protein BEL1 homolog && PF05920:Homeobox KN domain|PF07526:Associated with HOX
	TraesCS3B02G110600	1.29419	0.00127313	- && - && PF12695:Alpha/beta hydrolase family
	TraesCS7D02G190000	1.29194	0.00630247	- && Q67X45.1 RecName: Full=Probable mannan synthase 3; AltName: Full=Cellulose synthase-like protein A3; AltName: Full=OsCslA3 && PF13641:Glycosyltransferase like family 2
	TraesCS5B02G261200	1.29011	0.000781226	- && - && -
	TraesCS2D02G405300	1.28981	0.00761156	- && - && PF14309:Domain of unknown function (DUF4378)|PF12552:Protein of unknown function (DUF3741)
	TraesCS1D02G196000	1.28786	4.88e-05	- && Q8VXX4.1 RecName: Full=Replication factor C subunit 3; Short=AtRFC3; AltName: Full=Activator 1 subunit 3; AltName: Full=Protein EMBRYO DEFECTIVE 161; AltName: Full=Protein EMBRYO DEFECTIVE 251; AltName: Full=Protein EMBRYO DEFECTIVE 2775 && -
	TraesCS1A02G211300	1.28745	0.0103338	- && - && PF04484:Family of unknown function (DUF566)
	TraesCS5A02G404900	1.28604	0.00505055	- && - && -
	TraesCS1D02G317700	1.28593	2.87e-06	- && P37834.2 RecName: Full=Peroxidase 1; Flags: Precursor && PF00141:Peroxidase
	TraesCS1D02G072900	1.28565	0.00215753	- && Q6IEQ7.1 RecName: Full=WRKY transcription factor WRKY24; Short=OsWRKY24 && PF03106:WRKY DNA -binding domain
	TraesCS1A02G080600	1.28556	0.000176655	- && Q75L42.1 RecName: Full=CBL-interacting protein kinase 17; AltName: Full=OsCIPK17 && PF00069:Protein kinase domain|PF03822:NAF domain
	novel.9050	1.28466	0.0109355	- && - && -
	TraesCS6B02G282000	1.28269	0.000285029	- && Q41001.1 RecName: Full=Blue copper protein; Flags: Precursor && PF02298:Plastocyanin-like domain
	TraesCS2B02G448100	1.28195	0.0130798	- && O80339.1 RecName: Full=Ethylene-responsive transcription factor 3; Short=AtERF3; AltName: Full=Ethylene-responsive element-binding factor 3; Short=EREBP-3 && PF00847:AP2 domain
	TraesCS5A02G313000	1.28117	1.97e-05	- && Q6NMK1.1 RecName: Full=Glucuronoxylan 4-O-methyltransferase 1 && -
	TraesCS6B02G244800	1.28033	0.0198654	- && Q8H102.1 RecName: Full=Transcription factor bHLH128; AltName: Full=Basic helix-loop-helix protein 128; Short=AtbHLH128; Short=bHLH 128; AltName: Full=Transcription factor EN 74; AltName: Full=bHLH transcription factor bHLH128 && PF00010:Helix-loop-helix DNA-binding domain
	TraesCS4D02G193500	1.27802	0.00105896	- && C0LGQ4.1 RecName: Full=Protein MALE DISCOVERER 2; Short=AtMDIS2; AltName: Full=Probable LRR receptor-like serine/threonine-protein kinase MRH1; AltName: Full=Protein MORPHOGENESIS OF ROOT HAIR 1; Flags: Precursor && PF07714:Protein tyrosine kinase
	TraesCS2A02G153300	1.27704	5.1e-05	- && - && PF13419:Haloacid dehalogenase-like hydrolase
	TraesCS1B02G186600	1.27662	0.00139556	- && O31581.1 RecName: Full=AB hydrolase superfamily protein YfhM && PF00561:alpha/beta hydrolase fold
	TraesCSU02G238700	1.27587	0.0369029	- && P0C5E2.3 RecName: Full=LEAF RUST 10 DISEASE-RESISTANCE LOCUS RECEPTOR-LIKE PROTEIN KINASE-like 1.2; AltName: Full=Probable receptor-like serine/threonine-protein kinase LRK10L-1.2; Flags: Precursor && PF00069:Protein kinase domain
	TraesCS6A02G339600	1.27518	0.00888904	- && P42813.1 RecName: Full=Ribonuclease 1; Flags: Precursor && PF00445:Ribonuclease T2 family
	TraesCS3D02G409800	1.27517	0.00136629	- && - && PF01657:Salt stress response/antifungal
	TraesCS6D02G015000	1.2746	0.000563894	- && F4IK45.1 RecName: Full=Cytochrome P450 709B2 && PF00067:Cytochrome P450
	TraesCS4D02G112600	1.27378	0.0389315	- && - && -
	TraesCS6D02G082600	1.273	0.0124262	- && Q852F6.1 RecName: Full=Zinc transporter 2; AltName: Full=ZRT/IRT-like protein 2; Short=OsZIP2; Flags: Precursor && PF02535:ZIP Zinc transporter
	TraesCS5A02G306100	1.2711	0.000595284	- && - && PF13578:Methyltransferase domain
	TraesCS3B02G392700	1.27073	0.0339492	- && Q5N9X2.1 RecName: Full=Laccase-4; AltName: Full=Benzenediol:oxygen oxidoreductase 4; AltName: Full=Diphenol oxidase 4; AltName: Full=Urishiol oxidase 4; Flags: Precursor && PF07732:Multicopper oxidase|PF00394:Multicopper oxidase|PF07731:Multicopper oxidase
	TraesCS3B02G451800	1.26991	2.14e-10	- && - && -
	novel.5095	1.2699	0.0302062	- && - && -
	TraesCS1D02G017500	1.26977	0.0434773	- && Q84TH6.1 RecName: Full=Dirigent protein 23; Short=AtDIR23; Flags: Precursor && PF03018:Dirigent-like protein
	TraesCS4A02G004100	1.26753	0.00382015	- && Q8GWW4.1 RecName: Full=UDP-glucuronate:xylan alpha-glucuronosyltransferase 2; Short=UDP-GlcA:xylan glucuronyltransferase 2; AltName: Full=Glycogenin-like protein 2; AltName: Full=Plant glycogenin-like starch initiation protein 3; AltName: Full=Protein GLUCURONIC ACID SUBSTITUTION OF XYLAN 2; Short=AtGUX2 && PF01501:Glycosyl transferase family 8
	TraesCS3D02G536700	1.26677	5.43e-06	- && - && -
	TraesCS5D02G400800	1.2665	0.000245521	- && O23482.3 RecName: Full=Oligopeptide transporter 3; Short=AtOPT3 && PF03169:OPT oligopeptide transporter protein
	TraesCS3A02G207300	1.26649	0.0460248	- && Q8S3D2.1 RecName: Full=Transcription factor bHLH87; AltName: Full=Basic helix-loop-helix protein 87; Short=AtbHLH87; Short=bHLH 87; AltName: Full=Transcription factor EN 121; AltName: Full=bHLH transcription factor bHLH087 && -
	TraesCS2A02G259500	1.26554	0.00535738	- && P23586.2 RecName: Full=Sugar transport protein 1; AltName: Full=Glucose transporter; AltName: Full=Hexose transporter 1 && PF00083:Sugar (and other) transporter
	TraesCS3A02G283600	1.26479	0.00217167	- && Q9FK76.1 RecName: Full=Subtilisin-like protease SBT5.6; AltName: Full=Subtilase subfamily 5 member 6; Short=AtSBT5.6; Flags: Precursor && PF00082:Subtilase family|PF02225:PA domain|PF05922:Peptidase inhibitor I9
	TraesCS3B02G416400	1.26417	3.69e-05	- && P81395.1 RecName: Full=Myb-related protein 330 && PF00249:Myb-like DNA-binding domain
	TraesCS7A02G526500	1.26341	0.0454594	- && Q9FDW1.1 RecName: Full=Transcription factor MYB44; AltName: Full=Myb-related protein 44; Short=AtMYB44; AltName: Full=Myb-related protein R1; Short=AtMYBR1 && PF00249:Myb-like DNA-binding domain
	TraesCS5D02G231700	1.26031	0.00843327	- && Q7VG78.1 RecName: Full=Probable GMP synthase [glutamine-hydrolyzing]; AltName: Full=GMP synthetase; AltName: Full=Glutamine amidotransferase && PF03352:Methyladenine glycosylase
	TraesCS2D02G168500	1.26009	0.0022121	- && - && -
	TraesCS4A02G164400	1.25925	0.000812878	- && Q9FG87.1 RecName: Full=3-ketoacyl-CoA synthase 20; Short=KCS-20; AltName: Full=Very long-chain fatty acid condensing enzyme 20; Short=VLCFA condensing enzyme 20 && PF02797:Chalcone and stilbene synthases, C-terminal domain|PF08392:FAE1/Type III polyketide synthase-like protein
	TraesCS5A02G149700	1.25869	0.0282949	- && - && -
	TraesCS2A02G205500	1.25732	0.00167147	- && Q41144.1 RecName: Full=Sugar carrier protein C && PF00083:Sugar (and other) transporter
	TraesCS5B02G248900	1.25607	0.0497878	- && - && -
	TraesCS5B02G330100	1.25511	0.00409436	- && P20026.1 RecName: Full=Myb-related protein Hv1 && PF00249:Myb-like DNA-binding domain
	TraesCS7A02G504400	1.25479	0.00447196	- && Q6ZJD3.1 RecName: Full=Patatin-like protein 2; Short=OsPLP2 >A2YW91.1 RecName: Full=Patatin-like protein 2 && PF01734:Patatin-like phospholipase
	TraesCS7B02G316400	1.25476	6.12e-05	- && B6SJQ0.1 RecName: Full=Cell number regulator 13; AltName: Full=ZmCNR13 && -
	TraesCS2A02G033600	1.25365	2.09e-09	- && P11955.4 RecName: Full=26 kDa endochitinase 1; Flags: Precursor && PF00187:Chitin recognition protein|PF00182:Chitinase class I
	TraesCS3B02G163900	1.25337	0.0109291	- && - && -
	TraesCS3B02G080100	1.25331	0.025885	- && - && -
	TraesCS6D02G209100	1.25307	0.00590004	- && - && -
	TraesCS3D02G495700	1.25262	0.00277746	- && Q9M1K1.1 RecName: Full=Transcription factor ORG2; AltName: Full=Basic helix-loop-helix protein 38; Short=AtbHLH38; Short=bHLH 38; AltName: Full=OBP3-responsive gene 2; AltName: Full=Transcription factor EN 8; AltName: Full=bHLH transcription factor bHLH038 && PF00010:Helix-loop-helix DNA-binding domain
	novel.3262	1.25191	0.008981	- && Q41144.1 RecName: Full=Sugar carrier protein C && PF00083:Sugar (and other) transporter
	TraesCS3B02G481300	1.25163	0.00279187	- && P07519.4 RecName: Full=Serine carboxypeptidase 1; AltName: Full=CP-MI; AltName: Full=Carboxypeptidase C; AltName: Full=Serine carboxypeptidase I; Contains: RecName: Full=Serine carboxypeptidase 1 chain A; AltName: Full=Serine carboxypeptidase I chain A; Contains: RecName: Full=Serine carboxypeptidase 1 chain B; AltName: Full=Serine carboxypeptidase I chain B; Flags: Precursor && PF00450:Seri…
	TraesCS2D02G264200	1.24985	0.0013653	- && P23586.2 RecName: Full=Sugar transport protein 1; AltName: Full=Glucose transporter; AltName: Full=Hexose transporter 1 && PF00083:Sugar (and other) transporter
	TraesCS2D02G187300	1.24785	0.00596064	- && - && -
	TraesCS3B02G108800	1.24712	0.0385582	- && Q76BW5.1 RecName: Full=Xyloglucan endotransglycosylase/hydrolase protein 8; AltName: Full=End-xyloglucan transferase; AltName: Full=OsXRT5; AltName: Full=OsXTH8; Flags: Precursor && PF00722:Glycosyl hydrolases family 16|PF06955:Xyloglucan endo-transglycosylase (XET) C-terminus
	novel.11412	1.24287	0.00945738	- && Q8L9C4.1 RecName: Full=Very-long-chain 3-oxoacyl-CoA reductase 1; AltName: Full=Beta-ketoacyl reductase 1; Short=AtKCR1; AltName: Full=Protein GLOSSY 8; Short=gl8At && PF00106:short chain dehydrogenase
	TraesCS7B02G387100	1.24212	3.56e-05	- && Q9FYH7.3 RecName: Full=Vacuolar-sorting receptor 6; Short=AtVSR6; AltName: Full=BP80-like protein d; Short=AtBP80d; AltName: Full=Epidermal growth factor receptor-like protein 6; Short=AtELP6; Flags: Precursor && -
	TraesCS2B02G194200	1.24101	0.0303303	- && P31923.1 RecName: Full=Sucrose synthase 2; AltName: Full=Sucrose-UDP glucosyltransferase 2 && PF00534:Glycosyl transferases group 1|PF00862:Sucrose synthase
	TraesCS2D02G055300	1.24063	1.93e-05	- && Q8L5A7.1 RecName: Full=Cytosolic sulfotransferase 15; Short=AtSOT15; AltName: Full=Sulfotransferase 2a; Short=AtST2a && PF00685:Sulfotransferase domain
	TraesCS4B02G137900	1.24035	0.00964487	- && Q9LI74.1 RecName: Full=Protein CHUP1, chloroplastic; AltName: Full=Protein CHLOROPLAST UNUSUAL POSITIONING 1 && -
	TraesCS2A02G499000	1.23979	0.00299445	- && Q01I07.1 RecName: Full=Transcription factor IBH1; Short=OsIBH1; AltName: Full=Basic helix-loop-helix protein 175; Short=OsbHLH175; AltName: Full=Protein ILI1-BINDING BHLH 1; AltName: Full=bHLH transcription factor bHLH175 && -
	TraesCS7A02G197900	1.2386	0.00175834	- && Q6Z5P2.1 RecName: Full=Endoglucanase 7; AltName: Full=Endo-1,4-beta glucanase 7; AltName: Full=OsGLU10; Flags: Precursor && PF00759:Glycosyl hydrolase family 9
	TraesCS5A02G232600	1.23847	0.0185053	- && - && -
	novel.6730	1.23813	0.0134615	- && - && -
	novel.8093	1.2358	8.87e-05	- && Q8L608.1 RecName: Full=Heparanase-like protein 2; Flags: Precursor && PF02569:Pantoate-beta-alanine ligase
	TraesCS6B02G080000	1.23536	0.00217422	- && P42620.1 RecName: Full=Glutathionyl-hydroquinone reductase YqjG; Short=GS-HQR && PF13409:Glutathione S-transferase, N-terminal domain|PF13410:Glutathione S-transferase, C-terminal domain
	TraesCS2D02G063300	1.23337	0.0465349	- && Q9M622.1 RecName: Full=Receptor homology region, transmembrane domain- and RING domain-containing protein 1; Short=AtRMR1; AltName: Full=ReMembR-H2 protein JR700; Flags: Precursor && PF13639:Ring finger domain
	TraesCS2D02G163300	1.23327	0.000938212	- && P42813.1 RecName: Full=Ribonuclease 1; Flags: Precursor && PF00445:Ribonuclease T2 family
	TraesCS6D02G196500	1.23218	2.38e-05	- && - && PF12796:Ankyrin repeats (3 copies)
	TraesCS6B02G018700	1.23088	0.0263917	- && Q949R4.1 RecName: Full=Extradiol ring-cleavage dioxygenase; Short=AtLigB && PF02900:Catalytic LigB subunit of aromatic ring-opening dioxygenase
	TraesCS3B02G471700	1.23057	2.76e-12	- && Q7XJE6.1 RecName: Full=Metacaspase-1; Short=AtMC1; AltName: Full=Metacaspase 1b; Short=AtMCP1b; AltName: Full=Protein LSD ONE LIKE 3 && PF00656:Caspase domain
	TraesCS2D02G381100	1.22707	0.0420429	- && Q7XSK2.2 RecName: Full=Beta-glucosidase 16; Short=Os4bglu16; Flags: Precursor && PF00232:Glycosyl hydrolase family 1
	TraesCS3A02G440800	1.22601	5.83e-05	- && Q8S1X7.1 RecName: Full=Probable glucuronosyltransferase Os01g0926700 && PF03016:Exostosin family
	TraesCS1A02G212400	1.226	6.46e-08	- && Q336T5.2 RecName: Full=Expansin-B3; AltName: Full=Beta-expansin-3; AltName: Full=OsEXPB3; AltName: Full=OsaEXPb1.10; Flags: Precursor && PF03330:Rare lipoprotein A (RlpA)-like double-psi beta-barrel|PF01357:Pollen allergen
	TraesCS2B02G367200	1.22577	0.0357768	- && Q8GXT3.1 RecName: Full=Transcription factor bHLH123; AltName: Full=Basic helix-loop-helix protein 123; Short=AtbHLH123; Short=bHLH 123; AltName: Full=Transcription factor EN 63; AltName: Full=bHLH transcription factor bHLH123 && -
	TraesCS4B02G059300	1.22501	0.00931667	- && P30110.1 RecName: Full=Glutathione S-transferase 1; AltName: Full=GST class-phi && PF00043:Glutathione S-transferase, C-terminal domain|PF02798:Glutathione S-transferase, N-terminal domain
	TraesCS1B02G047900	1.22414	0.00509635	- && Q9M353.1 RecName: Full=Cation/H(+) antiporter 20; AltName: Full=Protein CATION/H+ EXCHANGER 20; Short=AtCHX20 && PF00999:Sodium/hydrogen exchanger family
	TraesCS2D02G377200	1.22244	7.37e-11	- && Q43210.1 RecName: Full=Phenylalanine ammonia-lyase && PF00221:Aromatic amino acid lyase
	TraesCS3A02G384400	1.22199	2.28e-06	- && Q38851.1 RecName: Full=Transcription repressor MYB6; AltName: Full=Myb-related protein 6; Short=AtMYB6 && PF00249:Myb-like DNA-binding domain
	TraesCS6D02G142500	1.22169	0.0264663	- && Q9FN03.1 RecName: Full=Ultraviolet-B receptor UVR8; AltName: Full=Protein UV-B RESISTANCE 8; AltName: Full=RCC1 domain-containing protein UVR8 && PF00415:Regulator of chromosome condensation (RCC1) repeat
	TraesCS3A02G489500	1.22088	0.0191022	- && Q9M1K0.1 RecName: Full=Transcription factor ORG3; AltName: Full=Basic helix-loop-helix protein 39; Short=AtbHLH39; Short=bHLH 39; AltName: Full=OBP3-responsive gene 3; AltName: Full=Transcription factor EN 9; AltName: Full=bHLH transcription factor bHLH039 && PF00010:Helix-loop-helix DNA-binding domain
	TraesCS1B02G225200	1.22004	0.040826	- && - && PF04484:Family of unknown function (DUF566)
	TraesCS7A02G101500	1.21991	0.0157548	- && Q2QWT4.1 RecName: Full=3'(2'),5'-bisphosphate nucleotidase; AltName: Full=3'(2'),5-bisphosphonucleoside 3'(2')-phosphohydrolase; AltName: Full=DPNPase >P0C5A3.1 RecName: Full=3'(2'),5'-bisphosphate nucleotidase; AltName: Full=3'(2'),5-bisphosphonucleoside 3'(2')-phosphohydrolase; AltName: Full=DPNPase && PF00459:Inositol monophosphatase family
	TraesCS2B02G236600	1.21887	0.00186786	- && Q6ZF85.1 RecName: Full=Probable mixed-linked glucan synthase 3; AltName: Full=1,3;1,4-beta-D-glucan synthase 3; AltName: Full=Cellulose synthase-like protein F3; AltName: Full=OsCslF3 && PF03552:Cellulose synthase
	novel.3993	1.21885	0.00180744	- && - && PF00931:NB-ARC domain
	TraesCS3B02G486400	1.21872	0.0409045	- && Q5SMM6.1 RecName: Full=Hydroxycinnamoyltransferase 4; Short=OsHCT4; AltName: Full=BAHD-like hydroxycinnamoyl transferase HCT4; AltName: Full=Glycerol hydroxycinnamoyl transferase && PF02458:Transferase family
	TraesCS2A02G061800	1.21836	1.26e-10	- && - && PF01190:Pollen proteins Ole e I like
	TraesCS2D02G066000	1.21813	0.00472607	- && - && -
	TraesCS7B02G366900	1.21607	0.00410532	- && - && -
	TraesCS5A02G164200	1.21464	1.76e-12	- && Q9SJB4.1 RecName: Full=GDSL esterase/lipase At2g04570; AltName: Full=Extracellular lipase At2g04570; Flags: Precursor && PF00657:GDSL-like Lipase/Acylhydrolase
	TraesCS3B02G410000	1.21436	0.00916608	- && P0C542.1 RecName: Full=Actin-7 >P0C540.1 RecName: Full=Actin-7 && PF00022:Actin
	TraesCS4D02G062800	1.21322	0.0287282	- && - && PF01190:Pollen proteins Ole e I like
	TraesCS2B02G182000	1.21212	0.000343247	- && - && -
	TraesCS6D02G118900	1.21155	0.0348085	- && Q9C7S5.1 RecName: Full=Tyrosine-sulfated glycopeptide receptor 1; AltName: Full=PSY1 receptor && PF08263:Leucine rich repeat N-terminal domain|PF13855:Leucine rich repeat
	TraesCS1B02G202900	1.21148	0.0156221	- && Q42602.2 RecName: Full=Cytochrome P450 89A2; AltName: Full=ATH 6-1; AltName: Full=CYPLXXXIX && PF00067:Cytochrome P450
	TraesCS3D02G176100	1.2113	4.45e-05	- && Q6I544.1 RecName: Full=Germin-like protein 5-1; Flags: Precursor && PF00190:Cupin
	novel.11822	1.20972	0.0169779	- && B9F2L1.1 RecName: Full=Phosphopantetheine adenylyltransferase 2; AltName: Full=Dephospho-CoA pyrophosphorylase 2; AltName: Full=Pantetheine-phosphate adenylyltransferase 2 && -
	novel.2087	1.20846	0.000410178	- && - && -
	TraesCS1B02G335600	1.20704	0.0207945	- && - && -
	TraesCS5B02G209100	1.20682	0.00269318	- && Q9SBQ9.1 RecName: Full=Flavonoid 3'-monooxygenase; AltName: Full=Cytochrome P450 75B2; AltName: Full=Flavonoid 3'-hydroxylase [Petunia x hybrida] && PF00067:Cytochrome P450
	TraesCS7B02G071200	1.2065	0.0338578	- && Q8W3K0.1 RecName: Full=Probable disease resistance protein At1g58602 && PF00931:NB-ARC domain
	TraesCS2A02G026600	1.20602	0.00315067	- && Q69TI0.1 RecName: Full=Putative 12-oxophytodienoate reductase 5; AltName: Full=OPDA-reductase 5; Short=OsOPR5 && PF00724:NADH:flavin oxidoreductase / NADH oxidase family
	novel.4591	1.20427	0.00103605	- && - && -
	TraesCS5B02G395800	1.20343	0.00129472	- && O23482.3 RecName: Full=Oligopeptide transporter 3; Short=AtOPT3 && PF03169:OPT oligopeptide transporter protein
	TraesCS3B02G209900	1.2034	2.37e-05	- && Q9FJZ9.1 RecName: Full=Peroxidase 72; Short=Atperox P72; AltName: Full=ATP6a; AltName: Full=PRXR8; Flags: Precursor && PF00141:Peroxidase
	TraesCS3A02G245900	1.20318	0.00331045	- && O49459.1 RecName: Full=NAC domain-containing protein 73; Short=ANAC073; AltName: Full=Protein SECONDARY WALL-ASSOCIATED NAC DOMAIN PROTEIN 2 && PF02365:No apical meristem (NAM) protein
	TraesCS4B02G225500	1.20211	0.00245326	- && Q9MAM3.1 RecName: Full=3-ketoacyl-CoA synthase 1; Short=KCS-1; AltName: Full=Very long-chain fatty acid condensing enzyme 1; Short=VLCFA condensing enzyme 1 && PF08392:FAE1/Type III polyketide synthase-like protein|PF08541:3-Oxoacyl-[acyl-carrier-protein (ACP)] synthase III C terminal
	TraesCS5B02G183800	1.20133	0.010233	- && Q9SUP6.1 RecName: Full=Probable WRKY transcription factor 53; AltName: Full=WRKY DNA-binding protein 53 && PF03106:WRKY DNA -binding domain
	TraesCS3D02G185000	1.20007	0.0144172	- && Q9FJZ9.1 RecName: Full=Peroxidase 72; Short=Atperox P72; AltName: Full=ATP6a; AltName: Full=PRXR8; Flags: Precursor && PF00141:Peroxidase
	TraesCS5B02G023000	1.20005	0.015154	- && Q8LGJ5.1 RecName: Full=Plant cysteine oxidase 2 && PF07847:Protein of unknown function (DUF1637)
	TraesCS3B02G520700	1.1996	0.00230858	- && A0KF11.1 RecName: Full=Pimeloyl-[acyl-carrier protein] methyl ester esterase; AltName: Full=Biotin synthesis protein BioH; AltName: Full=Carboxylesterase BioH && PF00561:alpha/beta hydrolase fold
	TraesCS5D02G319700	1.19689	2.13e-06	- && Q6NMK1.1 RecName: Full=Glucuronoxylan 4-O-methyltransferase 1 && PF04669:Polysaccharide biosynthesis
	TraesCS4A02G339900	1.19686	0.000534021	- && P0C042.1 RecName: Full=Uncharacterized protein At4g15970 && -
	TraesCS3D02G363700	1.19664	0.0137006	- && - && -
	TraesCS7D02G219400	1.19506	0.0476383	- && - && PF13962:Domain of unknown function
	TraesCS3A02G419800	1.19421	1.88e-05	- && - && PF14368:Probable lipid transfer
	TraesCS1D02G333800	1.19217	6.51e-07	- && Q67Y83.2 RecName: Full=Serine carboxypeptidase-like 51; Flags: Precursor && PF00450:Serine carboxypeptidase
	TraesCS7D02G078700	1.19207	0.0298885	- && Q9FQA3.1 RecName: Full=Glutathione transferase GST 23; AltName: Full=Glutathione transferase GST 36 && PF13417:Glutathione S-transferase, N-terminal domain|PF00043:Glutathione S-transferase, C-terminal domain
	TraesCS6A02G242500	1.19141	8.37e-05	- && Q41001.1 RecName: Full=Blue copper protein; Flags: Precursor && PF02298:Plastocyanin-like domain
	TraesCS3B02G324500	1.19099	5.27e-07	- && A2WV32.2 RecName: Full=Cellulose synthase A catalytic subunit 4 [UDP-forming]; AltName: Full=OsCesA4 && -
	TraesCS6D02G333500	1.19054	0.0124005	- && Q43062.1 RecName: Full=Pectinesterase/pectinesterase inhibitor PPE8B; Includes: RecName: Full=Pectinesterase inhibitor PPE8B; AltName: Full=Pectin methylesterase inhibitor PPE8B; Includes: RecName: Full=Pectinesterase PPE8B; Short=PE PPE8B; AltName: Full=Pectin methylesterase PPE8B; Flags: Precursor && PF04043:Plant invertase/pectin methylesterase inhibitor|PF01095:Pectinesterase
	TraesCS3B02G200200	1.19002	5.1e-09	- && Q6I544.1 RecName: Full=Germin-like protein 5-1; Flags: Precursor && PF00190:Cupin
	TraesCS7D02G302000	1.1895	0.036719	- && Q84TE6.2 RecName: Full=NAC domain-containing protein 21/22; Short=ANAC021/ANAC022 && PF02365:No apical meristem (NAM) protein
	TraesCS3D02G027500	1.18893	0.0243881	- && Q0D840.1 RecName: Full=Thioredoxin H1; Short=OsTrxh1; AltName: Full=Phloem sap 13 kDa protein 1 >A2YIW7.1 RecName: Full=Thioredoxin H-type; Short=Trx-H; AltName: Full=Phloem sap 13 kDa protein 1 && PF00085:Thioredoxin
	TraesCS5A02G161500	1.18827	1.5e-06	- && O48837.2 RecName: Full=Receptor like protein kinase S.2; Short=LecRK-S.2 && PF00069:Protein kinase domain|PF07714:Protein tyrosine kinase
	TraesCS4B02G243300	1.18818	1.92e-05	- && - && PF00650:CRAL/TRIO domain
	TraesCS6A02G151500	1.18494	0.0217281	- && - && -
	TraesCS5D02G202700	1.18471	0.034193	- && Q4V3D9.1 RecName: Full=Protein STRICTOSIDINE SYNTHASE-LIKE 10; Short=AtSSL10; AltName: Full=Strictosidine synthase 8; Short=AtSS8; Flags: Precursor && PF03088:Strictosidine synthase
	TraesCS2D02G168800	1.18444	1.28e-06	- && Q9LUI1.1 RecName: Full=Leucine-rich repeat extensin-like protein 6; Short=AtLRX6; Short=LRR/EXTENSIN6; AltName: Full=Cell wall hydroxyproline-rich glycoprotein; Flags: Precursor && -
	TraesCSU02G068000	1.18383	2.22e-06	- && - && PF04398:Protein of unknown function, DUF538
	TraesCS3D02G133200	1.18355	0.00875046	- && P30110.1 RecName: Full=Glutathione S-transferase 1; AltName: Full=GST class-phi && PF02798:Glutathione S-transferase, N-terminal domain|PF00043:Glutathione S-transferase, C-terminal domain
	TraesCS5D02G228200	1.18337	0.00219122	- && - && -
	TraesCS5A02G208100	1.18327	0.0205313	- && - && -
	TraesCS3D02G430700	1.18269	0.0192535	- && - && -
	TraesCS7A02G054700	1.18018	0.0129806	- && - && PF13639:Ring finger domain
	TraesCS5D02G238700	1.17949	0.00662665	- && Q9MBG5.1 RecName: Full=Probable calcium-binding protein CML30; AltName: Full=Calmodulin-like protein 30 && PF13499:EF-hand domain pair
	TraesCS5B02G396100	1.17923	1.93e-07	- && A2XT03.1 RecName: Full=Protein PYRICULARIA ORYZAE RESISTANCE 21; Short=Pi21 && -
	TraesCS3B02G335400	1.17897	3.05e-05	- && Q50228.1 RecName: Full=Formamidase; AltName: Full=Formamide amidohydrolase && PF03069:Acetamidase/Formamidase family
	TraesCS3A02G132300	1.17842	0.00789746	- && - && PF02298:Plastocyanin-like domain
	TraesCS1A02G085300	1.17744	0.0223119	- && - && -
	TraesCS1B02G310400	1.17741	0.0393046	- && Q43019.1 RecName: Full=Non-specific lipid-transfer protein 3; Short=LTP 3; Flags: Precursor && PF00234:Protease inhibitor/seed storage/LTP family
	TraesCS3B02G139500	1.17719	0.0175079	- && - && -
	TraesCS4A02G203000	1.17671	0.0147813	- && Q9FIG6.1 RecName: Full=Dirigent protein 1; Short=AtDIR1; Flags: Precursor && PF03018:Dirigent-like protein
	TraesCS1D02G389100	1.17623	0.0321146	- && - && -
	TraesCS2B02G388800	1.17524	0.00240101	- && O80939.1 RecName: Full=L-type lectin-domain containing receptor kinase IV.1; Short=Arabidopsis thaliana lectin-receptor kinase e; Short=AthlecRK-e; Short=LecRK-IV.1; AltName: Full=Lectin Receptor Kinase 1; Flags: Precursor && PF00139:Legume lectin domain|PF00069:Protein kinase domain
	TraesCSU02G251500	1.17427	0.00722409	- && Q42842.1 RecName: Full=Non-specific lipid-transfer protein 4.3; Short=LTP 4.3; Flags: Precursor && PF00234:Protease inhibitor/seed storage/LTP family
	TraesCS4A02G402300	1.17407	0.0470747	- && Q76BW5.1 RecName: Full=Xyloglucan endotransglycosylase/hydrolase protein 8; AltName: Full=End-xyloglucan transferase; AltName: Full=OsXRT5; AltName: Full=OsXTH8; Flags: Precursor && PF00722:Glycosyl hydrolases family 16|PF06955:Xyloglucan endo-transglycosylase (XET) C-terminus
	TraesCS5D02G228600	1.17376	0.000856294	- && Q9SUD4.1 RecName: Full=Tetraspanin-7 && PF00335:Tetraspanin family
	TraesCS3A02G067500	1.17376	0.000277115	- && - && -
	TraesCS5D02G217200	1.17327	0.0455434	- && Q9SBQ9.1 RecName: Full=Flavonoid 3'-monooxygenase; AltName: Full=Cytochrome P450 75B2; AltName: Full=Flavonoid 3'-hydroxylase [Petunia x hybrida] && PF00067:Cytochrome P450
	novel.1881	1.17274	0.000172451	- && O03982.1 RecName: Full=Heavy metal-associated isoprenylated plant protein 39; Short=AtHIP39; Flags: Precursor && PF00403:Heavy-metal-associated domain
	TraesCS3B02G048800	1.1719	0.00415729	- && Q943E9.1 RecName: Full=17.9 kDa heat shock protein 2; Short=OsHsp17.9B && PF00011:Hsp20/alpha crystallin family
	TraesCS2D02G352500	1.17148	0.00155669	- && Q9SZH2.2 RecName: Full=Peroxidase 43; Short=Atperox P43; Flags: Precursor && PF00141:Peroxidase
	TraesCS3A02G289900	1.17046	0.000103884	- && A2WV32.2 RecName: Full=Cellulose synthase A catalytic subunit 4 [UDP-forming]; AltName: Full=OsCesA4 && -
	TraesCS5A02G238300	1.17018	0.000487803	- && Q8LB81.1 RecName: Full=GDSL esterase/lipase At5g33370; AltName: Full=Extracellular lipase At5g33370; Flags: Precursor && PF00657:GDSL-like Lipase/Acylhydrolase
	TraesCS7A02G388700	1.16836	1.52e-07	- && Q8VY93.1 RecName: Full=GDSL esterase/lipase At4g26790; AltName: Full=Extracellular lipase At4g26790; Flags: Precursor && PF00657:GDSL-like Lipase/Acylhydrolase
	TraesCS5A02G369100	1.16773	1.58e-10	- && - && -
	TraesCS3A02G437700	1.16669	1.63e-10	- && Q7XJE6.1 RecName: Full=Metacaspase-1; Short=AtMC1; AltName: Full=Metacaspase 1b; Short=AtMCP1b; AltName: Full=Protein LSD ONE LIKE 3 && PF00656:Caspase domain
	TraesCS3B02G104300	1.16547	7.03e-05	- && P61871.1 RecName: Full=Lipase; AltName: Full=Lipase II; AltName: Full=RNL; AltName: Full=Triacylglycerol lipase; Flags: Precursor >P61872.1 RecName: Full=Lipase; AltName: Full=RDL; AltName: Full=Triacylglycerol lipase; Short=ROL; Flags: Precursor && PF01764:Lipase (class 3)
	TraesCS7A02G528800	1.16409	4.98e-05	- && Q9FYB5.2 RecName: Full=Chaperone protein dnaJ 11, chloroplastic; Short=AtDjC11; Short=AtJ11; Flags: Precursor && PF00226:DnaJ domain
	TraesCS3D02G377300	1.16209	0.00133872	- && P81395.1 RecName: Full=Myb-related protein 330 && PF00249:Myb-like DNA-binding domain
	novel.9886	1.16197	2.09e-07	- && - && -
	TraesCS1A02G050100	1.16036	0.0232737	- && A1L4Y2.1 RecName: Full=Alcohol dehydrogenase-like 3 && PF08240:Alcohol dehydrogenase GroES-like domain|PF00107:Zinc-binding dehydrogenase
	TraesCS4D02G340500	1.15984	0.0389066	- && Q9LK35.1 RecName: Full=Receptor-like protein kinase THESEUS 1; Flags: Precursor && PF07714:Protein tyrosine kinase|PF12819:Carbohydrate-binding protein of the ER
	TraesCS7D02G342200	1.15915	0.000565536	- && Q8VY09.1 RecName: Full=Protein DJ-1 homolog C; Short=AtDJ1C; Flags: Precursor && PF01965:DJ-1/PfpI family
	TraesCS5D02G419000	1.1588	0.00488638	- && - && PF14383:DUF761-associated sequence motif
	TraesCS5A02G008300	1.15829	1.75e-05	- && - && PF13365:Trypsin-like peptidase domain
	TraesCS6D02G206100	1.15737	0.000389659	- && Q2R2D5.1 RecName: Full=Receptor kinase-like protein Xa21; Contains: RecName: Full=Receptor kinase-like protein Xa21, processed; Flags: Precursor && PF13855:Leucine rich repeat|PF07714:Protein tyrosine kinase|PF08263:Leucine rich repeat N-terminal domain
	TraesCS3A02G360600	1.15708	5.66e-05	- && P0DKK6.1 RecName: Full=Laccase-13; AltName: Full=Benzenediol:oxygen oxidoreductase 13; AltName: Full=Diphenol oxidase 13; AltName: Full=Urishiol oxidase 13; Flags: Precursor >B9FJH4.2 RecName: Full=Laccase-12; AltName: Full=Benzenediol:oxygen oxidoreductase 12; AltName: Full=Diphenol oxidase 12; AltName: Full=Urishiol oxidase 12; Flags: Precursor && PF00394:Multicopper oxidase|PF07732:Multic…
	TraesCS2A02G338800	1.15689	0.00983729	- && F4ILY9.1 RecName: Full=Amino acid transporter ANTL1; AltName: Full=Aromatic and neutral amino acid transporter-like protein 1 && PF01490:Transmembrane amino acid transporter protein
	TraesCS7B02G498400	1.15655	0.00369116	- && O82330.1 RecName: Full=Cytosolic sulfotransferase 10; Short=AtSOT10; AltName: Full=Sulfotransferase 4a; Short=AtST4a && PF00685:Sulfotransferase domain
	novel.4314	1.15622	0.0156175	- && - && -
	TraesCS2D02G055000	1.1562	9.63e-07	- && Q9SYK9.1 RecName: Full=UDP-glycosyltransferase 74E2 && PF00201:UDP-glucoronosyl and UDP-glucosyl transferase
	TraesCS3D02G495400	1.15511	0.00815883	- && Q9M1K1.1 RecName: Full=Transcription factor ORG2; AltName: Full=Basic helix-loop-helix protein 38; Short=AtbHLH38; Short=bHLH 38; AltName: Full=OBP3-responsive gene 2; AltName: Full=Transcription factor EN 8; AltName: Full=bHLH transcription factor bHLH038 && PF00010:Helix-loop-helix DNA-binding domain
	TraesCS1B02G236000	1.15353	0.00230523	- && Q9LYN6.1 RecName: Full=Probable inactive receptor-like protein kinase At3g56050; Flags: Precursor && PF07714:Protein tyrosine kinase
	TraesCS2A02G101600	1.15269	2.36e-07	- && - && PF14200:Ricin-type beta-trefoil lectin domain-like
	TraesCS7A02G516300	1.15259	0.0177365	- && - && -
	TraesCS4A02G186800	1.15222	0.0267919	- && - && -
	novel.2229	1.15161	0.0286995	- && Q9SYK9.1 RecName: Full=UDP-glycosyltransferase 74E2 && PF00201:UDP-glucoronosyl and UDP-glucosyl transferase
	TraesCS5D02G536500	1.15157	0.000709718	- && P0C042.1 RecName: Full=Uncharacterized protein At4g15970 && PF03407:Nucleotide-diphospho-sugar transferase
	TraesCS5B02G135200	1.15139	1.28e-06	- && Q2QY12.1 RecName: Full=Probable calcium-transporting ATPase 4, plasma membrane-type; AltName: Full=Ca(2+)-ATPase isoform 4 && PF12710:haloacid dehalogenase-like hydrolase|PF00122:E1-E2 ATPase|PF00689:Cation transporting ATPase, C-terminus|PF00690:Cation transporter/ATPase, N-terminus|PF12515:Ca2+-ATPase N terminal autoinhibitory domain
	TraesCS4B02G140200	1.14879	3.71e-09	- && Q42450.1 RecName: Full=Ribulose bisphosphate carboxylase/oxygenase activase B, chloroplastic; Short=RA B; Short=RuBisCO activase B; Flags: Precursor && PF00004:ATPase family associated with various cellular activities (AAA)
	TraesCS5B02G159000	1.1485	7.64e-06	- && O48837.2 RecName: Full=Receptor like protein kinase S.2; Short=LecRK-S.2 && PF00069:Protein kinase domain|PF07714:Protein tyrosine kinase
	TraesCS2D02G101000	1.14822	3.35e-07	- && - && PF14200:Ricin-type beta-trefoil lectin domain-like
	novel.7455	1.14743	0.0186045	- && - && -
	TraesCS5A02G312800	1.14679	0.0035925	- && Q8L649.1 RecName: Full=E3 ubiquitin ligase BIG BROTHER; AltName: Full=Protein ENHANCER OF DA1-1; AltName: Full=RING-type E3 ubiquitin transferase BIG BROTHER && PF13639:Ring finger domain
	TraesCS1A02G149300	1.14633	5.13e-09	- && Q9AV71.1 RecName: Full=Cellulose synthase A catalytic subunit 7 [UDP-forming]; AltName: Full=OsCesA7 && PF03552:Cellulose synthase|PF14569:Zinc-binding RING-finger
	TraesCS1B02G012000	1.14595	0.0176501	- && Q7XA42.2 RecName: Full=Putative disease resistance protein RGA1; AltName: Full=RGA3-blb && PF00931:NB-ARC domain
	TraesCS7D02G471300	1.14523	1.64e-05	- && Q9FYH7.3 RecName: Full=Vacuolar-sorting receptor 6; Short=AtVSR6; AltName: Full=BP80-like protein d; Short=AtBP80d; AltName: Full=Epidermal growth factor receptor-like protein 6; Short=AtELP6; Flags: Precursor && PF02225:PA domain
	TraesCS7B02G122800	1.14412	0.0117038	- && Q9SKB2.1 RecName: Full=Leucine-rich repeat receptor-like serine/threonine/tyrosine-protein kinase SOBIR1; AltName: Full=Protein EVERSHED; AltName: Full=Protein SUPPRESSOR OF BIR1-1; Flags: Precursor && PF00069:Protein kinase domain
	TraesCS3D02G167600	1.14205	3.99e-09	- && P52579.1 RecName: Full=Isoflavone reductase homolog A622 && PF05368:NmrA-like family
	TraesCS4B02G277100	1.14154	3.55e-07	- && Q9SF32.1 RecName: Full=Protein IQ-DOMAIN 1 && PF13178:Protein of unknown function (DUF4005)
	TraesCS2D02G571700	1.14148	0.00160212	- && Q9FL59.1 RecName: Full=FT-interacting protein 1 && PF08372:Plant phosphoribosyltransferase C-terminal|PF00168:C2 domain
	TraesCS7A02G411700	1.14124	0.00130593	- && Q9SBQ9.1 RecName: Full=Flavonoid 3'-monooxygenase; AltName: Full=Cytochrome P450 75B2; AltName: Full=Flavonoid 3'-hydroxylase [Petunia x hybrida] && PF00067:Cytochrome P450
	TraesCS5D02G463100	1.14107	0.00063752	- && O64864.1 RecName: Full=Protein YLS3; AltName: Full=Protein YELLOW-LEAF-SPECIFIC GENE 3; AltName: Full=Xylogen-like protein 9; Short=AtXYLP9; Flags: Precursor && PF14368:Probable lipid transfer
	TraesCS1B02G225700	1.13974	2.49e-06	- && Q7XCA7.1 RecName: Full=Expansin-B6; AltName: Full=Beta-expansin-6; AltName: Full=OsEXPB6; AltName: Full=OsaEXPb1.8; Flags: Precursor && PF01357:Pollen allergen|PF03330:Rare lipoprotein A (RlpA)-like double-psi beta-barrel
	TraesCS1B02G472200	1.13942	0.000350088	- && Q8LGJ5.1 RecName: Full=Plant cysteine oxidase 2 && PF07847:Protein of unknown function (DUF1637)
	TraesCS1D02G288800	1.13908	0.00632226	- && - && -
	TraesCS2A02G481200	1.13852	0.000365539	- && D7U6G6.1 RecName: Full=Anthocyanidin reductase ((2S)-flavan-3-ol-forming); Short=VvANR && PF01370:NAD dependent epimerase/dehydratase family
	TraesCS2D02G061100	1.13845	1.56e-11	- && - && PF01190:Pollen proteins Ole e I like
	TraesCS2A02G121000	1.13731	4.9e-09	- && Q56XP4.2 RecName: Full=Sodium/hydrogen exchanger 2; AltName: Full=Na(+)/H(+) exchanger 2; Short=NHE-2 && PF00999:Sodium/hydrogen exchanger family
	TraesCS3D02G340500	1.13691	0.0122024	- && P43156.1 RecName: Full=Thiol protease SEN102; Flags: Precursor && PF08246:Cathepsin propeptide inhibitor domain (I29)|PF00112:Papain family cysteine protease
	TraesCS2A02G080000	1.13656	0.0495241	- && - && PF10601:LITAF-like zinc ribbon domain
	novel.2591	1.13615	3.39e-05	- && - && -
	TraesCS7A02G304800	1.13565	0.0306357	- && Q9ZVQ8.1 RecName: Full=Putative F-box protein PP2-B8; AltName: Full=Protein PHLOEM PROTEIN 2-LIKE B8; Short=AtPP2-B8 && PF14299:Phloem protein 2
	TraesCS4B02G139500	1.13542	0.00138969	- && - && -
	TraesCS2B02G622500	1.13531	2.23e-05	- && Q9FL59.1 RecName: Full=FT-interacting protein 1 && PF08372:Plant phosphoribosyltransferase C-terminal|PF00168:C2 domain
	TraesCS5A02G050900	1.13447	0.0157761	- && - && -
	novel.1451	1.13416	0.0288442	- && - && -
	TraesCS5B02G016100	1.1335	0.0013379	- && P81370.2 RecName: Full=Thaumatin-like protein; AltName: Allergen=Act d 2; Flags: Precursor && PF00314:Thaumatin family
	novel.4947	1.13118	0.0263921	- && - && -
	TraesCS3D02G023100	1.13109	0.0241202	- && Q5NDE6.1 RecName: Full=Protein O-linked-mannose beta-1,4-N-acetylglucosaminyltransferase 2; Short=POMGnT2; AltName: Full=Extracellular O-linked N-acetylglucosamine transferase-like; AltName: Full=Glycosyltransferase-like domain-containing protein 2 && PF04577:Protein of unknown function (DUF563)
	TraesCS3D02G430000	1.13073	7.46e-08	- && Q7XJE6.1 RecName: Full=Metacaspase-1; Short=AtMC1; AltName: Full=Metacaspase 1b; Short=AtMCP1b; AltName: Full=Protein LSD ONE LIKE 3 && PF00656:Caspase domain
	TraesCSU02G121800	1.13037	0.012006	- && F4HUK6.1 RecName: Full=Probable acyl-activating enzyme 1, peroxisomal; AltName: Full=AMP-binding protein 1; Short=AtAMPBP1 && PF13193:AMP-binding enzyme C-terminal domain|PF00501:AMP-binding enzyme
	novel.10957	1.13014	0.0211781	- && - && -
	TraesCS5D02G400900	1.12969	2.85e-09	- && A2XT03.1 RecName: Full=Protein PYRICULARIA ORYZAE RESISTANCE 21; Short=Pi21 && -
	TraesCS3A02G489100	1.12901	0.000152523	- && - && PF12734:Cysteine-rich TM module stress tolerance
	TraesCS5A02G388000	1.12898	0.0468059	- && Q93VV5.1 RecName: Full=Protein NRT1/ PTR FAMILY 4.3; Short=AtNPF4.3; AltName: Full=Nitrate transporter 1.14 && PF00854:POT family
	TraesCS7A02G112000	1.12886	0.000546874	- && - && -
	TraesCS2D02G276500	1.12876	0.0465528	- && - && -
	TraesCS7B02G482100	1.12852	0.0458157	- && Q5Z5B2.1 RecName: Full=Protein argonaute 1D; Short=OsAGO1d && PF02170:PAZ domain|PF08699:Argonaute linker 1 domain|PF16486:N-terminal domain of argonaute|PF16488:Argonaute linker 2 domain|PF02171:Piwi domain|PF16487:Mid domain of argonaute
	TraesCSU02G138400	1.12816	0.000871241	- && Q2HIV9.1 RecName: Full=Transcription factor bHLH35; AltName: Full=Basic helix-loop-helix protein 35; Short=AtbHLH35; Short=bHLH 35; AltName: Full=Transcription factor EN 41; AltName: Full=bHLH transcription factor bHLH035 && PF00010:Helix-loop-helix DNA-binding domain
	TraesCS2D02G259400	1.12799	0.000370608	- && Q93VV5.1 RecName: Full=Protein NRT1/ PTR FAMILY 4.3; Short=AtNPF4.3; AltName: Full=Nitrate transporter 1.14 && PF00854:POT family
	TraesCS4D02G195600	1.12795	0.000447301	- && P48621.1 RecName: Full=Omega-3 fatty acid desaturase, chloroplastic; Flags: Precursor && PF11960:Domain of unknown function (DUF3474)|PF00487:Fatty acid desaturase
	TraesCS5B02G462900	1.12728	0.003044	- && P04784.1 RecName: Full=Chlorophyll a-b binding protein, chloroplastic; AltName: Full=LHCII type I CAB; Short=LHCP; Flags: Precursor && PF00504:Chlorophyll A-B binding protein
	TraesCS3B02G379200	1.12701	0.0246855	- && Q6IEQ7.1 RecName: Full=WRKY transcription factor WRKY24; Short=OsWRKY24 && PF03106:WRKY DNA -binding domain
	TraesCS4D02G137000	1.12532	2.17e-10	- && P43400.1 RecName: Full=Metallothionein-like protein 1; Short=MT-1 && -
	TraesCS2D02G061000	1.12489	4.14e-09	- && - && PF01190:Pollen proteins Ole e I like
	TraesCS1D02G352600	1.12405	0.0224694	- && P39101.1 RecName: Full=Protein CAJ1 && PF00226:DnaJ domain|PF13370:4Fe-4S single cluster domain of Ferredoxin I
	TraesCS2B02G293300	1.12295	0.0112335	- && Q9SRT2.1 RecName: Full=Transcription factor bHLH62; AltName: Full=Basic helix-loop-helix protein 62; Short=AtbHLH62; Short=bHLH 62; AltName: Full=Transcription factor EN 85; AltName: Full=bHLH transcription factor bHLH062 && PF00010:Helix-loop-helix DNA-binding domain
	TraesCS4B02G018900	1.12281	0.00285962	- && Q75HA6.1 RecName: Full=BTB/POZ domain and ankyrin repeat-containing protein NPR3; Short=OsNPR3 && PF12313:NPR1/NIM1 like defence protein C terminal|PF00651:BTB/POZ domain|PF11900:Domain of unknown function (DUF3420)|PF13637:Ankyrin repeats (many copies)
	TraesCS4A02G094900	1.12215	0.0422835	- && - && PF05003:Protein of unknown function (DUF668)|PF11961:Domain of unknown function (DUF3475)
	TraesCS6D02G224500	1.12194	7.27e-06	- && Q41001.1 RecName: Full=Blue copper protein; Flags: Precursor && PF02298:Plastocyanin-like domain
	TraesCS1A02G107500	1.12087	2.04e-05	- && Q8LEJ6.2 RecName: Full=Fasciclin-like arabinogalactan protein 11; Flags: Precursor && PF02469:Fasciclin domain
	TraesCS1B02G062000	1.11921	0.00567496	- && - && -
	TraesCS3A02G167200	1.11869	0.000424628	- && Q9C519.1 RecName: Full=WRKY transcription factor 6; AltName: Full=WRKY DNA-binding protein 6; Short=AtWRKY6 && PF03106:WRKY DNA -binding domain
	TraesCS6B02G268300	1.11784	0.000809567	- && Q9FXA4.1 RecName: Full=U-box domain-containing protein 26; AltName: Full=Plant U-box protein 26 && PF04564:U-box domain
	TraesCS1B02G212400	1.11768	0.000241172	- && Q9M390.1 RecName: Full=Protein NRT1/ PTR FAMILY 8.1; Short=AtNPF8.1; AltName: Full=Peptide transporter PTR1 && PF00854:POT family
	TraesCS1D02G215400	1.11623	1.56e-05	- && Q336T5.2 RecName: Full=Expansin-B3; AltName: Full=Beta-expansin-3; AltName: Full=OsEXPB3; AltName: Full=OsaEXPb1.10; Flags: Precursor && PF03330:Rare lipoprotein A (RlpA)-like double-psi beta-barrel|PF01357:Pollen allergen
	TraesCS7A02G424100	1.11539	5.87e-05	- && P24102.2 RecName: Full=Peroxidase 22; Short=Atperox P22; AltName: Full=ATPEa; AltName: Full=Basic peroxidase E; Flags: Precursor && PF00141:Peroxidase
	TraesCS5B02G116100	1.11521	1.16e-05	- && Q39134.2 RecName: Full=Amino acid permease 3; AltName: Full=Amino acid transporter AAP3 && PF01490:Transmembrane amino acid transporter protein
	TraesCS2B02G482600	1.11503	0.000390787	- && P26154.1 RecName: Full=Cold-regulated protein BLT14 && -
	TraesCS6B02G064700	1.11328	0.000574824	- && Q94CD8.1 RecName: Full=Glucan endo-1,3-beta-glucosidase 4; AltName: Full=(1->3)-beta-glucan endohydrolase 4; Short=(1->3)-beta-glucanase 4; AltName: Full=Beta-1,3-endoglucanase 4; Short=Beta-1,3-glucanase 4; Flags: Precursor && PF07983:X8 domain|PF00332:Glycosyl hydrolases family 17
	TraesCS4D02G299500	1.11246	0.00953223	- && Q8GWW4.1 RecName: Full=UDP-glucuronate:xylan alpha-glucuronosyltransferase 2; Short=UDP-GlcA:xylan glucuronyltransferase 2; AltName: Full=Glycogenin-like protein 2; AltName: Full=Plant glycogenin-like starch initiation protein 3; AltName: Full=Protein GLUCURONIC ACID SUBSTITUTION OF XYLAN 2; Short=AtGUX2 && -
	TraesCS3A02G034600	1.11243	7.14e-05	- && P0C5E2.3 RecName: Full=LEAF RUST 10 DISEASE-RESISTANCE LOCUS RECEPTOR-LIKE PROTEIN KINASE-like 1.2; AltName: Full=Probable receptor-like serine/threonine-protein kinase LRK10L-1.2; Flags: Precursor && PF13947:Wall-associated receptor kinase galacturonan-binding|PF00069:Protein kinase domain|PF14380:Wall-associated receptor kinase C-terminal
	TraesCS4B02G143500	1.11228	6.18e-05	- && Q7GCM7.1 RecName: Full=Xylanase inhibitor protein 1; AltName: Full=Class III chitinase homolog a; AltName: Full=RIXI protein; Flags: Precursor && -
	novel.2832	1.1121	4.95e-05	- && - && -
	TraesCS4D02G170600	1.1106	0.0167502	- && Q9FLC0.1 RecName: Full=Peroxidase 52; Short=Atperox P52; AltName: Full=ATP49; Flags: Precursor && PF00141:Peroxidase
	TraesCS3D02G493000	1.10989	0.00024925	- && - && -
	TraesCS3D02G393200	1.10904	6.27e-07	- && O04153.2 RecName: Full=Calreticulin-3; AltName: Full=Protein PRIORITY IN SWEET LIFE 1; Flags: Precursor && PF00262:Calreticulin family
	TraesCS1A02G141900	1.10903	0.000619102	- && - && PF13920:Zinc finger, C3HC4 type (RING finger)
	TraesCS3A02G531400	1.10883	2.08e-07	- && - && PF01439:Metallothionein
	TraesCS5B02G237700	1.10878	2.95e-06	- && - && -
	TraesCS2D02G393700	1.10866	0.00584378	- && P92949.2 RecName: Full=Ferric reduction oxidase 2; Short=AtFRO2; AltName: Full=Ferric-chelate reductase 2; AltName: Full=Protein FERRIC CHELATE REDUCTASE DEFECTIVE 1 && PF08030:Ferric reductase NAD binding domain|PF08022:FAD-binding domain|PF01794:Ferric reductase like transmembrane component
	TraesCS5D02G240800	1.10865	0.00259321	- && Q9SIS3.1 RecName: Full=65-kDa microtubule-associated protein 6; Short=AtMAP65-6 && PF03999:Microtubule associated protein (MAP65/ASE1 family)
	TraesCS5D02G088800	1.10834	0.00335599	- && - && PF07059:Protein of unknown function (DUF1336)
	TraesCS5B02G313800	1.10767	0.0276778	- && Q8L649.1 RecName: Full=E3 ubiquitin ligase BIG BROTHER; AltName: Full=Protein ENHANCER OF DA1-1; AltName: Full=RING-type E3 ubiquitin transferase BIG BROTHER && PF13639:Ring finger domain
	TraesCS1A02G379700	1.10469	0.00891076	- && Q9SJL7.1 RecName: Full=Transcription factor RAX2; AltName: Full=Myb-related protein 38; Short=AtMYB38; AltName: Full=Protein REGULATOR OF AXILLARY MERISTEMS 2 && PF00249:Myb-like DNA-binding domain
	TraesCS1D02G019100	1.10441	0.000271857	- && P16166.1 RecName: Full=Anthocyanidin 3-O-glucosyltransferase; AltName: Full=Bronze-1; AltName: Full=Bz-McC allele; AltName: Full=Flavonol 3-O-glucosyltransferase; AltName: Full=UDP-glucose flavonoid 3-O-glucosyltransferase && PF00201:UDP-glucoronosyl and UDP-glucosyl transferase
	TraesCS2A02G132600	1.10429	2.94e-05	- && - && PF04577:Protein of unknown function (DUF563)
	TraesCS3D02G134700	1.10277	0.00338957	- && - && -
	TraesCS5D02G530800	1.1023	0.0034414	- && Q6AWU6.1 RecName: Full=Probable thiol methyltransferase 2; AltName: Full=Protein HARMLESS TO OZONE LAYER 3; Short=AtHOL3 && PF05724:Thiopurine S-methyltransferase (TPMT)
	TraesCS6B02G342600	1.10044	0.00536562	- && Q6Z5P2.1 RecName: Full=Endoglucanase 7; AltName: Full=Endo-1,4-beta glucanase 7; AltName: Full=OsGLU10; Flags: Precursor && PF00759:Glycosyl hydrolase family 9
	TraesCS1D02G224300	1.10032	0.000167787	- && Q9LYN6.1 RecName: Full=Probable inactive receptor-like protein kinase At3g56050; Flags: Precursor && PF07714:Protein tyrosine kinase
	TraesCS4D02G148300	1.10012	3.48e-06	- && Q9FG87.1 RecName: Full=3-ketoacyl-CoA synthase 20; Short=KCS-20; AltName: Full=Very long-chain fatty acid condensing enzyme 20; Short=VLCFA condensing enzyme 20 && PF08541:3-Oxoacyl-[acyl-carrier-protein (ACP)] synthase III C terminal|PF08392:FAE1/Type III polyketide synthase-like protein
	TraesCS5D02G230300	1.10006	1.5e-07	- && Q69P51.1 RecName: Full=Cellulose synthase A catalytic subunit 9 [UDP-forming]; AltName: Full=OsCesA9 >A2Z1C8.1 RecName: Full=Cellulose synthase A catalytic subunit 9 [UDP-forming]; AltName: Full=OsCesA9 && PF03552:Cellulose synthase|PF14569:Zinc-binding RING-finger
	TraesCS6A02G283500	1.09983	0.000937137	- && Q8S9J6.1 RecName: Full=Aspartyl protease family protein At5g10770; Flags: Precursor && PF14541:Xylanase inhibitor C-terminal|PF14543:Xylanase inhibitor N-terminal
	TraesCS5B02G451400	1.09913	0.0159225	- && Q851R2.1 RecName: Full=Protein argonaute MEL1; AltName: Full=Protein MEIOSIS ARRESTED AT LEPTOTENE 1; Short=OsMEL1 && PF02170:PAZ domain|PF16488:Argonaute linker 2 domain|PF02171:Piwi domain|PF16487:Mid domain of argonaute|PF08699:Argonaute linker 1 domain|PF16486:N-terminal domain of argonaute
	TraesCS6B02G304700	1.09906	0.00651273	- && - && -
	TraesCS7A02G351800	1.09812	0.0481161	- && - && -
	TraesCS7B02G222500	1.09755	0.0273113	- && Q9FIJ6.1 RecName: Full=Serine/threonine-protein kinase-like protein CCR4; AltName: Full=CRINKLY 4-related kinase 1; Short=AtCRK1; AltName: Full=Protein CRINKLY 4 RELATED 4; Short=AtCCR4; Flags: Precursor && PF00069:Protein kinase domain
	TraesCS1A02G083300	1.09683	0.0392594	- && - && -
	TraesCS6A02G095100	1.09673	0.00424289	- && Q9FNK0.1 RecName: Full=Putative F-box/FBD/LRR-repeat protein At5g22610 && PF08387:FBD
	TraesCS3B02G601800	1.09623	2.73e-08	- && - && -
	TraesCS3D02G289600	1.09621	9.18e-07	- && A2WV32.2 RecName: Full=Cellulose synthase A catalytic subunit 4 [UDP-forming]; AltName: Full=OsCesA4 && -
	TraesCS5D02G142900	1.09559	0.00023031	- && Q2QY12.1 RecName: Full=Probable calcium-transporting ATPase 4, plasma membrane-type; AltName: Full=Ca(2+)-ATPase isoform 4 && PF00690:Cation transporter/ATPase, N-terminus|PF00689:Cation transporting ATPase, C-terminus|PF12710:haloacid dehalogenase-like hydrolase|PF00122:E1-E2 ATPase|PF12515:Ca2+-ATPase N terminal autoinhibitory domain
	TraesCS3B02G414900	1.09522	0.007524	- && Q0WP01.1 RecName: Full=Protein NRT1/ PTR FAMILY 5.10; Short=AtNPF5.10 && PF00854:POT family
	TraesCS5B02G260100	1.09359	0.000528914	- && Q9SJ81.1 RecName: Full=Fasciclin-like arabinogalactan protein 7; Flags: Precursor && PF02469:Fasciclin domain
	novel.3771	1.09233	0.0003752	- && - && -
	TraesCS4A02G078900	1.09233	0.0273146	- && Q10PZ6.1 RecName: Full=Microtubule-associated protein 70-4; Short=AtMAP70-4; AltName: Full=70 kDa microtubule-associated protein 4 && PF07058:Microtubule-associated protein 70
	TraesCS3D02G342100	1.09139	0.00672711	- && Q9FGR9.1 RecName: Full=KDEL-tailed cysteine endopeptidase CEP1; AltName: Full=Cysteine proteinase CP56; Short=AtCP56; Flags: Precursor && PF08246:Cathepsin propeptide inhibitor domain (I29)|PF00112:Papain family cysteine protease
	TraesCS4B02G197000	1.09106	0.000476682	- && Q10N05.1 RecName: Full=Probable glucuronosyltransferase Os03g0287800 && PF03360:Glycosyltransferase family 43
	TraesCS7D02G420400	1.08885	0.00817121	- && Q7XTV7.2 RecName: Full=Probable E3 ubiquitin-protein ligase HIP1; AltName: Full=HAL3-interacting protein 1; Short=OsHIP1; AltName: Full=RING-H2 finger HIP1 && PF13639:Ring finger domain
	TraesCS4B02G240900	1.08859	0.0062206	- && P14654.1 RecName: Full=Glutamine synthetase cytosolic isozyme 1-2; AltName: Full=Glutamate--ammonia ligase GLN1;2; Short=OsGLN1;2; AltName: Full=Glutamine synthetase root isozyme; AltName: Full=OsGS1;2 && PF03951:Glutamine synthetase, beta-Grasp domain|PF00120:Glutamine synthetase, catalytic domain
	TraesCS2D02G009100	1.08795	0.0340516	- && Q93Z20.1 RecName: Full=Protein NRT1/ PTR FAMILY 8.5; Short=AtNPF8.5; AltName: Full=Peptide transporter PTR6 && PF00854:POT family
	TraesCS5B02G197200	1.08702	0.0183574	- && Q9FL07.1 RecName: Full=RING-H2 finger protein ATL46; AltName: Full=RING-type E3 ubiquitin transferase ATL46 && PF13639:Ring finger domain
	TraesCS7B02G207600	1.08533	0.0155205	- && - && -
	TraesCS2D02G382600	1.08515	0.0156175	- && P49175.1 RecName: Full=Beta-fructofuranosidase 1; AltName: Full=Invertase 1; AltName: Full=Sucrose 1; Flags: Precursor && PF11837:Domain of unknown function (DUF3357)|PF00251:Glycosyl hydrolases family 32 N-terminal domain|PF08244:Glycosyl hydrolases family 32 C terminal
	TraesCS2A02G175000	1.08484	0.000836772	- && Q6Z4G7.1 RecName: Full=COBRA-like protein 6; AltName: Full=Protein BRITTLE CULM1-like 7; Flags: Precursor && PF04833:COBRA-like protein
	novel.4684	1.08434	0.000615665	- && - && -
	TraesCS2B02G118900	1.08426	9.44e-09	- && - && PF14200:Ricin-type beta-trefoil lectin domain-like
	TraesCS5A02G456700	1.0838	0.0166997	- && - && -
	TraesCS5B02G371100	1.08337	0.0022904	- && Q9FHB6.1 RecName: Full=Protein DETOXIFICATION 16; Short=AtDTX16; AltName: Full=Multidrug and toxic compound extrusion protein 16; Short=MATE protein 16 && PF01554:MatE
	TraesCS6B02G051800	1.08323	0.0099185	- && O80437.1 RecName: Full=Glycerol-3-phosphate 2-O-acyltransferase 6; Short=AtGPAT6; AltName: Full=Glycerol-3-phosphate acyltransferase 6 && PF01553:Acyltransferase
	novel.4768	1.08139	0.0167502	- && - && -
	TraesCS3D02G536300	1.0808	3.09e-07	- && - && PF01439:Metallothionein
	TraesCS7B02G290600	1.08005	4.88e-05	- && Q8VY93.1 RecName: Full=GDSL esterase/lipase At4g26790; AltName: Full=Extracellular lipase At4g26790; Flags: Precursor && PF00657:GDSL-like Lipase/Acylhydrolase
	novel.1073	1.07916	0.00136287	- && - && -
	TraesCS4B02G362300	1.07594	0.0164756	- && Q9ATM7.1 RecName: Full=Aquaporin PIP2-3; AltName: Full=Plasma membrane intrinsic protein 2-3; AltName: Full=ZmPIP2-3; AltName: Full=ZmPIP2;3 && PF00230:Major intrinsic protein
	TraesCS1D02G146600	1.07581	1.72e-07	- && Q9AV71.1 RecName: Full=Cellulose synthase A catalytic subunit 7 [UDP-forming]; AltName: Full=OsCesA7 && PF14569:Zinc-binding RING-finger|PF03552:Cellulose synthase
	TraesCS4D02G197300	1.07556	0.000413568	- && Q10N05.1 RecName: Full=Probable glucuronosyltransferase Os03g0287800 && PF03360:Glycosyltransferase family 43
	TraesCS3D02G320400	1.07517	0.0121488	- && - && -
	TraesCS6D02G146200	1.07498	0.00745613	- && Q9LIE6.1 RecName: Full=VQ motif-containing protein 22; Short=AtVQ22 && PF05678:VQ motif
	TraesCS1A02G317900	1.07454	9.35e-06	- && P37834.2 RecName: Full=Peroxidase 1; Flags: Precursor && PF00141:Peroxidase
	TraesCS1B02G460600	1.07436	0.0165064	- && Q9XIH7.1 RecName: Full=Putative polyol transporter 1 && PF00083:Sugar (and other) transporter
	TraesCS2A02G316500	1.0737	0.0156724	- && Q766C3.1 RecName: Full=Aspartic proteinase nepenthesin-1; AltName: Full=Nepenthesin-I; Flags: Precursor && PF14543:Xylanase inhibitor N-terminal|PF14541:Xylanase inhibitor C-terminal
	TraesCS1A02G426300	1.07332	0.000857442	- && Q9XIH7.1 RecName: Full=Putative polyol transporter 1 && PF00083:Sugar (and other) transporter
	TraesCS6A02G229200	1.07271	0.00250997	- && Q9SLN1.2 RecName: Full=Filament-like plant protein 7; Short=AtFPP7 && PF05911:Filament-like plant protein, long coiled-coil
	TraesCS2A02G115400	1.0722	0.0150832	- && O04133.1 RecName: Full=Protein SRC2; AltName: Full=Protein SOYBEAN GENE REGULATED BY COLD 2 && PF00168:C2 domain
	TraesCS5A02G095200	1.07205	0.00130048	- && Q10JL1.1 RecName: Full=COBRA-like protein 5; AltName: Full=Protein BRITTLE CULM1; Flags: Precursor >A2XHZ9.1 RecName: Full=COBRA-like protein 5; AltName: Full=Protein BRITTLE CULM1; Flags: Precursor && PF04833:COBRA-like protein
	novel.3185	1.07051	0.00180591	- && - && -
	TraesCS2D02G085800	1.06896	0.00243191	- && P52581.1 RecName: Full=Isoflavone reductase homolog && PF05368:NmrA-like family
	TraesCS6A02G242600	1.06861	0.00380784	- && - && PF02458:Transferase family
	TraesCS5D02G166400	1.06822	0.00322344	- && O48837.2 RecName: Full=Receptor like protein kinase S.2; Short=LecRK-S.2 && PF00069:Protein kinase domain|PF07714:Protein tyrosine kinase
	TraesCS1A02G212000	1.06799	0.00105733	- && Q7XCA7.1 RecName: Full=Expansin-B6; AltName: Full=Beta-expansin-6; AltName: Full=OsEXPB6; AltName: Full=OsaEXPb1.8; Flags: Precursor && PF03330:Rare lipoprotein A (RlpA)-like double-psi beta-barrel|PF01357:Pollen allergen
	TraesCS1B02G401700	1.06746	0.0238666	- && Q9M2Y9.1 RecName: Full=Transcription factor RAX3; AltName: Full=Myb-related protein 84; Short=AtMYB84; AltName: Full=Protein REGULATOR OF AXILLARY MERISTEMS 3 && PF00249:Myb-like DNA-binding domain
	TraesCS1B02G383700	1.06681	0.0403092	- && P20027.3 RecName: Full=Myb-related protein Hv33 && PF00249:Myb-like DNA-binding domain
	TraesCS2A02G557900	1.06638	1.52e-07	- && Q9FL59.1 RecName: Full=FT-interacting protein 1 && PF00168:C2 domain|PF08372:Plant phosphoribosyltransferase C-terminal
	TraesCS5D02G407400	1.06602	0.014131	- && P93147.2 RecName: Full=Isoflavone 2'-hydroxylase; AltName: Full=CYP GE-3; AltName: Full=Cytochrome P450 81E1; AltName: Full=Cytochrome P450 91A4 && PF00067:Cytochrome P450
	TraesCS7A02G208600	1.06546	0.0148116	- && Q9M9A8.1 RecName: Full=Aspartyl protease APCB1; AltName: Full=Aspartyl protease cleaving BAG 1 && PF14541:Xylanase inhibitor C-terminal|PF14543:Xylanase inhibitor N-terminal
	TraesCS2D02G440400	1.06439	0.00869081	- && - && -
	TraesCS6B02G383700	1.06437	0.0268363	- && Q43062.1 RecName: Full=Pectinesterase/pectinesterase inhibitor PPE8B; Includes: RecName: Full=Pectinesterase inhibitor PPE8B; AltName: Full=Pectin methylesterase inhibitor PPE8B; Includes: RecName: Full=Pectinesterase PPE8B; Short=PE PPE8B; AltName: Full=Pectin methylesterase PPE8B; Flags: Precursor && PF01095:Pectinesterase|PF04043:Plant invertase/pectin methylesterase inhibitor
	TraesCS3A02G397000	1.0638	0.0296919	- && - && PF07939:Protein of unknown function (DUF1685)
	TraesCS4A02G454800	1.06354	0.0135688	- && Q06398.2 RecName: Full=Probable glutathione S-transferase GSTU6; AltName: Full=28 kDa cold-induced protein && PF13410:Glutathione S-transferase, C-terminal domain|PF13417:Glutathione S-transferase, N-terminal domain
	TraesCS6A02G324200	1.0628	0.000117567	- && Q9LXG3.1 RecName: Full=Peroxidase 56; Short=Atperox P56; AltName: Full=ATP33; Flags: Precursor && PF00141:Peroxidase
	TraesCS6B02G113800	1.06243	0.00900042	- && Q7XC35.1 RecName: Full=Cyclin-P4-1; Short=CycP4;1 && PF08613:Cyclin
	TraesCS2A02G304200	1.06158	0.0352607	- && Q69T31.1 RecName: Full=Cytosolic invertase 1; Short=OsCYT-INV1 && PF12899:Alkaline and neutral invertase
	TraesCS2B02G187700	1.06146	7.6e-05	- && Q9LUI1.1 RecName: Full=Leucine-rich repeat extensin-like protein 6; Short=AtLRX6; Short=LRR/EXTENSIN6; AltName: Full=Cell wall hydroxyproline-rich glycoprotein; Flags: Precursor && -
	TraesCS5A02G369300	1.06127	0.000153823	- && - && -
	TraesCS5A02G248500	1.06089	6.32e-05	- && Q41001.1 RecName: Full=Blue copper protein; Flags: Precursor && PF02298:Plastocyanin-like domain
	TraesCS5A02G378200	1.06076	0.00175834	- && P0C133.1 RecName: Full=Auxin-responsive protein IAA31; AltName: Full=Indoleacetic acid-induced protein 31 && PF02309:AUX/IAA family
	TraesCS7A02G155400	1.05947	0.0452395	- && P14726.1 RecName: Full=Anthocyanidin 3-O-glucosyltransferase; AltName: Full=Bronze-1; AltName: Full=Flavonol 3-O-glucosyltransferase; AltName: Full=UDP-glucose flavonoid 3-O-glucosyltransferase && PF00201:UDP-glucoronosyl and UDP-glucosyl transferase
	TraesCS7B02G227900	1.05874	0.0162122	- && Q0D7E4.1 RecName: Full=Metal transporter Nramp1; Short=OsNramp1 && PF01566:Natural resistance-associated macrophage protein
	TraesCS4D02G240700	1.05857	0.00140937	- && P14654.1 RecName: Full=Glutamine synthetase cytosolic isozyme 1-2; AltName: Full=Glutamate--ammonia ligase GLN1;2; Short=OsGLN1;2; AltName: Full=Glutamine synthetase root isozyme; AltName: Full=OsGS1;2 && PF03951:Glutamine synthetase, beta-Grasp domain|PF00120:Glutamine synthetase, catalytic domain
	TraesCS3B02G167200	1.05786	0.0131743	- && - && PF02298:Plastocyanin-like domain
	TraesCS5A02G075600	1.05644	0.000480245	- && - && -
	TraesCS3D02G184300	1.05613	0.0339262	- && - && PF03798:TLC domain
	TraesCS7A02G356600	1.05531	0.00838566	- && Q39134.2 RecName: Full=Amino acid permease 3; AltName: Full=Amino acid transporter AAP3 && PF01490:Transmembrane amino acid transporter protein
	TraesCS7D02G384600	1.05447	1.44e-05	- && Q8VY93.1 RecName: Full=GDSL esterase/lipase At4g26790; AltName: Full=Extracellular lipase At4g26790; Flags: Precursor && PF00657:GDSL-like Lipase/Acylhydrolase
	TraesCSU02G147100	1.0536	0.00183541	- && Q42842.1 RecName: Full=Non-specific lipid-transfer protein 4.3; Short=LTP 4.3; Flags: Precursor && PF00234:Protease inhibitor/seed storage/LTP family
	TraesCS4D02G018100	1.05345	0.0426328	- && Q9LDD1.1 RecName: Full=Probable BOI-related E3 ubiquitin-protein ligase 3; AltName: Full=RING-type E3 ubiquitin transferase BRG3 && -
	TraesCS4A02G010500	1.05312	1.13e-06	- && P24640.1 RecName: Full=Lipase 3; AltName: Full=Triacylglycerol lipase; Flags: Precursor && PF12697:Alpha/beta hydrolase family
	TraesCS3D02G283700	1.05292	0.0141502	- && - && PF04520:Senescence regulator
	TraesCS2A02G190200	1.05235	0.0110537	- && Q0D541.1 RecName: Full=Probable serine/threonine-protein kinase WNK5; Short=OsWNK5; AltName: Full=Protein kinase with no lysine 5 && PF00069:Protein kinase domain
	TraesCS2A02G408000	1.05188	0.0278801	- && - && -
	TraesCS2D02G134700	1.05176	0.000770517	- && - && PF04577:Protein of unknown function (DUF563)
	TraesCS7D02G499500	1.05142	0.00378713	- && Q5RBU7.1 RecName: Full=Lysosomal Pro-X carboxypeptidase; AltName: Full=Proline carboxypeptidase; AltName: Full=Prolylcarboxypeptidase; Short=PRCP; Flags: Precursor && PF05577:Serine carboxypeptidase S28
	TraesCS3A02G399000	1.05092	0.000254117	- && O04153.2 RecName: Full=Calreticulin-3; AltName: Full=Protein PRIORITY IN SWEET LIFE 1; Flags: Precursor && PF00262:Calreticulin family
	novel.863	1.05007	0.000787534	- && - && -
	TraesCS2A02G152400	1.04962	0.0157377	- && F4IK45.1 RecName: Full=Cytochrome P450 709B2 && PF00067:Cytochrome P450
	novel.1091	1.04916	0.0317796	- && - && -
	TraesCS5B02G313900	1.04898	3.26e-06	- && Q6NMK1.1 RecName: Full=Glucuronoxylan 4-O-methyltransferase 1 && PF04669:Polysaccharide biosynthesis
	TraesCS7D02G143200	1.04888	0.0192535	- && O65201.2 RecName: Full=Acyl-coenzyme A oxidase 2, peroxisomal; Short=AOX 2; AltName: Full=Long-chain acyl-CoA oxidase; Short=AtCX2; Flags: Precursor && PF01756:Acyl-CoA oxidase|PF02770:Acyl-CoA dehydrogenase, middle domain|PF00441:Acyl-CoA dehydrogenase, C-terminal domain
	TraesCS5B02G470100	1.0481	0.00420122	- && Q8H6G8.1 RecName: Full=Probable inorganic phosphate transporter 1-8; Short=OsPT8; Short=OsPht1;8; AltName: Full=H(+)/Pi cotransporter && PF00083:Sugar (and other) transporter
	TraesCS7B02G227800	1.04751	0.00286877	- && Q9SJ54.1 RecName: Full=NDR1/HIN1-like protein 12 && PF03168:Late embryogenesis abundant protein
	TraesCS7D02G497400	1.04633	0.0345877	- && Q6QHD1.1 RecName: Full=WRKY transcription factor WRKY71; Short=OsWRKY71 && -
	novel.6099	1.04625	0.0130615	- && - && -
	TraesCS2A02G539500	1.04621	0.00105896	- && O03982.1 RecName: Full=Heavy metal-associated isoprenylated plant protein 39; Short=AtHIP39; Flags: Precursor && -
	TraesCS1B02G324300	1.04602	0.00227807	- && Q02439.1 RecName: Full=Putative glucan endo-1,3-beta-glucosidase GVI; AltName: Full=(1->3)-beta-glucan endohydrolase GVI; AltName: Full=(1->3)-beta-glucanase isoenzyme GVI; AltName: Full=Beta-1,3-endoglucanase GVI; Flags: Precursor && PF00332:Glycosyl hydrolases family 17
	TraesCS5A02G145400	1.04588	0.039676	- && - && PF03168:Late embryogenesis abundant protein
	TraesCS3A02G498600	1.04553	0.00432058	- && Q941F1.2 RecName: Full=Phospholipase A1-Igamma1, chloroplastic; Flags: Precursor && PF01764:Lipase (class 3)
	TraesCS7A02G473900	1.04451	0.00998068	- && P12783.1 RecName: Full=Phosphoglycerate kinase, cytosolic && PF00162:Phosphoglycerate kinase
	TraesCSU02G242700	1.04417	0.0167361	- && - && PF01190:Pollen proteins Ole e I like
	TraesCS7D02G442300	1.04402	0.000127012	- && O23044.1 RecName: Full=Peroxidase 3; Short=Atperox P3; AltName: Full=ATPRC; AltName: Full=RCI3A; AltName: Full=Rare cold-inducible protein; Flags: Precursor && PF00141:Peroxidase
	TraesCS1B02G424500	1.04384	0.000193258	- && Q76BW5.1 RecName: Full=Xyloglucan endotransglycosylase/hydrolase protein 8; AltName: Full=End-xyloglucan transferase; AltName: Full=OsXRT5; AltName: Full=OsXTH8; Flags: Precursor && PF06955:Xyloglucan endo-transglycosylase (XET) C-terminus|PF00722:Glycosyl hydrolases family 16
	novel.5627	1.04264	0.0190869	- && Q9C7Z9.2 RecName: Full=Serine carboxypeptidase-like 18; Flags: Precursor && PF00450:Serine carboxypeptidase
	TraesCS1D02G343800	1.04263	0.00672711	- && Q0WN69.1 RecName: Full=Kinesin-like protein KIN-14P && PF00225:Kinesin motor domain|PF00307:Calponin homology (CH) domain
	TraesCS5A02G340500	1.04261	0.0273428	- && D3UAG0.1 RecName: Full=UDP-glycosyltransferase 71K1; AltName: Full=UDP-glucose:chalcone 2'-O-glucosyltransferase; AltName: Full=UDP-glucose:flavonol 2'-O-glucosyltransferase && PF00201:UDP-glucoronosyl and UDP-glucosyl transferase
	TraesCS3A02G318900	1.04232	0.0104169	- && - && -
	TraesCS1A02G186500	1.04173	0.0142776	- && Q06398.2 RecName: Full=Probable glutathione S-transferase GSTU6; AltName: Full=28 kDa cold-induced protein && PF13417:Glutathione S-transferase, N-terminal domain|PF13410:Glutathione S-transferase, C-terminal domain
	TraesCS4B02G193200	1.03985	0.00521365	- && A2XFI3.2 RecName: Full=Pyruvate decarboxylase 2; Short=PDC && PF02776:Thiamine pyrophosphate enzyme, N-terminal TPP binding domain|PF02775:Thiamine pyrophosphate enzyme, C-terminal TPP binding domain|PF00205:Thiamine pyrophosphate enzyme, central domain
	TraesCS3A02G423800	1.03978	0.0204033	- && - && PF13920:Zinc finger, C3HC4 type (RING finger)
	TraesCS1B02G434100	1.03862	0.0261966	- && Q8L7I2.1 RecName: Full=Subtilisin-like protease SBT3.6; AltName: Full=Subtilase subfamily 3 member 6; Short=AtSBT3.6; Flags: Precursor && PF00082:Subtilase family|PF05922:Peptidase inhibitor I9
	TraesCS6A02G351000	1.03858	0.0493467	- && Q43062.1 RecName: Full=Pectinesterase/pectinesterase inhibitor PPE8B; Includes: RecName: Full=Pectinesterase inhibitor PPE8B; AltName: Full=Pectin methylesterase inhibitor PPE8B; Includes: RecName: Full=Pectinesterase PPE8B; Short=PE PPE8B; AltName: Full=Pectin methylesterase PPE8B; Flags: Precursor && PF01095:Pectinesterase|PF04043:Plant invertase/pectin methylesterase inhibitor
	TraesCS4A02G094700	1.03781	0.0432094	- && O22130.1 RecName: Full=AT-hook motif nuclear-localized protein 22 && PF03479:Domain of unknown function (DUF296)
	TraesCS7A02G269600	1.03689	8.33e-06	- && Q0WUQ1.1 RecName: Full=BAG family molecular chaperone regulator 1; AltName: Full=Bcl-2-associated athanogene 1 && PF02179:BAG domain
	TraesCS5B02G407800	1.03661	0.00815875	- && - && -
	TraesCS5D02G538300	1.03616	0.00164176	- && Q92503.2 RecName: Full=SEC14-like protein 1 && PF00650:CRAL/TRIO domain
	TraesCS7D02G248500	1.03285	0.00346279	- && Q9SZL6.1 RecName: Full=Transcription termination factor MTERF6, chloroplastic/mitochondrial; AltName: Full=Mitochondrial transcription termination factor 6; AltName: Full=Protein PIGMENT DEFECTIVE 191; Flags: Precursor && -
	TraesCS5D02G504200	1.03196	0.000440679	- && - && -
	TraesCS3B02G604800	1.03191	0.012436	- && - && PF00931:NB-ARC domain
	TraesCS3B02G471800	1.03182	0.012006	- && Q9M667.2 RecName: Full=Disease resistance protein RPP13; AltName: Full=Resistance to Peronospora parasitica protein 13 && PF00931:NB-ARC domain
	TraesCS3B02G275400	1.03167	0.0464509	- && Q8L518.1 RecName: Full=Probable choline kinase 2 && PF01633:Choline/ethanolamine kinase
	TraesCS6D02G098200	1.03138	0.0448447	- && Q700D9.2 RecName: Full=Putative Myb family transcription factor At1g14600 && PF00249:Myb-like DNA-binding domain
	TraesCS3B02G295400	1.02979	0.0282588	- && P0C5E2.3 RecName: Full=LEAF RUST 10 DISEASE-RESISTANCE LOCUS RECEPTOR-LIKE PROTEIN KINASE-like 1.2; AltName: Full=Probable receptor-like serine/threonine-protein kinase LRK10L-1.2; Flags: Precursor && PF14380:Wall-associated receptor kinase C-terminal|PF00069:Protein kinase domain|PF13947:Wall-associated receptor kinase galacturonan-binding
	TraesCS2B02G545100	1.02879	0.00668778	- && Q03730.1 RecName: Full=Uncharacterized vacuolar membrane protein YML018C && PF00892:EamA-like transporter family
	TraesCS7B02G141300	1.02872	0.0134005	- && - && PF14389:Leucine-zipper of ternary complex factor MIP1|PF04784:Protein of unknown function, DUF547
	TraesCS7B02G355200	1.02842	0.024389	- && Q8LC95.2 RecName: Full=Early nodulin-like protein 3; AltName: Full=Phytocyanin-like protein; Flags: Precursor && PF02298:Plastocyanin-like domain
	TraesCS2A02G062200	1.02825	5.61e-08	- && - && PF01190:Pollen proteins Ole e I like
	TraesCS6D02G264000	1.02795	0.00137142	- && Q8S9J6.1 RecName: Full=Aspartyl protease family protein At5g10770; Flags: Precursor && PF14543:Xylanase inhibitor N-terminal|PF14541:Xylanase inhibitor C-terminal
	TraesCS6A02G217000	1.02709	0.0178539	- && - && PF00564:PB1 domain
	TraesCS6A02G103600	1.02697	1.34e-06	- && Q9T0I5.1 RecName: Full=Proline-rich protein 4; Short=AtPRP4; Flags: Precursor && PF01190:Pollen proteins Ole e I like
	TraesCS5B02G381800	1.02605	0.0368556	- && P0C133.1 RecName: Full=Auxin-responsive protein IAA31; AltName: Full=Indoleacetic acid-induced protein 31 && PF02309:AUX/IAA family
	TraesCS5A02G071900	1.02602	0.0122731	- && Q39266.1 RecName: Full=Zinc finger protein 7 && -
	TraesCS2A02G152900	1.02478	0.024152	- && Q8LPH6.1 RecName: Full=Transcription factor MYB86; AltName: Full=Myb homolog 4; Short=AtMyb4; AltName: Full=Myb-related protein 86; Short=AtMYB86 && PF00249:Myb-like DNA-binding domain
	TraesCS3A02G140900	1.02448	0.0346267	- && Q9FJ45.1 RecName: Full=GDSL esterase/lipase At5g45910; AltName: Full=Extracellular lipase At5g45910; Flags: Precursor && PF00657:GDSL-like Lipase/Acylhydrolase
	TraesCS1D02G141000	1.0242	0.00716435	- && - && PF13920:Zinc finger, C3HC4 type (RING finger)
	TraesCS7D02G089300	1.02407	7.9e-10	- && Q8LIL0.2 RecName: Full=Bisdemethoxycurcumin synthase; AltName: Full=Curcuminoid synthase && PF02797:Chalcone and stilbene synthases, C-terminal domain|PF00195:Chalcone and stilbene synthases, N-terminal domain
	novel.4129	1.02404	0.0429762	- && - && -
	TraesCS3D02G450500	1.02261	0.00565639	- && Q39224.1 RecName: Full=Protein SRG1; Short=AtSRG1; AltName: Full=Protein SENESCENCE-RELATED GENE 1 && PF14226:non-haem dioxygenase in morphine synthesis N-terminal|PF03171:2OG-Fe(II) oxygenase superfamily
	TraesCS3D02G412000	1.02195	0.0366083	- && - && -
	TraesCS1B02G282000	1.02192	0.0124577	- && O65351.1 RecName: Full=Subtilisin-like protease SBT1.7; AltName: Full=Cucumisin-like serine protease; AltName: Full=Subtilase subfamily 1 member 7; Short=AtSBT1.7; AltName: Full=Subtilisin-like serine protease 1; Short=At-SLP1; Flags: Precursor && PF05922:Peptidase inhibitor I9|PF00082:Subtilase family
	TraesCS3A02G153000	1.02128	0.00468771	- && P24465.2 RecName: Full=Cytochrome P450 71A1; AltName: Full=ARP-2; AltName: Full=CYPLXXIA1 && PF00067:Cytochrome P450
	TraesCS5D02G244800	1.0211	0.0192535	- && Q67TP9.1 RecName: Full=Heat stress transcription factor B-1; AltName: Full=Heat stress transcription factor 23; Short=OsHsf-23 && PF00447:HSF-type DNA-binding
	TraesCS3D02G082900	1.02104	0.000159473	- && - && -
	TraesCS3A02G165500	1.02055	0.00555333	- && Q6I544.1 RecName: Full=Germin-like protein 5-1; Flags: Precursor && PF00190:Cupin
	TraesCS4D02G065400	1.01973	0.0387225	- && O80437.1 RecName: Full=Glycerol-3-phosphate 2-O-acyltransferase 6; Short=AtGPAT6; AltName: Full=Glycerol-3-phosphate acyltransferase 6 && PF01553:Acyltransferase|PF12710:haloacid dehalogenase-like hydrolase
	TraesCS1D02G184600	1.01746	0.00164788	- && - && PF04398:Protein of unknown function, DUF538
	TraesCS5B02G403000	1.01738	0.000208162	- && P93147.2 RecName: Full=Isoflavone 2'-hydroxylase; AltName: Full=CYP GE-3; AltName: Full=Cytochrome P450 81E1; AltName: Full=Cytochrome P450 91A4 && PF00067:Cytochrome P450
	TraesCS6B02G022500	1.01715	0.00561961	- && Q8LIL0.2 RecName: Full=Bisdemethoxycurcumin synthase; AltName: Full=Curcuminoid synthase && PF00195:Chalcone and stilbene synthases, N-terminal domain|PF02797:Chalcone and stilbene synthases, C-terminal domain
	TraesCS1A02G197200	1.01647	0.0202571	- && Q6AWX0.1 RecName: Full=D-xylose-proton symporter-like 2 && PF00083:Sugar (and other) transporter
	novel.11084	1.01571	5.81e-06	- && - && -
	TraesCS6D02G136200	1.0156	0.00147761	- && Q6QHD1.1 RecName: Full=WRKY transcription factor WRKY71; Short=OsWRKY71 && PF03106:WRKY DNA -binding domain
	TraesCS4D02G166800	1.0145	0.0220846	- && Q8GXZ3.1 RecName: Full=Serine/threonine-protein kinase At5g01020 && PF07714:Protein tyrosine kinase
	TraesCS2A02G210700	1.01445	0.00818843	- && Q6ZF85.1 RecName: Full=Probable mixed-linked glucan synthase 3; AltName: Full=1,3;1,4-beta-D-glucan synthase 3; AltName: Full=Cellulose synthase-like protein F3; AltName: Full=OsCslF3 && PF03552:Cellulose synthase
	TraesCS7A02G269200	1.01429	0.00501417	- && - && -
	TraesCS5B02G405500	1.01412	0.0399636	- && - && -
	TraesCS4A02G111600	1.01394	0.00447196	- && C0LGQ4.1 RecName: Full=Protein MALE DISCOVERER 2; Short=AtMDIS2; AltName: Full=Probable LRR receptor-like serine/threonine-protein kinase MRH1; AltName: Full=Protein MORPHOGENESIS OF ROOT HAIR 1; Flags: Precursor && PF07714:Protein tyrosine kinase
	TraesCS2A02G460800	1.01375	0.000545887	- && P26154.1 RecName: Full=Cold-regulated protein BLT14 && -
	TraesCS5D02G076400	1.01364	0.0397315	- && Q6X1C0.1 RecName: Full=Crocetin glucosyltransferase 2 && PF00201:UDP-glucoronosyl and UDP-glucosyl transferase
	TraesCS1A02G085400	1.01258	0.0154883	- && - && -
	TraesCS6D02G288900	1.01218	0.000120633	- && - && PF14009:Domain of unknown function (DUF4228)
	TraesCS5B02G101400	1.0106	0.00151013	- && Q10JL1.1 RecName: Full=COBRA-like protein 5; AltName: Full=Protein BRITTLE CULM1; Flags: Precursor >A2XHZ9.1 RecName: Full=COBRA-like protein 5; AltName: Full=Protein BRITTLE CULM1; Flags: Precursor && PF04833:COBRA-like protein
	TraesCS3B02G546500	1.01004	2.7e-05	- && - && PF05498:Rapid ALkalinization Factor (RALF)
	TraesCS1D02G117100	1.00973	1.77e-05	- && - && PF12681:Glyoxalase-like domain
	TraesCS7D02G086500	1.0095	0.00132588	- && - && -
	TraesCS2A02G292600	1.00903	0.000474442	- && - && PF04949:Transcriptional activator
	TraesCS4A02G068400	1.00843	0.0317503	- && Q9MAM3.1 RecName: Full=3-ketoacyl-CoA synthase 1; Short=KCS-1; AltName: Full=Very long-chain fatty acid condensing enzyme 1; Short=VLCFA condensing enzyme 1 && PF08392:FAE1/Type III polyketide synthase-like protein|PF08541:3-Oxoacyl-[acyl-carrier-protein (ACP)] synthase III C terminal
	TraesCS3B02G429000	1.00783	0.0253957	- && - && PF07939:Protein of unknown function (DUF1685)
	TraesCS4A02G175600	1.00734	6.84e-05	- && P43400.1 RecName: Full=Metallothionein-like protein 1; Short=MT-1 && PF01439:Metallothionein
	TraesCS6D02G364600	1.00672	0.0422432	- && Q6K991.1 RecName: Full=Phosphate transporter PHO1-2; AltName: Full=Protein PHO1-2; Short=OsPHO1;2 && PF03124:EXS family|PF03105:SPX domain
	TraesCS3B02G167100	1.00635	0.0253774	- && Q5QNI1.2 RecName: Full=Potassium channel KAT2 && PF11834:KHA, dimerisation domain of potassium ion channel|PF00027:Cyclic nucleotide-binding domain|PF00520:Ion transport protein
	TraesCS2A02G453600	1.00625	0.0131559	- && - && PF04570:zinc-finger of the FCS-type, C2-C2
	TraesCS4D02G265000	1.00498	0.0402892	- && Q9SV71.1 RecName: Full=Cytochrome b561 and DOMON domain-containing protein At4g12980; AltName: Full=Protein b561A.tha15; Flags: Precursor && PF03188:Eukaryotic cytochrome b561|PF04526:Protein of unknown function (DUF568)
	TraesCS3B02G235000	1.00469	0.0309099	- && Q9LI74.1 RecName: Full=Protein CHUP1, chloroplastic; AltName: Full=Protein CHLOROPLAST UNUSUAL POSITIONING 1 && -
	TraesCS7A02G148700	1.00322	0.0169839	- && P22217.3 RecName: Full=Thioredoxin-1; AltName: Full=Thioredoxin I; Short=TR-I; AltName: Full=Thioredoxin-2 && PF00085:Thioredoxin
	TraesCS5A02G147000	1.00281	0.000474278	- && Q84N29.1 RecName: Full=Probable non-specific lipid-transfer protein 3; Short=TaLTP3; Flags: Precursor && -
	TraesCS4D02G268000	1.00271	0.000596415	- && Q9SJL2.2 RecName: Full=Heavy metal-associated isoprenylated plant protein 5; Short=AtHIP05; AltName: Full=Farnesylated protein 2; Short=AtFP2; Flags: Precursor && PF00403:Heavy-metal-associated domain
	TraesCS4A02G313600	1.00201	0.00636984	- && P16577.1 RecName: Full=Ubiquitin-conjugating enzyme E2-23 kDa; AltName: Full=E2 ubiquitin-conjugating enzyme; AltName: Full=Ubiquitin carrier protein; AltName: Full=Ubiquitin-protein ligase && PF00179:Ubiquitin-conjugating enzyme
	TraesCS5D02G222600	1.00099	0.0201378	- && Q9LTV3.1 RecName: Full=Auxin-responsive protein SAUR72; AltName: Full=Protein SMALL AUXIN UP RNA 72 && PF02519:Auxin responsive protein
	TraesCS3B02G210000	1.00055	0.011756	- && Q9SI16.1 RecName: Full=Peroxidase 15; Short=Atperox P15; AltName: Full=ATP36; Flags: Precursor && PF00141:Peroxidase
	TraesCS4D02G094400	1.00031	0.00259243	- && Q53NF7.1 RecName: Full=NAC domain-containing protein 71; Short=ONAC071 && PF02365:No apical meristem (NAM) protein
	TraesCS7A02G021300	-1.00355	0.00259243	- && Q8L9J9.2 RecName: Full=Probable carbohydrate esterase At4g34215 && PF03629:Domain of unknown function (DUF303)
	TraesCS2A02G338200	-1.00907	0.0439603	- && Q8GWP0.1 RecName: Full=Transcription factor MYB39; AltName: Full=Myb-related protein 39; Short=AtMYB39 && PF00249:Myb-like DNA-binding domain
	TraesCS1B02G287100	-1.01206	1.52e-07	- && - && PF00686:Starch binding domain
	TraesCS3D02G464800	-1.01427	0.000214202	- && Q8L5A7.1 RecName: Full=Cytosolic sulfotransferase 15; Short=AtSOT15; AltName: Full=Sulfotransferase 2a; Short=AtST2a && PF00685:Sulfotransferase domain
	novel.10867	-1.01478	0.036116	- && - && -
	TraesCS4D02G329500	-1.01583	0.0216898	- && - && -
	TraesCS7B02G072400	-1.01891	0.00789746	- && - && PF08879:WRC
	TraesCS6B02G002100	-1.0197	0.00285962	- && Q9LYS6.2 RecName: Full=Putative callose synthase 6; AltName: Full=1,3-beta-glucan synthase; AltName: Full=Protein GLUCAN SYNTHASE-LIKE 11 && PF02364:1,3-beta-glucan synthase component|PF14288:1,3-beta-glucan synthase subunit FKS1, domain-1
	TraesCS7B02G359700	-1.0199	5.99e-07	- && P29162.1 RecName: Full=L-ascorbate oxidase homolog; AltName: Full=Pollen-specific protein NTP303; Flags: Precursor && PF07731:Multicopper oxidase|PF07732:Multicopper oxidase|PF00394:Multicopper oxidase
	TraesCS4D02G222700	-1.02281	0.0192535	- && O64640.1 RecName: Full=Probable carboxylesterase 8; AltName: Full=AtCXE8 && PF07859:alpha/beta hydrolase fold
	TraesCS3B02G264100	-1.02297	0.00277746	- && Q9LI74.1 RecName: Full=Protein CHUP1, chloroplastic; AltName: Full=Protein CHLOROPLAST UNUSUAL POSITIONING 1 && -
	TraesCS3D02G235300	-1.02418	0.00846012	- && Q9LI74.1 RecName: Full=Protein CHUP1, chloroplastic; AltName: Full=Protein CHLOROPLAST UNUSUAL POSITIONING 1 && -
	TraesCS2B02G398900	-1.02499	0.00479396	- && Q9SPK4.1 RecName: Full=Phosphoenolpyruvate carboxylase kinase 1; Short=AtPPCK1 && PF00069:Protein kinase domain
	TraesCS6A02G166000	-1.02798	0.00193994	- && Q8GSM2.1 RecName: Full=Lipoxygenase 2.3, chloroplastic; AltName: Full=LOX2:Hv:3; Flags: Precursor && PF00305:Lipoxygenase|PF01477:PLAT/LH2 domain
	TraesCS2A02G402000	-1.02807	0.000458526	- && Q03177.1 RecName: Full=WD repeat-containing protein YMR102C && PF00400:WD domain, G-beta repeat
	TraesCS2A02G035200	-1.03171	0.00535738	- && - && PF14383:DUF761-associated sequence motif|PF14309:Domain of unknown function (DUF4378)
	TraesCS5A02G083700	-1.03318	0.000335897	- && - && -
	TraesCS5A02G099600	-1.03459	1.57e-05	- && - && -
	TraesCS7B02G047200	-1.03853	0.000625482	- && - && -
	TraesCS3A02G316300	-1.0403	0.00510359	- && Q94AS9.2 RecName: Full=Cyclic nucleotide-gated ion channel 4; Short=AtCNGC4; AltName: Full=Cyclic nucleotide- and calmodulin-regulated ion channel 4; Short=AtHLM1 && PF00027:Cyclic nucleotide-binding domain|PF00520:Ion transport protein
	TraesCS7A02G492700	-1.04162	0.00414959	- && - && -
	TraesCS7D02G375700	-1.04231	0.00307567	- && O64411.1 RecName: Full=Polyamine oxidase; Flags: Precursor && PF01593:Flavin containing amine oxidoreductase
	TraesCS1B02G276200	-1.04426	0.00931667	- && - && -
	TraesCS3D02G405500	-1.04499	0.00539421	- && Q40062.3 RecName: Full=2'-deoxymugineic-acid 2'-dioxygenase; AltName: Full=Protein iron deficiency-specific 3 && PF14226:non-haem dioxygenase in morphine synthesis N-terminal|PF03171:2OG-Fe(II) oxygenase superfamily
	TraesCS3D02G072300	-1.04763	0.00384118	- && Q5PP26.1 RecName: Full=Piriformospora indica-insensitive protein 2; Flags: Precursor && -
	TraesCS7B02G003900	-1.04839	0.0255042	- && Q9ATM7.1 RecName: Full=Aquaporin PIP2-3; AltName: Full=Plasma membrane intrinsic protein 2-3; AltName: Full=ZmPIP2-3; AltName: Full=ZmPIP2;3 && PF00230:Major intrinsic protein
	TraesCS1A02G249500	-1.0497	0.0172932	- && Q9FE20.1 RecName: Full=Serine/threonine-protein kinase PBS1; AltName: Full=AvrPphB susceptible protein 1 && PF07714:Protein tyrosine kinase
	TraesCS3B02G272100	-1.0505	0.00113971	- && O22959.1 RecName: Full=Peroxidase 19; Short=Atperox P19; AltName: Full=ATP51; Flags: Precursor && PF00141:Peroxidase
	TraesCS4A02G388000	-1.05086	0.00136301	- && Q9LW86.1 RecName: Full=Probable sulfate transporter 3.4 && PF01740:STAS domain|PF00916:Sulfate permease family
	TraesCSU02G049400	-1.05306	1.68e-05	- && P43396.1 RecName: Full=Metallothionein-like protein 1; Short=MT-1 [Coffea arabica] && PF01439:Metallothionein
	TraesCS3D02G502600	-1.05539	1.12e-06	- && Q9LRT1.1 RecName: Full=Probably inactive leucine-rich repeat receptor-like protein kinase At3g28040; Flags: Precursor && PF13855:Leucine rich repeat|PF08263:Leucine rich repeat N-terminal domain|PF00069:Protein kinase domain
	novel.4383	-1.05593	0.0125224	- && Q5PP26.1 RecName: Full=Piriformospora indica-insensitive protein 2; Flags: Precursor && PF13855:Leucine rich repeat
	TraesCS7A02G448900	-1.05953	0.000748374	- && - && -
	TraesCS7D02G149500	-1.05982	0.0324037	- && - && -
	TraesCS7A02G009800	-1.06037	9.87e-05	- && Q9FSV7.1 RecName: Full=Sucrose:sucrose 1-fructosyltransferase; AltName: Full=Sucrose 1(F)-fructosyltransferase; AltName: Full=Sucrose:sucrose 1(F)-beta-D-fructosyltransferase; Flags: Precursor && PF08244:Glycosyl hydrolases family 32 C terminal|PF00251:Glycosyl hydrolases family 32 N-terminal domain
	TraesCS5B02G104800	-1.06195	2.7e-05	- && - && -
	TraesCS1D02G424500	-1.06211	0.000464022	- && - && -
	TraesCS3B02G036900	-1.06384	0.0149569	- && - && -
	TraesCS1D02G344200	-1.06572	0.00116505	- && - && PF00612:IQ calmodulin-binding motif|PF13178:Protein of unknown function (DUF4005)
	TraesCS7D02G308300	-1.07034	2.97e-05	- && Q9LSE2.1 RecName: Full=Transcription factor ICE1; AltName: Full=Basic helix-loop-helix protein 116; Short=AtbHLH116; Short=bHLH 116; AltName: Full=Inducer of CBF expression 1; AltName: Full=Transcription factor EN 45; AltName: Full=Transcription factor SCREAM; AltName: Full=bHLH transcription factor bHLH116 && PF00010:Helix-loop-helix DNA-binding domain
	TraesCS4D02G329400	-1.07073	0.000836772	- && - && -
	TraesCS3B02G546100	-1.08112	0.00252398	- && Q08632.1 RecName: Full=Short-chain type dehydrogenase/reductase && PF00106:short chain dehydrogenase
	TraesCS2D02G422400	-1.08166	0.000109844	- && Q0JA75.1 RecName: Full=Cinnamyl alcohol dehydrogenase 7; Short=OsCAD7; AltName: Full=Protein FLEXIBLE CULM 1 && PF08240:Alcohol dehydrogenase GroES-like domain|PF00107:Zinc-binding dehydrogenase
	TraesCS3A02G275600	-1.08466	0.0192535	- && P12628.1 RecName: Full=NADP-dependent malic enzyme; Short=NADP-ME && PF03949:Malic enzyme, NAD binding domain|PF00390:Malic enzyme, N-terminal domain
	novel.7343	-1.08559	0.0404646	- && - && -
	TraesCS2A02G571500	-1.08713	0.00982604	- && Q96520.1 RecName: Full=Peroxidase 12; Short=Atperox P12; AltName: Full=ATP4a; AltName: Full=PRXR6; Flags: Precursor && PF00141:Peroxidase
	TraesCS5D02G437000	-1.0895	0.00230523	- && Q8LFN2.1 RecName: Full=Probable inactive leucine-rich repeat receptor-like protein kinase At3g03770; Flags: Precursor && PF13855:Leucine rich repeat|PF07714:Protein tyrosine kinase
	TraesCS7B02G120900	-1.09346	0.0090099	- && P14897.1 RecName: Full=Low molecular mass early light-inducible protein HV90, chloroplastic; Short=ELIP; Flags: Precursor && PF00504:Chlorophyll A-B binding protein
	TraesCS5D02G325900	-1.09411	0.00244755	- && Q652K1.1 RecName: Full=Protein STAY-GREEN, chloroplastic; AltName: Full=Protein STAYGREEN; Flags: Precursor && PF12638:Staygreen protein
	TraesCS7D02G342500	-1.09537	0.0198589	- && - && -
	TraesCS5A02G195800	-1.09567	0.0463986	- && - && -
	novel.10243	-1.09712	0.0286993	- && - && -
	TraesCSU02G078600	-1.09756	0.0038364	- && Q5SMM6.1 RecName: Full=Hydroxycinnamoyltransferase 4; Short=OsHCT4; AltName: Full=BAHD-like hydroxycinnamoyl transferase HCT4; AltName: Full=Glycerol hydroxycinnamoyl transferase && PF02458:Transferase family
	TraesCS2D02G546200	-1.09848	0.0143891	- && Q8L850.2 RecName: Full=Phosphatidylinositol 4-phosphate 5-kinase 9; Short=AtPIP5K9; AltName: Full=1-phosphatidylinositol 4-phosphate kinase 9; AltName: Full=Diphosphoinositide kinase 9; AltName: Full=PtdIns(4)P-5-kinase 9 && PF01504:Phosphatidylinositol-4-phosphate 5-Kinase|PF02493:MORN repeat
	TraesCS3D02G404800	-1.09873	0.0223701	- && Q6Z4G8.1 RecName: Full=COBRA-like protein 1; AltName: Full=Protein BRITTLE CULM1-like 6; Flags: Precursor && PF04833:COBRA-like protein
	TraesCS1D02G027300	-1.10093	1.23e-05	- && P01053.2 RecName: Full=Subtilisin-chymotrypsin inhibitor-2A; Short=CI-2A && -
	TraesCS4A02G485400	-1.10339	8.1e-06	- && Q9FSV7.1 RecName: Full=Sucrose:sucrose 1-fructosyltransferase; AltName: Full=Sucrose 1(F)-fructosyltransferase; AltName: Full=Sucrose:sucrose 1(F)-beta-D-fructosyltransferase; Flags: Precursor && PF00251:Glycosyl hydrolases family 32 N-terminal domain|PF08244:Glycosyl hydrolases family 32 C terminal
	TraesCS3B02G086700	-1.10629	0.00276731	- && Q5PP26.1 RecName: Full=Piriformospora indica-insensitive protein 2; Flags: Precursor && PF13855:Leucine rich repeat
	TraesCS3D02G072400	-1.10778	0.00236999	- && Q5PP26.1 RecName: Full=Piriformospora indica-insensitive protein 2; Flags: Precursor && PF13855:Leucine rich repeat
	TraesCS5D02G447800	-1.10874	0.0492144	- && P42390.2 RecName: Full=Indole-3-glycerol phosphate lyase, chloroplastic; AltName: Full=Benzoxazineless 1; AltName: Full=Indole synthase; AltName: Full=Tryptophan synthase alpha chain; Flags: Precursor && PF00290:Tryptophan synthase alpha chain
	TraesCS2B02G066100	-1.10875	1.38e-06	- && Q38J50.1 RecName: Full=Tricetin 3',4',5'-O-trimethyltransferase; Short=TaOMT2; AltName: Full=Caffeic acid 3-O-methyltransferase; Short=TaCM; AltName: Full=Flavone O-methyltransferase 2 && PF08100:Dimerisation domain|PF00891:O-methyltransferase
	TraesCS1A02G266000	-1.10918	0.000241005	- && Q6F357.1 RecName: Full=Phospholipase A1-II 7 >A2Y7R2.1 RecName: Full=Phospholipase A1-II 7 && PF01764:Lipase (class 3)
	TraesCS5A02G075200	-1.11147	0.044544	- && Q9ZVM9.1 RecName: Full=Probable serine/threonine-protein kinase At1g54610 && PF00069:Protein kinase domain
	TraesCS5B02G089500	-1.11292	1.89e-05	- && - && -
	TraesCS3A02G136300	-1.11556	0.000982696	- && Q9FLC0.1 RecName: Full=Peroxidase 52; Short=Atperox P52; AltName: Full=ATP49; Flags: Precursor && PF00141:Peroxidase
	TraesCS4B02G017500	-1.118	0.0263823	- && Q75GX9.1 RecName: Full=63 kDa globulin-like protein; AltName: Allergen=Ory s GLP63; Flags: Precursor && PF00190:Cupin
	TraesCS7D02G114200	-1.11853	0.0405261	- && Q9LYS2.2 RecName: Full=ABC transporter C family member 10; Short=ABC transporter ABCC.10; Short=AtABCC10; AltName: Full=ATP-energized glutathione S-conjugate pump 14; AltName: Full=Glutathione S-conjugate-transporting ATPase 14; AltName: Full=Multidrug resistance-associated protein 14 && PF00005:ABC transporter|PF00664:ABC transporter transmembrane region
	novel.1927	-1.11925	0.0397159	- && - && -
	TraesCS1A02G362500	-1.12045	1.71e-05	- && Q5TKP8.1 RecName: Full=Probable cytokinin riboside 5'-monophosphate phosphoribohydrolase LOGL7; AltName: Full=Protein LONELY GUY-like 7 && PF03641:Possible lysine decarboxylase
	TraesCS1D02G050100	-1.12537	0.0078401	- && - && -
	TraesCS5A02G424800	-1.13253	0.000203526	- && Q00742.1 RecName: Full=Dehydrin Rab15 && PF00257:Dehydrin
	TraesCS7B02G139100	-1.13459	0.0203902	- && Q8LA53.1 RecName: Full=Methyl-CpG-binding domain-containing protein 2; Short=AtMBD2; Short=MBD02; AltName: Full=Methyl-CpG-binding protein MBD2 && PF01429:Methyl-CpG binding domain|PF07496:CW-type Zinc Finger
	TraesCS3B02G263100	-1.13692	0.012443	- && Q54V77.1 RecName: Full=CTP synthase; AltName: Full=CTP synthetase; AltName: Full=UTP--ammonia ligase && PF06418:CTP synthase N-terminus|PF00117:Glutamine amidotransferase class-I
	TraesCS5D02G521700	-1.13744	0.000602271	- && Q9SND9.1 RecName: Full=Uncharacterized acetyltransferase At3g50280 && PF02458:Transferase family
	TraesCS5A02G538600	-1.13897	7.09e-08	- && O49743.1 RecName: Full=GATA transcription factor 4; Short=AtGATA-4 && PF00320:GATA zinc finger
	TraesCS1B02G246900	-1.1419	0.00602773	- && Q1PEM5.2 RecName: Full=Proline-rich receptor-like protein kinase PERK3; AltName: Full=Proline-rich extensin-like receptor kinase 3; Short=AtPERK3 && -
	TraesCS4B02G384300	-1.14396	3.18e-05	- && F8WKW1.1 RecName: Full=7-deoxyloganetin glucosyltransferase; AltName: Full=Genipin glucosyltransferase; AltName: Full=UDP-glucose glucosyltransferase 2; Short=GjUGT2; AltName: Full=UDP-glycosyltransferase 85A24 && PF00201:UDP-glucoronosyl and UDP-glucosyl transferase
	novel.7204	-1.1441	0.00348076	- && Q9SVU5.1 RecName: Full=GDSL esterase/lipase At4g28780; AltName: Full=Extracellular lipase At4g28780; Flags: Precursor && -
	TraesCS2B02G380600	-1.14441	0.00405476	- && Q9M8Y5.1 RecName: Full=GDSL esterase/lipase LTL1; AltName: Full=Extracellular lipase LTL1; AltName: Full=Lithium-tolerant lipase 1; Short=AtLTL1; Short=Li-tolerant lipase 1; Flags: Precursor && PF00657:GDSL-like Lipase/Acylhydrolase
	TraesCS6A02G295000	-1.14444	0.028077	- && - && -
	TraesCS7D02G053100	-1.14489	3.96e-07	- && - && PF01419:Jacalin-like lectin domain|PF03018:Dirigent-like protein
	novel.6229	-1.14641	0.043948	- && - && -
	TraesCS3A02G046100	-1.15057	0.00269838	- && P12940.1 RecName: Full=Bowman-Birk type trypsin inhibitor && PF00228:Bowman-Birk serine protease inhibitor family
	TraesCS4B02G208700	-1.15445	0.0477579	- && Q9LZL3.1 RecName: Full=Aspartic proteinase PCS1; AltName: Full=Aspartic protease 38; Short=AtASP38; AltName: Full=Protein EMBRYO DEFECTIVE 24; AltName: Full=Protein PROMOTION OF CELL SURVIVAL 1; Flags: Precursor && PF14543:Xylanase inhibitor N-terminal|PF14541:Xylanase inhibitor C-terminal
	TraesCS4D02G342000	-1.16185	0.00398154	- && O81037.1 RecName: Full=Transcription factor bHLH70; AltName: Full=Basic helix-loop-helix protein 70; Short=AtbHLH70; Short=bHLH 70; AltName: Full=Transcription factor EN 13; AltName: Full=bHLH transcription factor bHLH070 && PF00010:Helix-loop-helix DNA-binding domain
	novel.5929	-1.16304	5.99e-05	- && Q10FF9.1 RecName: Full=Deoxyuridine 5'-triphosphate nucleotidohydrolase; Short=dUTPase; AltName: Full=dUTP pyrophosphatase && PF00692:dUTPase
	TraesCS2D02G552100	-1.16339	0.000893018	- && P28814.1 RecName: Full=Barwin && PF00967:Barwin family
	TraesCS2B02G343800	-1.16672	0.0152496	- && Q8GWP0.1 RecName: Full=Transcription factor MYB39; AltName: Full=Myb-related protein 39; Short=AtMYB39 && PF00249:Myb-like DNA-binding domain
	TraesCS7D02G438200	-1.16762	0.000606923	- && - && -
	TraesCS3A02G046300	-1.16814	7.43e-05	- && P12940.1 RecName: Full=Bowman-Birk type trypsin inhibitor && PF00228:Bowman-Birk serine protease inhibitor family
	novel.11052	-1.16828	0.0438194	- && Q2R712.1 RecName: Full=Achilleol B synthase && -
	TraesCS2B02G538800	-1.16961	0.0314878	- && Q8GXG1.2 RecName: Full=Probable isoaspartyl peptidase/L-asparaginase 2; AltName: Full=L-asparagine amidohydrolase 2; Contains: RecName: Full=Isoaspartyl peptidase/L-asparaginase 2 subunit alpha; Contains: RecName: Full=Isoaspartyl peptidase/L-asparaginase 2 subunit beta; Flags: Precursor && PF01112:Asparaginase
	TraesCS3A02G293800	-1.16964	0.0108853	- && - && -
	TraesCS2D02G021300	-1.17213	0.00750204	- && Q2V6J9.1 RecName: Full=UDP-glucose flavonoid 3-O-glucosyltransferase 7; AltName: Full=Flavonol 3-O-glucosyltransferase 7; Short=FaGT7 && PF00201:UDP-glucoronosyl and UDP-glucosyl transferase
	novel.4849	-1.17452	0.0291143	- && - && -
	TraesCS2A02G033400	-1.17615	0.00102785	- && - && PF07468:Agglutinin domain
	TraesCS7B02G195300	-1.17689	0.00315067	- && Q9SUC9.1 RecName: Full=Uncharacterized GPI-anchored protein At4g28100; Flags: Precursor && -
	TraesCS3D02G374600	-1.18328	0.0056474	- && - && PF04043:Plant invertase/pectin methylesterase inhibitor
	TraesCS4B02G347100	-1.18344	8.11e-05	- && O81037.1 RecName: Full=Transcription factor bHLH70; AltName: Full=Basic helix-loop-helix protein 70; Short=AtbHLH70; Short=bHLH 70; AltName: Full=Transcription factor EN 13; AltName: Full=bHLH transcription factor bHLH070 && PF00010:Helix-loop-helix DNA-binding domain
	TraesCS4B02G294000	-1.18472	0.00400867	- && - && PF00561:alpha/beta hydrolase fold
	TraesCS2D02G303900	-1.18984	0.00104712	- && Q7X7N3.1 RecName: Full=Zinc-finger homeodomain protein 8; Short=OsZHD8 && PF04770:ZF-HD protein dimerisation region
	TraesCS2D02G412800	-1.19162	0.0107761	- && Q8RXU4.1 RecName: Full=Probable low-specificity L-threonine aldolase 1; AltName: Full=Threonine aldolase 1 && PF01212:Beta-eliminating lyase
	TraesCS4B02G077900	-1.19503	7.74e-09	- && P86888.1 RecName: Full=Peamaclein; AltName: Allergen=Pru p 7 [Prunus persica] && -
	TraesCS2D02G324800	-1.19566	0.0132897	- && Q8GWP0.1 RecName: Full=Transcription factor MYB39; AltName: Full=Myb-related protein 39; Short=AtMYB39 && PF00249:Myb-like DNA-binding domain
	TraesCS5A02G531300	-1.19987	0.0192535	- && Q39152.1 RecName: Full=Fatty acyl-CoA reductase 1 && PF03015:Male sterility protein|PF07993:Male sterility protein
	TraesCS7B02G185600	-1.2001	0.0289604	- && O48670.1 RecName: Full=Protein RER1A; Short=AtRER1A && PF03248:Rer1 family
	novel.9685	-1.2102	0.000289836	- && P93733.4 RecName: Full=Phospholipase D beta 1; Short=AtPLDbeta1; Short=PLD beta 1; Short=PLDbeta && -
	TraesCS3D02G258900	-1.21273	1.52e-07	- && Q9FR44.1 RecName: Full=Phosphoethanolamine N-methyltransferase 1; Short=AtNMT1; Short=PEAMT 1; AltName: Full=Protein XIPOTL 1 && PF13489:Methyltransferase domain|PF08241:Methyltransferase domain
	TraesCS7A02G515500	-1.21421	0.024121	- && - && -
	TraesCS4A02G156500	-1.21525	5.42e-05	- && Q5KQN0.2 RecName: Full=Vacuolar cation/proton exchanger 2; AltName: Full=Ca(2+)/H(+) exchanger 2; AltName: Full=OsCAX2 && PF01699:Sodium/calcium exchanger protein
	TraesCS7B02G064000	-1.21809	0.0189918	- && C1DFM2.1 RecName: Full=Chaperone protein DnaJ && PF00226:DnaJ domain
	TraesCS3D02G357800	-1.22143	0.00964465	- && Q9LZN0.1 RecName: Full=Rop guanine nucleotide exchange factor 7; Short=AtRopGEF7; AltName: Full=Rho of plants guanine nucleotide exchange factor 7 && PF03759:PRONE (Plant-specific Rop nucleotide exchanger)
	TraesCS1D02G053000	-1.22443	0.000270331	- && - && PF00304:Gamma-thionin family
	TraesCS6D02G139900	-1.22959	0.00244755	- && - && -
	TraesCS2D02G559000	-1.23211	0.0150832	- && F4IYM4.1 RecName: Full=Protein DEFECTIVE IN EXINE FORMATION 1; Flags: Precursor && PF12854:PPR repeat|PF13041:PPR repeat family
	TraesCS6A02G346700	-1.23513	0.0490395	- && Q8LBI9.2 RecName: Full=Sugar transporter ERD6-like 16 && PF00083:Sugar (and other) transporter
	TraesCS5B02G567500	-1.24348	0.0105672	- && Q9ATM7.1 RecName: Full=Aquaporin PIP2-3; AltName: Full=Plasma membrane intrinsic protein 2-3; AltName: Full=ZmPIP2-3; AltName: Full=ZmPIP2;3 && PF00230:Major intrinsic protein
	novel.3304	-1.24789	0.0226621	- && Q10FF9.1 RecName: Full=Deoxyuridine 5'-triphosphate nucleotidohydrolase; Short=dUTPase; AltName: Full=dUTP pyrophosphatase && PF00692:dUTPase
	TraesCS4B02G295000	-1.24825	0.0015255	- && - && -
	TraesCS3A02G376000	-1.24827	0.0106133	- && Q3EAL1.1 RecName: Full=Transcription repressor OFP6; AltName: Full=Ovate family protein 6; Short=AtOFP6 && PF04844:Transcriptional repressor, ovate
	TraesCS7A02G141900	-1.24944	0.00318047	- && - && -
	TraesCS3D02G033900	-1.25117	0.00172971	- && P12940.1 RecName: Full=Bowman-Birk type trypsin inhibitor && PF00228:Bowman-Birk serine protease inhibitor family
	TraesCS3D02G034200	-1.25313	2.31e-07	- && P12940.1 RecName: Full=Bowman-Birk type trypsin inhibitor && PF00228:Bowman-Birk serine protease inhibitor family
	novel.7168	-1.25426	0.0216965	- && Q10FF9.1 RecName: Full=Deoxyuridine 5'-triphosphate nucleotidohydrolase; Short=dUTPase; AltName: Full=dUTP pyrophosphatase && -
	novel.6343	-1.25433	0.00201181	- && Q9LX14.1 RecName: Full=Protein UPSTREAM OF FLC && -
	TraesCS4D02G362800	-1.25534	2.05e-07	- && O49743.1 RecName: Full=GATA transcription factor 4; Short=AtGATA-4 && PF00320:GATA zinc finger
	TraesCS6B02G356800	-1.25894	0.00102785	- && P27968.1 RecName: Full=Nitrate reductase [NAD(P)H] && PF00174:Oxidoreductase molybdopterin binding domain|PF03404:Mo-co oxidoreductase dimerisation domain|PF00175:Oxidoreductase NAD-binding domain|PF00970:Oxidoreductase FAD-binding domain|PF00173:Cytochrome b5-like Heme/Steroid binding domain
	novel.10222	-1.263	0.0434552	- && - && -
	novel.3717	-1.26664	0.0128257	- && - && -
	TraesCS3D02G489800	-1.27108	0.00285962	- && Q942A8.1 RecName: Full=Germin-like protein 1-3; AltName: Full=Germin-like protein 8; Short=OsGER8; Flags: Precursor && PF00190:Cupin
	TraesCS7B02G467100	-1.27279	0.044907	- && Q8LB81.1 RecName: Full=GDSL esterase/lipase At5g33370; AltName: Full=Extracellular lipase At5g33370; Flags: Precursor && PF00657:GDSL-like Lipase/Acylhydrolase
	TraesCS4B02G172700	-1.27289	0.0343586	- && P35493.2 RecName: Full=2,3-bisphosphoglycerate-independent phosphoglycerate mutase; Short=BPG-independent PGAM; Short=Phosphoglyceromutase; AltName: Full=PGAM-I && PF06415:BPG-independent PGAM N-terminus (iPGM_N)|PF01676:Metalloenzyme superfamily
	novel.8609	-1.27395	1.74e-05	- && Q9SZL8.1 RecName: Full=Protein FAR1-RELATED SEQUENCE 5 && -
	TraesCS3A02G072600	-1.27433	6.2e-05	- && Q5PP26.1 RecName: Full=Piriformospora indica-insensitive protein 2; Flags: Precursor && PF13855:Leucine rich repeat
	TraesCS7D02G143100	-1.27624	0.0302874	- && - && -
	TraesCS7B02G176400	-1.279	0.000910265	- && Q39152.1 RecName: Full=Fatty acyl-CoA reductase 1 && PF03015:Male sterility protein|PF07993:Male sterility protein
	TraesCS7B02G361900	-1.28624	4.47e-05	- && - && -
	TraesCS1D02G422600	-1.28993	0.0183508	- && P29110.1 RecName: Full=Oleosin Bn-III; Short=BnIII && PF01277:Oleosin
	TraesCSU02G066300	-1.29196	0.0363837	- && P01544.2 RecName: Full=Alpha-1-purothionin; AltName: Full=Purothionin A-II; Contains: RecName: Full=Alpha-1-purothionin; Contains: RecName: Full=Acidic protein; Flags: Precursor && PF00321:Plant thionin
	TraesCS1B02G446900	-1.29211	1.52e-05	- && - && -
	TraesCS3B02G154200	-1.29518	0.00127313	- && Q9FLC0.1 RecName: Full=Peroxidase 52; Short=Atperox P52; AltName: Full=ATP49; Flags: Precursor && PF00141:Peroxidase
	TraesCS1D02G083800	-1.29651	0.0417141	- && - && -
	TraesCS2D02G088200	-1.30396	0.0422076	- && Q5XPJ9.1 RecName: Full=Protein SCAR2; Short=AtSCAR2; AltName: Full=Protein DISTORTED 3; AltName: Full=Protein IRREGULAR TRICHOME BRANCH 1; AltName: Full=Protein WAVE4 && -
	TraesCS3D02G034000	-1.30617	1.93e-06	- && P12940.1 RecName: Full=Bowman-Birk type trypsin inhibitor && PF00228:Bowman-Birk serine protease inhibitor family
	TraesCS3D02G032200	-1.3071	0.00131895	- && Q9M156.1 RecName: Full=UDP-glycosyltransferase 72B1; AltName: Full=Arbutin synthase; AltName: Full=Probable hydroquinone glucosyltransferase && PF00201:UDP-glucoronosyl and UDP-glucosyl transferase
	TraesCS4D02G052000	-1.31148	0.000697294	- && Q5UPG6.1 RecName: Full=Putative ankyrin repeat protein L92 && PF12796:Ankyrin repeats (3 copies)
	TraesCS1D02G367400	-1.32746	3.12e-05	- && Q5TKP8.1 RecName: Full=Probable cytokinin riboside 5'-monophosphate phosphoribohydrolase LOGL7; AltName: Full=Protein LONELY GUY-like 7 && PF03641:Possible lysine decarboxylase
	TraesCS3B02G038700	-1.32798	2.6e-06	- && P12940.1 RecName: Full=Bowman-Birk type trypsin inhibitor && PF00228:Bowman-Birk serine protease inhibitor family
	novel.11106	-1.33779	0.0112335	- && - && -
	TraesCS1A02G139200	-1.34325	0.0209468	- && O80437.1 RecName: Full=Glycerol-3-phosphate 2-O-acyltransferase 6; Short=AtGPAT6; AltName: Full=Glycerol-3-phosphate acyltransferase 6 && PF01553:Acyltransferase
	TraesCS1D02G027500	-1.3444	0.0111372	- && P16063.1 RecName: Full=Subtilisin-chymotrypsin inhibitor CI-1B && PF00280:Potato inhibitor I family
	TraesCS2A02G192800	-1.34932	5.35e-05	- && Q9M2W8.1 RecName: Full=BTB/POZ domain-containing protein At3g49900 && PF03000:NPH3 family
	TraesCS7B02G455900	-1.35021	6.67e-05	- && Q8L817.1 RecName: Full=Alpha carbonic anhydrase 7; Short=AtaCA7; Short=AtalphaCA7; AltName: Full=Alpha carbonate dehydratase 7; Flags: Precursor && PF00194:Eukaryotic-type carbonic anhydrase
	TraesCSU02G074100	-1.36085	0.0374904	- && - && PF13178:Protein of unknown function (DUF4005)
	novel.2867	-1.36541	0.0112627	- && Q8GXG1.2 RecName: Full=Probable isoaspartyl peptidase/L-asparaginase 2; AltName: Full=L-asparagine amidohydrolase 2; Contains: RecName: Full=Isoaspartyl peptidase/L-asparaginase 2 subunit alpha; Contains: RecName: Full=Isoaspartyl peptidase/L-asparaginase 2 subunit beta; Flags: Precursor && PF01112:Asparaginase
	novel.5948	-1.37418	0.00668778	- && - && -
	TraesCS4A02G010400	-1.38148	2.66e-06	- && - && PF12697:Alpha/beta hydrolase family
	TraesCS5D02G236100	-1.38222	0.0180153	- && Q8RY66.1 RecName: Full=AAA-ATPase At4g25835; Flags: Precursor && PF14363:Domain associated at C-terminal with AAA|PF00004:ATPase family associated with various cellular activities (AAA)
	novel.7843	-1.38506	0.00047274	- && - && -
	TraesCS4B02G363800	-1.38781	0.000370608	- && P15490.1 RecName: Full=Stem 28 kDa glycoprotein; AltName: Full=Vegetative storage protein A; Flags: Precursor && -
	novel.10042	-1.3903	0.0409636	- && - && -
	TraesCS5D02G403400	-1.39112	0.0443462	- && Q9SGA8.1 RecName: Full=UDP-glycosyltransferase 83A1 && PF00201:UDP-glucoronosyl and UDP-glucosyl transferase
	TraesCS4B02G320400	-1.39268	0.0431868	- && Q6S4P4.2 RecName: Full=Transcription factor RF2b && PF00170:bZIP transcription factor
	TraesCS2B02G444200	-1.39432	0.00148945	- && Q0JA75.1 RecName: Full=Cinnamyl alcohol dehydrogenase 7; Short=OsCAD7; AltName: Full=Protein FLEXIBLE CULM 1 && PF08240:Alcohol dehydrogenase GroES-like domain|PF00107:Zinc-binding dehydrogenase
	novel.1580	-1.39716	1.8e-08	- && - && -
	TraesCS3B02G492200	-1.39955	0.0352377	- && Q8L9C4.1 RecName: Full=Very-long-chain 3-oxoacyl-CoA reductase 1; AltName: Full=Beta-ketoacyl reductase 1; Short=AtKCR1; AltName: Full=Protein GLOSSY 8; Short=gl8At && PF00106:short chain dehydrogenase
	TraesCS1B02G148600	-1.39998	6.2e-05	- && - && -
	novel.2399	-1.40339	0.0237772	- && - && -
	TraesCS5D02G555200	-1.40452	0.0319641	- && Q84MB3.1 RecName: Full=1-aminocyclopropane-1-carboxylate oxidase homolog 1 && PF14226:non-haem dioxygenase in morphine synthesis N-terminal|PF03171:2OG-Fe(II) oxygenase superfamily
	TraesCS3B02G414100	-1.41092	0.0024473	- && - && PF04043:Plant invertase/pectin methylesterase inhibitor
	TraesCS6B02G284400	-1.42203	0.000937137	- && Q9C882.2 RecName: Full=Trihelix transcription factor GTL1; AltName: Full=GT2-LIKE protein 1; Short=AtGTL1; Short=Protein GT-2-LIKE1; AltName: Full=Trihelix DNA-binding protein GTL1 && PF13837:Myb/SANT-like DNA-binding domain
	TraesCS6B02G378800	-1.42949	0.0439467	- && - && PF13968:Domain of unknown function (DUF4220)|PF04578:Protein of unknown function, DUF594
	TraesCS3D02G035900	-1.43072	7.9e-13	- && P28475.1 RecName: Full=NADP-dependent D-sorbitol-6-phosphate dehydrogenase; AltName: Full=Aldose-6-phosphate reductase [NADPH]; AltName: Full=NADP-S6PDH && PF00248:Aldo/keto reductase family
	TraesCS5D02G228400	-1.43302	0.00432662	- && Q9M0B8.1 RecName: Full=WAT1-related protein At4g30420 && PF00892:EamA-like transporter family
	TraesCS2B02G414400	-1.43319	0.00151968	- && - && -
	TraesCS3D02G497500	-1.43483	0.00789746	- && Q42344.1 RecName: Full=High mobility group B protein 4; AltName: Full=High mobility group protein G; Short=AtHMGgamma; Short=HMG gamma; AltName: Full=Nucleosome/chromatin assembly factor group D 04; Short=Nucleosome/chromatin assembly factor group D 4 && PF00505:HMG (high mobility group) box
	TraesCS1D02G027900	-1.4381	1.3e-05	- && P01053.2 RecName: Full=Subtilisin-chymotrypsin inhibitor-2A; Short=CI-2A && -
	TraesCS3B02G034700	-1.44155	0.000292419	- && Q9M156.1 RecName: Full=UDP-glycosyltransferase 72B1; AltName: Full=Arbutin synthase; AltName: Full=Probable hydroquinone glucosyltransferase && PF00201:UDP-glucoronosyl and UDP-glucosyl transferase
	TraesCS1A02G041400	-1.45464	5.13e-13	- && P01053.2 RecName: Full=Subtilisin-chymotrypsin inhibitor-2A; Short=CI-2A && -
	TraesCS7D02G278300	-1.46988	0.00130914	- && Q39152.1 RecName: Full=Fatty acyl-CoA reductase 1 && PF03015:Male sterility protein|PF07993:Male sterility protein
	TraesCS5B02G235900	-1.47154	0.0130798	- && Q84MF1.1 RecName: Full=Acyl-[acyl-carrier-protein] desaturase 4, chloroplastic; Flags: Precursor && PF03405:Fatty acid desaturase
	TraesCS6A02G345200	-1.47337	0.0415222	- && P35793.1 RecName: Full=Pathogenesis-related protein PRB1-3; AltName: Full=HV-8; AltName: Full=PR-1B; Flags: Precursor && PF00188:Cysteine-rich secretory protein family
	novel.213	-1.47401	0.0139425	- && Q9SWG3.1 RecName: Full=Protein FAR-RED IMPAIRED RESPONSE 1 && -
	novel.865	-1.48487	8.68e-13	- && - && -
	TraesCS6B02G369400	-1.4912	8.27e-05	- && Q9LVJ1.1 RecName: Full=Subtilisin-like protease SBT1.4; AltName: Full=Subtilase subfamily 1 member 4; Short=AtSBT1.4; Flags: Precursor && PF00082:Subtilase family|PF02225:PA domain|PF05922:Peptidase inhibitor I9
	TraesCS7D02G145200	-1.49193	0.0257605	- && - && -
	TraesCS7D02G059900	-1.50989	8.95e-06	- && Q9SGW3.1 RecName: Full=26S proteasome non-ATPase regulatory subunit 8 homolog A; AltName: Full=26S proteasome regulatory subunit RPN12a; Short=AtRPN12a; AltName: Full=26S proteasome regulatory subunit S14 homolog A && PF10075:CSN8/PSMD8/EIF3K family
	TraesCS6A02G228200	-1.51958	0.0235455	- && Q8LB81.1 RecName: Full=GDSL esterase/lipase At5g33370; AltName: Full=Extracellular lipase At5g33370; Flags: Precursor && PF00657:GDSL-like Lipase/Acylhydrolase
	TraesCS1B02G195000	-1.52688	0.0112351	- && Q50EK3.1 RecName: Full=Cytochrome P450 704C1; AltName: Full=Cytochrome P450 CYPD [Pinus taeda] && PF00067:Cytochrome P450
	TraesCS5B02G425600	-1.53062	0.0263823	- && - && -
	TraesCS4A02G173800	-1.53206	1.82e-10	- && Q7GCM7.1 RecName: Full=Xylanase inhibitor protein 1; AltName: Full=Class III chitinase homolog a; AltName: Full=RIXI protein; Flags: Precursor && PF00704:Glycosyl hydrolases family 18
	novel.9075	-1.53631	0.00118186	- && - && -
	TraesCS2B02G471600	-1.53771	8.65e-07	- && - && PF03760:Late embryogenesis abundant (LEA) group 1
	novel.6577	-1.54196	0.00131522	- && - && -
	TraesCS2D02G123900	-1.54905	0.0113678	- && Q7FAE1.1 RecName: Full=Momilactone A synthase; Short=OsMAS && PF00106:short chain dehydrogenase
	TraesCS7B02G246100	-1.55215	0.00075167	- && - && -
[truncated: 177 more rows]
