# Supplementary material for: Eutrema EsMYB90 Gene Improves Growth and Antioxidant Capacity of Transgenic Wheat Under Salinity Stress
Source: Front Plant Sci. 2022 Apr 29;13:856163. doi: 10.3389/fpls.2022.856163 (PMC9102796; doi:10.3389/fpls.2022.856163)
Supplement: Supplementary file 7 [file Table_6.XLSX]

## Sheet: Supplementary Table S6
	Supplementary Table S6. DEGs of GO terms in transcriptome
	Category	GO ID	Description	Gene number	padj	Gene ID (upregulate)	Gene ID (downregulate)
	BP	GO:0030417	nicotianamine metabolic process	14	1.17352e-11	TraesCS6B02G425200/TraesCS6D02G370800/TraesCS6D02G148600/TraesCS6D02G148000/TraesCS2A02G049900/TraesCS6A02G163100/TraesCS4B02G183900/TraesCSU02G125500/TraesCS2B02G060800/TraesCS6B02G187400/TraesCS5A02G552400/TraesCS2D02G049200/TraesCS6A02G163200/TraesCS6A02G386200
	BP	GO:0030418	nicotianamine biosynthetic process	14	1.17352e-11	TraesCS6B02G425200/TraesCS6D02G370800/TraesCS6D02G148600/TraesCS6D02G148000/TraesCS2A02G049900/TraesCS6A02G163100/TraesCS4B02G183900/TraesCSU02G125500/TraesCS2B02G060800/TraesCS6B02G187400/TraesCS5A02G552400/TraesCS2D02G049200/TraesCS6A02G163200/TraesCS6A02G386200
	BP	GO:0072351	tricarboxylic acid biosynthetic process	14	1.17352e-11	TraesCS6B02G425200/TraesCS6D02G370800/TraesCS6D02G148600/TraesCS6D02G148000/TraesCS2A02G049900/TraesCS6A02G163100/TraesCS4B02G183900/TraesCSU02G125500/TraesCS2B02G060800/TraesCS6B02G187400/TraesCS5A02G552400/TraesCS2D02G049200/TraesCS6A02G163200/TraesCS6A02G386200
	BP	GO:0009309	amine biosynthetic process	14	2.11277e-09	TraesCS6B02G425200/TraesCS6D02G370800/TraesCS6D02G148600/TraesCS6D02G148000/TraesCS2A02G049900/TraesCS6A02G163100/TraesCS4B02G183900/TraesCSU02G125500/TraesCS2B02G060800/TraesCS6B02G187400/TraesCS5A02G552400/TraesCS2D02G049200/TraesCS6A02G163200/TraesCS6A02G386200
	BP	GO:0042401	cellular biogenic amine biosynthetic process	14	2.11277e-09	TraesCS6B02G425200/TraesCS6D02G370800/TraesCS6D02G148600/TraesCS6D02G148000/TraesCS2A02G049900/TraesCS6A02G163100/TraesCS4B02G183900/TraesCSU02G125500/TraesCS2B02G060800/TraesCS6B02G187400/TraesCS5A02G552400/TraesCS2D02G049200/TraesCS6A02G163200/TraesCS6A02G386200
	BP	GO:0072350	tricarboxylic acid metabolic process	14	8.9786e-09	TraesCS6B02G425200/TraesCS6D02G370800/TraesCS6D02G148600/TraesCS6D02G148000/TraesCS2A02G049900/TraesCS6A02G163100/TraesCS4B02G183900/TraesCSU02G125500/TraesCS2B02G060800/TraesCS6B02G187400/TraesCS5A02G552400/TraesCS2D02G049200/TraesCS6A02G163200/TraesCS6A02G386200
	BP	GO:0006576	cellular biogenic amine metabolic process	16	1.8499e-07	TraesCS6B02G425200/TraesCS6D02G370800/TraesCS6D02G148600/TraesCS6D02G148000/TraesCS2A02G049900/TraesCS4B02G207100/TraesCS6A02G163100/TraesCS4B02G183900/TraesCSU02G125500/TraesCS2B02G060800/TraesCS6B02G187400/TraesCS5A02G552400/TraesCS2D02G049200/TraesCS6A02G163200/TraesCS6A02G386200/TraesCS5D02G447800	TraesCS4B02G207100/TraesCS5D02G447800
	BP	GO:0044106	cellular amine metabolic process	16	1.8499e-07	TraesCS6B02G425200/TraesCS6D02G370800/TraesCS6D02G148600/TraesCS6D02G148000/TraesCS2A02G049900/TraesCS4B02G207100/TraesCS6A02G163100/TraesCS4B02G183900/TraesCSU02G125500/TraesCS2B02G060800/TraesCS6B02G187400/TraesCS5A02G552400/TraesCS2D02G049200/TraesCS6A02G163200/TraesCS6A02G386200/TraesCS5D02G447800	TraesCS4B02G207100/TraesCS5D02G447800
	BP	GO:0071554	cell wall organization or biogenesis	23	3.58553e-07	TraesCS2A02G033600/TraesCS2D02G349000/TraesCS5B02G403700/TraesCS2D02G349400/TraesCS1D02G207100/TraesCSU02G169600/TraesCS2A02G175000/TraesCS5A02G095200/TraesCS5B02G101400/TraesCS2B02G201400/TraesCS2B02G369100/TraesCS2A02G350800/TraesCS6D02G324900/TraesCS1B02G477900/TraesCS6D02G333500/TraesCS1A02G203700/TraesCS3D02G404800/TraesCS6A02G343700/TraesCS6B02G383700/TraesCS2A02G350900/TraesCS6A02G343800/T…	TraesCSU02G169600/TraesCS6D02G324900/TraesCS3D02G404800/TraesCS6A02G343700/TraesCS6A02G343800
	BP	GO:0009308	amine metabolic process	17	5.80768e-06	TraesCS6B02G425200/TraesCS6D02G370800/TraesCS6D02G148600/TraesCS6D02G148000/TraesCS2A02G049900/TraesCS4B02G207100/TraesCS6A02G163100/TraesCS4B02G183900/TraesCSU02G125500/TraesCS2B02G060800/TraesCS6B02G187400/TraesCS5A02G552400/TraesCS2D02G049200/TraesCS6A02G163200/TraesCS6A02G386200/TraesCS3D02G475800/TraesCS5D02G447800	TraesCS4B02G207100/TraesCS5D02G447800
	BP	GO:0006952	defense response	18	7.3397e-06	TraesCS2D02G317800/TraesCS4D02G189200/TraesCS2D02G081400/TraesCS7D02G008100/TraesCS4A02G116400/TraesCS1D02G053000/TraesCS1D02G405700/TraesCS2D02G552100/TraesCS6A02G403200/TraesCS1D02G233800/TraesCS2B02G097800/TraesCS3A02G517100/TraesCS5A02G090600/TraesCS1B02G245800/TraesCS3D02G037900/TraesCS4B02G187800/TraesCS3B02G040800/TraesCSU02G066300	TraesCS7D02G008100/TraesCS1D02G053000/TraesCS2D02G552100/TraesCSU02G066300
	BP	GO:0006979	response to oxidative stress	34	1.1034e-05	TraesCS7A02G211200/TraesCS5D02G110100/TraesCS1D02G317700/TraesCS5B02G103300/TraesCS2A02G355800/TraesCS1A02G317900/TraesCSU02G137300/TraesCS3B02G209900/TraesCS7D02G461200/TraesCS7A02G424100/TraesCS6A02G324200/TraesCS7D02G442300/TraesCS7A02G319100/TraesCS2B02G124300/TraesCS2B02G614100/TraesCS2B02G372500/TraesCS3A02G136300/TraesCS3B02G272100/TraesCS3B02G154200/TraesCS2D02G352500/TraesCS3A02G297200/T…	TraesCS3A02G136300/TraesCS3B02G272100/TraesCS3B02G154200/TraesCS2A02G571500
	BP	GO:0009607	response to biotic stimulus	12	5.25222e-05	TraesCS2D02G317800/TraesCS4D02G189200/TraesCS4A02G116400/TraesCS2D02G552100/TraesCS6A02G403200/TraesCS1D02G233800/TraesCS3A02G517100/TraesCS5A02G090600/TraesCS1B02G245800/TraesCS3D02G037900/TraesCS4B02G187800/TraesCS3B02G040800	TraesCS2D02G552100
	BP	GO:0006026	aminoglycan catabolic process	10	7.10675e-05	TraesCS2A02G033600/TraesCS2D02G349000/TraesCS5B02G403700/TraesCS2D02G349400/TraesCS1D02G207100/TraesCSU02G169600/TraesCS2B02G369100/TraesCS2A02G350800/TraesCS1A02G203700/TraesCS2A02G350900	TraesCSU02G169600
	BP	GO:0006030	chitin metabolic process	10	7.10675e-05	TraesCS2A02G033600/TraesCS2D02G349000/TraesCS5B02G403700/TraesCS2D02G349400/TraesCS1D02G207100/TraesCSU02G169600/TraesCS2B02G369100/TraesCS2A02G350800/TraesCS1A02G203700/TraesCS2A02G350900	TraesCSU02G169600
	BP	GO:0006032	chitin catabolic process	10	7.10675e-05	TraesCS2A02G033600/TraesCS2D02G349000/TraesCS5B02G403700/TraesCS2D02G349400/TraesCS1D02G207100/TraesCSU02G169600/TraesCS2B02G369100/TraesCS2A02G350800/TraesCS1A02G203700/TraesCS2A02G350900	TraesCSU02G169600
	BP	GO:0006040	amino sugar metabolic process	10	7.10675e-05	TraesCS2A02G033600/TraesCS2D02G349000/TraesCS5B02G403700/TraesCS2D02G349400/TraesCS1D02G207100/TraesCSU02G169600/TraesCS2B02G369100/TraesCS2A02G350800/TraesCS1A02G203700/TraesCS2A02G350900	TraesCSU02G169600
	BP	GO:0016998	cell wall macromolecule catabolic process	10	7.10675e-05	TraesCS2A02G033600/TraesCS2D02G349000/TraesCS5B02G403700/TraesCS2D02G349400/TraesCS1D02G207100/TraesCSU02G169600/TraesCS2B02G369100/TraesCS2A02G350800/TraesCS1A02G203700/TraesCS2A02G350900	TraesCSU02G169600
	BP	GO:0044036	cell wall macromolecule metabolic process	10	7.10675e-05	TraesCS2A02G033600/TraesCS2D02G349000/TraesCS5B02G403700/TraesCS2D02G349400/TraesCS1D02G207100/TraesCSU02G169600/TraesCS2B02G369100/TraesCS2A02G350800/TraesCS1A02G203700/TraesCS2A02G350900	TraesCSU02G169600
	BP	GO:0046348	amino sugar catabolic process	10	7.10675e-05	TraesCS2A02G033600/TraesCS2D02G349000/TraesCS5B02G403700/TraesCS2D02G349400/TraesCS1D02G207100/TraesCSU02G169600/TraesCS2B02G369100/TraesCS2A02G350800/TraesCS1A02G203700/TraesCS2A02G350900	TraesCSU02G169600
	BP	GO:1901071	glucosamine-containing compound metabolic process	10	7.10675e-05	TraesCS2A02G033600/TraesCS2D02G349000/TraesCS5B02G403700/TraesCS2D02G349400/TraesCS1D02G207100/TraesCSU02G169600/TraesCS2B02G369100/TraesCS2A02G350800/TraesCS1A02G203700/TraesCS2A02G350900	TraesCSU02G169600
	BP	GO:1901072	glucosamine-containing compound catabolic process	10	7.10675e-05	TraesCS2A02G033600/TraesCS2D02G349000/TraesCS5B02G403700/TraesCS2D02G349400/TraesCS1D02G207100/TraesCSU02G169600/TraesCS2B02G369100/TraesCS2A02G350800/TraesCS1A02G203700/TraesCS2A02G350900	TraesCSU02G169600
	BP	GO:0042737	drug catabolic process	10	0.000185734	TraesCS2A02G033600/TraesCS2D02G349000/TraesCS5B02G403700/TraesCS2D02G349400/TraesCS1D02G207100/TraesCSU02G169600/TraesCS2B02G369100/TraesCS2A02G350800/TraesCS1A02G203700/TraesCS2A02G350900	TraesCSU02G169600
	BP	GO:0006022	aminoglycan metabolic process	10	0.000374103	TraesCS2A02G033600/TraesCS2D02G349000/TraesCS5B02G403700/TraesCS2D02G349400/TraesCS1D02G207100/TraesCSU02G169600/TraesCS2B02G369100/TraesCS2A02G350800/TraesCS1A02G203700/TraesCS2A02G350900	TraesCSU02G169600
	BP	GO:0045229	external encapsulating structure organization	12	0.00044273	TraesCS2A02G175000/TraesCS5A02G095200/TraesCS5B02G101400/TraesCS2B02G201400/TraesCS6D02G324900/TraesCS1B02G477900/TraesCS6D02G333500/TraesCS3D02G404800/TraesCS6A02G343700/TraesCS6B02G383700/TraesCS6A02G343800/TraesCS6A02G351000	TraesCS6D02G324900/TraesCS3D02G404800/TraesCS6A02G343700/TraesCS6A02G343800
	BP	GO:0071555	cell wall organization	12	0.00044273	TraesCS2A02G175000/TraesCS5A02G095200/TraesCS5B02G101400/TraesCS2B02G201400/TraesCS6D02G324900/TraesCS1B02G477900/TraesCS6D02G333500/TraesCS3D02G404800/TraesCS6A02G343700/TraesCS6B02G383700/TraesCS6A02G343800/TraesCS6A02G351000	TraesCS6D02G324900/TraesCS3D02G404800/TraesCS6A02G343700/TraesCS6A02G343800
	BP	GO:0017144	drug metabolic process	29	0.000579183	TraesCS6B02G425200/TraesCS6D02G370800/TraesCS2A02G033600/TraesCS2D02G349000/TraesCS6D02G148600/TraesCS6D02G148000/TraesCS5B02G403700/TraesCS2A02G049900/TraesCS6A02G163100/TraesCS4B02G183900/TraesCSU02G125500/TraesCS2D02G349400/novel.11897/TraesCS2B02G060800/TraesCS1D02G207100/TraesCSU02G169600/TraesCS6B02G187400/TraesCS5D02G085500/TraesCS5A02G552400/TraesCS2B02G369100/TraesCS2A02G350800/TraesCS2D…	TraesCSU02G169600
	BP	GO:1901136	carbohydrate derivative catabolic process	10	0.000806862	TraesCS2A02G033600/TraesCS2D02G349000/TraesCS5B02G403700/TraesCS2D02G349400/TraesCS1D02G207100/TraesCSU02G169600/TraesCS2B02G369100/TraesCS2A02G350800/TraesCS1A02G203700/TraesCS2A02G350900	TraesCSU02G169600
	BP	GO:0006631	fatty acid metabolic process	20	0.00106713	novel.8000/TraesCS5B02G235800/TraesCS4D02G148300/TraesCS7A02G206100/TraesCS1B02G127500/TraesCS6A02G073300/TraesCS4D02G226100/TraesCS6D02G071600/TraesCS7B02G113300/TraesCS4A02G164400/TraesCS4B02G225500/TraesCS5B02G235900/TraesCS7A02G107500/TraesCS7D02G143200/TraesCS5B02G309800/TraesCS3A02G408700/TraesCS5B02G219400/TraesCS4A02G068400/TraesCS6A02G341400/TraesCS3A02G279400	novel.8000/TraesCS5B02G235800/TraesCS7A02G206100/TraesCS7B02G113300/TraesCS5B02G235900/TraesCS5B02G309800/TraesCS3A02G279400
	BP	GO:0043207	response to external biotic stimulus	7	0.00115029	TraesCS2D02G552100/TraesCS6A02G403200/TraesCS1D02G233800/TraesCS3A02G517100/TraesCS1B02G245800/TraesCS3D02G037900/TraesCS3B02G040800	TraesCS2D02G552100
	BP	GO:0051707	response to other organism	7	0.00115029	TraesCS2D02G552100/TraesCS6A02G403200/TraesCS1D02G233800/TraesCS3A02G517100/TraesCS1B02G245800/TraesCS3D02G037900/TraesCS3B02G040800	TraesCS2D02G552100
	BP	GO:0098542	defense response to other organism	7	0.00115029	TraesCS2D02G552100/TraesCS6A02G403200/TraesCS1D02G233800/TraesCS3A02G517100/TraesCS1B02G245800/TraesCS3D02G037900/TraesCS3B02G040800	TraesCS2D02G552100
	BP	GO:0002682	regulation of immune system process	4	0.00324275	TraesCS1D02G233800/TraesCS1B02G245800/TraesCS3D02G037900/TraesCS3B02G040800
	BP	GO:0002831	regulation of response to biotic stimulus	4	0.00324275	TraesCS1D02G233800/TraesCS1B02G245800/TraesCS3D02G037900/TraesCS3B02G040800
	BP	GO:0009627	systemic acquired resistance	4	0.00324275	TraesCS1D02G233800/TraesCS1B02G245800/TraesCS3D02G037900/TraesCS3B02G040800
	BP	GO:0009814	defense response, incompatible interaction	4	0.00324275	TraesCS1D02G233800/TraesCS1B02G245800/TraesCS3D02G037900/TraesCS3B02G040800
	BP	GO:0010112	regulation of systemic acquired resistance	4	0.00324275	TraesCS1D02G233800/TraesCS1B02G245800/TraesCS3D02G037900/TraesCS3B02G040800
	BP	GO:0031347	regulation of defense response	4	0.00324275	TraesCS1D02G233800/TraesCS1B02G245800/TraesCS3D02G037900/TraesCS3B02G040800
	BP	GO:0032101	regulation of response to external stimulus	4	0.00324275	TraesCS1D02G233800/TraesCS1B02G245800/TraesCS3D02G037900/TraesCS3B02G040800
	BP	GO:0043900	regulation of multi-organism process	4	0.00324275	TraesCS1D02G233800/TraesCS1B02G245800/TraesCS3D02G037900/TraesCS3B02G040800
	BP	GO:0045087	innate immune response	4	0.00324275	TraesCS1D02G233800/TraesCS1B02G245800/TraesCS3D02G037900/TraesCS3B02G040800
	BP	GO:0045088	regulation of innate immune response	4	0.00324275	TraesCS1D02G233800/TraesCS1B02G245800/TraesCS3D02G037900/TraesCS3B02G040800
	BP	GO:0050776	regulation of immune response	4	0.00324275	TraesCS1D02G233800/TraesCS1B02G245800/TraesCS3D02G037900/TraesCS3B02G040800
	BP	GO:0032787	monocarboxylic acid metabolic process	26	0.0040102	novel.8000/TraesCS5B02G235800/TraesCS4D02G148300/TraesCS7A02G206100/TraesCS1B02G127500/novel.11897/TraesCS6A02G073300/novel.8093/TraesCS4D02G226100/TraesCS6D02G071600/TraesCS7B02G113300/TraesCS4A02G164400/TraesCS4B02G225500/TraesCS5D02G085500/TraesCS7A02G473900/TraesCS5B02G235900/TraesCS7A02G107500/TraesCS7D02G143200/TraesCS5B02G309800/TraesCS7B02G375300/TraesCS3A02G408700/TraesCS5B02G219400/Trae…	novel.8000/TraesCS5B02G235800/TraesCS7A02G206100/TraesCS7B02G113300/TraesCS5B02G235900/TraesCS5B02G309800/TraesCS3A02G279400
	BP	GO:0002376	immune system process	4	0.00583826	TraesCS1D02G233800/TraesCS1B02G245800/TraesCS3D02G037900/TraesCS3B02G040800
	BP	GO:0006955	immune response	4	0.00583826	TraesCS1D02G233800/TraesCS1B02G245800/TraesCS3D02G037900/TraesCS3B02G040800
	BP	GO:0080134	regulation of response to stress	4	0.00760456	TraesCS1D02G233800/TraesCS1B02G245800/TraesCS3D02G037900/TraesCS3B02G040800
	BP	GO:0009605	response to external stimulus	7	0.00805753	TraesCS2D02G552100/TraesCS6A02G403200/TraesCS1D02G233800/TraesCS3A02G517100/TraesCS1B02G245800/TraesCS3D02G037900/TraesCS3B02G040800	TraesCS2D02G552100
	BP	GO:0006633	fatty acid biosynthetic process	14	0.0133299	TraesCS4D02G148300/TraesCS7A02G206100/TraesCS6A02G073300/TraesCS4D02G226100/TraesCS6D02G071600/TraesCS7B02G113300/TraesCS4A02G164400/TraesCS4B02G225500/TraesCS7A02G107500/TraesCS5B02G309800/TraesCS5B02G219400/TraesCS4A02G068400/TraesCS6A02G341400/TraesCS3A02G279400	TraesCS7A02G206100/TraesCS7B02G113300/TraesCS5B02G309800/TraesCS3A02G279400
	BP	GO:0009664	plant-type cell wall organization	5	0.0133299	TraesCS2A02G175000/TraesCS5A02G095200/TraesCS5B02G101400/TraesCS2B02G201400/TraesCS3D02G404800	TraesCS3D02G404800
	BP	GO:0009832	plant-type cell wall biogenesis	5	0.0133299	TraesCS2A02G175000/TraesCS5A02G095200/TraesCS5B02G101400/TraesCS2B02G201400/TraesCS3D02G404800	TraesCS3D02G404800
	BP	GO:0010215	cellulose microfibril organization	5	0.0133299	TraesCS2A02G175000/TraesCS5A02G095200/TraesCS5B02G101400/TraesCS2B02G201400/TraesCS3D02G404800	TraesCS3D02G404800
	BP	GO:0016049	cell growth	5	0.0133299	TraesCS2A02G175000/TraesCS5A02G095200/TraesCS5B02G101400/TraesCS2B02G201400/TraesCS3D02G404800	TraesCS3D02G404800
	BP	GO:0030198	extracellular matrix organization	5	0.0133299	TraesCS2A02G175000/TraesCS5A02G095200/TraesCS5B02G101400/TraesCS2B02G201400/TraesCS3D02G404800	TraesCS3D02G404800
	BP	GO:0040007	growth	5	0.0133299	TraesCS2A02G175000/TraesCS5A02G095200/TraesCS5B02G101400/TraesCS2B02G201400/TraesCS3D02G404800	TraesCS3D02G404800
	BP	GO:0043062	extracellular structure organization	5	0.0133299	TraesCS2A02G175000/TraesCS5A02G095200/TraesCS5B02G101400/TraesCS2B02G201400/TraesCS3D02G404800	TraesCS3D02G404800
	BP	GO:0070726	cell wall assembly	5	0.0133299	TraesCS2A02G175000/TraesCS5A02G095200/TraesCS5B02G101400/TraesCS2B02G201400/TraesCS3D02G404800	TraesCS3D02G404800
	BP	GO:0071668	plant-type cell wall assembly	5	0.0133299	TraesCS2A02G175000/TraesCS5A02G095200/TraesCS5B02G101400/TraesCS2B02G201400/TraesCS3D02G404800	TraesCS3D02G404800
	BP	GO:0071669	plant-type cell wall organization or biogenesis	5	0.0133299	TraesCS2A02G175000/TraesCS5A02G095200/TraesCS5B02G101400/TraesCS2B02G201400/TraesCS3D02G404800	TraesCS3D02G404800
	BP	GO:0042545	cell wall modification	7	0.0218571	TraesCS6D02G324900/TraesCS1B02G477900/TraesCS6D02G333500/TraesCS6A02G343700/TraesCS6B02G383700/TraesCS6A02G343800/TraesCS6A02G351000	TraesCS6D02G324900/TraesCS6A02G343700/TraesCS6A02G343800
	BP	GO:0006073	cellular glucan metabolic process	15	0.0232687	TraesCS1A02G149300/TraesCS5D02G230300/TraesCS1D02G146600/TraesCS7D02G419400/TraesCS1B02G424500/TraesCS3D02G093900/TraesCS2B02G236600/TraesCS6B02G002100/TraesCS3A02G093500/TraesCS2A02G210700/TraesCS2B02G454500/TraesCS2D02G217000/TraesCS3B02G108800/TraesCS5B02G252000/TraesCS4A02G402300	TraesCS6B02G002100/TraesCS5B02G252000
	BP	GO:0044042	glucan metabolic process	15	0.0232687	TraesCS1A02G149300/TraesCS5D02G230300/TraesCS1D02G146600/TraesCS7D02G419400/TraesCS1B02G424500/TraesCS3D02G093900/TraesCS2B02G236600/TraesCS6B02G002100/TraesCS3A02G093500/TraesCS2A02G210700/TraesCS2B02G454500/TraesCS2D02G217000/TraesCS3B02G108800/TraesCS5B02G252000/TraesCS4A02G402300	TraesCS6B02G002100/TraesCS5B02G252000
	BP	GO:0044264	cellular polysaccharide metabolic process	15	0.0232687	TraesCS1A02G149300/TraesCS5D02G230300/TraesCS1D02G146600/TraesCS7D02G419400/TraesCS1B02G424500/TraesCS3D02G093900/TraesCS2B02G236600/TraesCS6B02G002100/TraesCS3A02G093500/TraesCS2A02G210700/TraesCS2B02G454500/TraesCS2D02G217000/TraesCS3B02G108800/TraesCS5B02G252000/TraesCS4A02G402300	TraesCS6B02G002100/TraesCS5B02G252000
	BP	GO:0072330	monocarboxylic acid biosynthetic process	20	0.0325298	TraesCS4D02G148300/TraesCS7A02G206100/novel.11897/TraesCS6A02G073300/novel.8093/TraesCS4D02G226100/TraesCS6D02G071600/TraesCS7B02G113300/TraesCS4A02G164400/TraesCS4B02G225500/TraesCS5D02G085500/TraesCS7A02G473900/TraesCS7A02G107500/TraesCS5B02G309800/TraesCS7B02G375300/TraesCS5B02G219400/TraesCS4A02G068400/TraesCS6A02G341400/novel.11776/TraesCS3A02G279400	TraesCS7A02G206100/TraesCS7B02G113300/TraesCS5B02G309800/TraesCS3A02G279400
	BP	GO:0009617	response to bacterium	3	0.038847	TraesCS2D02G552100/TraesCS6A02G403200/TraesCS3A02G517100	TraesCS2D02G552100
	BP	GO:0042742	defense response to bacterium	3	0.038847	TraesCS2D02G552100/TraesCS6A02G403200/TraesCS3A02G517100	TraesCS2D02G552100
	BP	GO:0005976	polysaccharide metabolic process	15	0.0587127	TraesCS1A02G149300/TraesCS5D02G230300/TraesCS1D02G146600/TraesCS7D02G419400/TraesCS1B02G424500/TraesCS3D02G093900/TraesCS2B02G236600/TraesCS6B02G002100/TraesCS3A02G093500/TraesCS2A02G210700/TraesCS2B02G454500/TraesCS2D02G217000/TraesCS3B02G108800/TraesCS5B02G252000/TraesCS4A02G402300	TraesCS6B02G002100/TraesCS5B02G252000
	BP	GO:0030001	metal ion transport	20	0.0652489	TraesCS2D02G540300/TraesCS7B02G338200/TraesCS7A02G439300/novel.9646/TraesCS7D02G429000/TraesCS2D02G540400/TraesCS3D02G439200/novel.9085/novel.1881/TraesCS2D02G287300/TraesCS3B02G244200/TraesCS4D02G268000/TraesCS3A02G213500/TraesCS5D02G240100/TraesCS3D02G216100/TraesCS2D02G540700/TraesCS6D02G082600/TraesCS3B02G213600/TraesCS2A02G332800/TraesCS1D02G163600	novel.9646/novel.9085
	BP	GO:0030243	cellulose metabolic process	7	0.0718264	TraesCS1A02G149300/TraesCS5D02G230300/TraesCS1D02G146600/TraesCS2B02G236600/TraesCS2A02G210700/TraesCS2D02G217000/TraesCS5B02G252000	TraesCS5B02G252000
	BP	GO:0030244	cellulose biosynthetic process	7	0.0718264	TraesCS1A02G149300/TraesCS5D02G230300/TraesCS1D02G146600/TraesCS2B02G236600/TraesCS2A02G210700/TraesCS2D02G217000/TraesCS5B02G252000	TraesCS5B02G252000
	BP	GO:0042546	cell wall biogenesis	6	0.0743376	TraesCS2A02G175000/TraesCS5A02G095200/TraesCS5B02G101400/TraesCS2B02G201400/TraesCS3D02G404800/TraesCS6A02G320300	TraesCS3D02G404800
	BP	GO:0009200	deoxyribonucleoside triphosphate metabolic process	4	0.103888	novel.9698/novel.5929/TraesCS3B02G270600/novel.3304	novel.9698/novel.5929/TraesCS3B02G270600/novel.3304
	BP	GO:0009211	pyrimidine deoxyribonucleoside triphosphate metabolic process	4	0.103888	novel.9698/novel.5929/TraesCS3B02G270600/novel.3304	novel.9698/novel.5929/TraesCS3B02G270600/novel.3304
	BP	GO:0046080	dUTP metabolic process	4	0.103888	novel.9698/novel.5929/TraesCS3B02G270600/novel.3304	novel.9698/novel.5929/TraesCS3B02G270600/novel.3304
	BP	GO:0006220	pyrimidine nucleotide metabolic process	6	0.127263	novel.9698/TraesCS3A02G236700/novel.5929/TraesCS3B02G270600/TraesCS3B02G263100/novel.3304	novel.9698/TraesCS3A02G236700/novel.5929/TraesCS3B02G270600/TraesCS3B02G263100/novel.3304
	BP	GO:0009219	pyrimidine deoxyribonucleotide metabolic process	4	0.130709	novel.9698/novel.5929/TraesCS3B02G270600/novel.3304	novel.9698/novel.5929/TraesCS3B02G270600/novel.3304
	BP	GO:0009394	2'-deoxyribonucleotide metabolic process	4	0.130709	novel.9698/novel.5929/TraesCS3B02G270600/novel.3304	novel.9698/novel.5929/TraesCS3B02G270600/novel.3304
	BP	GO:0019692	deoxyribose phosphate metabolic process	4	0.130709	novel.9698/novel.5929/TraesCS3B02G270600/novel.3304	novel.9698/novel.5929/TraesCS3B02G270600/novel.3304
	BP	GO:0009262	deoxyribonucleotide metabolic process	4	0.146249	novel.9698/novel.5929/TraesCS3B02G270600/novel.3304	novel.9698/novel.5929/TraesCS3B02G270600/novel.3304
	BP	GO:0000271	polysaccharide biosynthetic process	8	0.146249	TraesCS1A02G149300/TraesCS5D02G230300/TraesCS1D02G146600/TraesCS2B02G236600/TraesCS6B02G002100/TraesCS2A02G210700/TraesCS2D02G217000/TraesCS5B02G252000	TraesCS6B02G002100/TraesCS5B02G252000
	BP	GO:0009250	glucan biosynthetic process	8	0.146249	TraesCS1A02G149300/TraesCS5D02G230300/TraesCS1D02G146600/TraesCS2B02G236600/TraesCS6B02G002100/TraesCS2A02G210700/TraesCS2D02G217000/TraesCS5B02G252000	TraesCS6B02G002100/TraesCS5B02G252000
	BP	GO:0033692	cellular polysaccharide biosynthetic process	8	0.146249	TraesCS1A02G149300/TraesCS5D02G230300/TraesCS1D02G146600/TraesCS2B02G236600/TraesCS6B02G002100/TraesCS2A02G210700/TraesCS2D02G217000/TraesCS5B02G252000	TraesCS6B02G002100/TraesCS5B02G252000
	BP	GO:0051273	beta-glucan metabolic process	8	0.146249	TraesCS1A02G149300/TraesCS5D02G230300/TraesCS1D02G146600/TraesCS2B02G236600/TraesCS6B02G002100/TraesCS2A02G210700/TraesCS2D02G217000/TraesCS5B02G252000	TraesCS6B02G002100/TraesCS5B02G252000
	BP	GO:0051274	beta-glucan biosynthetic process	8	0.146249	TraesCS1A02G149300/TraesCS5D02G230300/TraesCS1D02G146600/TraesCS2B02G236600/TraesCS6B02G002100/TraesCS2A02G210700/TraesCS2D02G217000/TraesCS5B02G252000	TraesCS6B02G002100/TraesCS5B02G252000
	BP	GO:0009620	response to fungus	3	0.164705	TraesCS2D02G552100/TraesCS6A02G403200/TraesCS3A02G517100	TraesCS2D02G552100
	BP	GO:0050832	defense response to fungus	3	0.164705	TraesCS2D02G552100/TraesCS6A02G403200/TraesCS3A02G517100	TraesCS2D02G552100
	BP	GO:0044262	cellular carbohydrate metabolic process	16	0.193504	TraesCS1A02G149300/TraesCS5D02G230300/TraesCS1D02G146600/TraesCS7D02G419400/TraesCS1B02G424500/TraesCS3D02G093900/TraesCS2B02G236600/TraesCS6B02G002100/TraesCS3A02G093500/TraesCS2A02G210700/TraesCS2B02G454500/TraesCS2D02G217000/TraesCS2B02G194200/TraesCS3B02G108800/TraesCS5B02G252000/TraesCS4A02G402300	TraesCS6B02G002100/TraesCS5B02G252000
	BP	GO:0048583	regulation of response to stimulus	4	0.201874	TraesCS1D02G233800/TraesCS1B02G245800/TraesCS3D02G037900/TraesCS3B02G040800
	BP	GO:0032268	regulation of cellular protein metabolic process	5	0.240098	TraesCS6A02G083300/TraesCS6B02G113800/novel.9841/TraesCS5D02G487600/TraesCS5D02G002000
	BP	GO:0009147	pyrimidine nucleoside triphosphate metabolic process	4	0.257616	novel.9698/novel.5929/TraesCS3B02G270600/novel.3304	novel.9698/novel.5929/TraesCS3B02G270600/novel.3304
	BP	GO:0051246	regulation of protein metabolic process	5	0.31588	TraesCS6A02G083300/TraesCS6B02G113800/novel.9841/TraesCS5D02G487600/TraesCS5D02G002000
	BP	GO:0006542	glutamine biosynthetic process	2	0.360328	TraesCS4D02G240700/TraesCS4B02G240900
	BP	GO:0015696	ammonium transport	2	0.360328	novel.728/TraesCS5D02G519400
	BP	GO:0072527	pyrimidine-containing compound metabolic process	6	0.390143	novel.9698/TraesCS3A02G236700/novel.5929/TraesCS3B02G270600/TraesCS3B02G263100/novel.3304	novel.9698/TraesCS3A02G236700/novel.5929/TraesCS3B02G270600/TraesCS3B02G263100/novel.3304
	BP	GO:0006417	regulation of translation	3	0.546192	novel.9841/TraesCS5D02G487600/TraesCS5D02G002000
	BP	GO:0010608	posttranscriptional regulation of gene expression	3	0.546192	novel.9841/TraesCS5D02G487600/TraesCS5D02G002000
	BP	GO:0034248	regulation of cellular amide metabolic process	3	0.546192	novel.9841/TraesCS5D02G487600/TraesCS5D02G002000
	BP	GO:0000079	regulation of cyclin-dependent protein serine/threonine kinase activity	2	0.546192	TraesCS6A02G083300/TraesCS6B02G113800
	BP	GO:0001932	regulation of protein phosphorylation	2	0.546192	TraesCS6A02G083300/TraesCS6B02G113800
	BP	GO:0042325	regulation of phosphorylation	2	0.546192	TraesCS6A02G083300/TraesCS6B02G113800
	BP	GO:0043549	regulation of kinase activity	2	0.546192	TraesCS6A02G083300/TraesCS6B02G113800
	BP	GO:0045859	regulation of protein kinase activity	2	0.546192	TraesCS6A02G083300/TraesCS6B02G113800
	BP	GO:0051338	regulation of transferase activity	2	0.546192	TraesCS6A02G083300/TraesCS6B02G113800
	BP	GO:0071900	regulation of protein serine/threonine kinase activity	2	0.546192	TraesCS6A02G083300/TraesCS6B02G113800
	BP	GO:1904029	regulation of cyclin-dependent protein kinase activity	2	0.546192	TraesCS6A02G083300/TraesCS6B02G113800
	BP	GO:0008610	lipid biosynthetic process	16	0.58862	TraesCS4D02G148300/TraesCS7A02G206100/TraesCS6A02G073300/TraesCS4D02G226100/TraesCS6D02G071600/TraesCS7B02G113300/TraesCS4A02G164400/TraesCS4B02G225500/TraesCS7A02G107500/TraesCS3B02G016400/TraesCS5B02G309800/TraesCS5B02G219400/TraesCS4A02G068400/TraesCS5A02G321800/TraesCS6A02G341400/TraesCS3A02G279400	TraesCS7A02G206100/TraesCS7B02G113300/TraesCS5B02G309800/TraesCS3A02G279400
	BP	GO:0006541	glutamine metabolic process	2	0.638918	TraesCS4D02G240700/TraesCS4B02G240900
	BP	GO:0019220	regulation of phosphate metabolic process	2	0.638918	TraesCS6A02G083300/TraesCS6B02G113800
	BP	GO:0031399	regulation of protein modification process	2	0.638918	TraesCS6A02G083300/TraesCS6B02G113800
	BP	GO:0051174	regulation of phosphorus metabolic process	2	0.638918	TraesCS6A02G083300/TraesCS6B02G113800
	BP	GO:0034637	cellular carbohydrate biosynthetic process	8	0.640329	TraesCS1A02G149300/TraesCS5D02G230300/TraesCS1D02G146600/TraesCS2B02G236600/TraesCS6B02G002100/TraesCS2A02G210700/TraesCS2D02G217000/TraesCS5B02G252000	TraesCS6B02G002100/TraesCS5B02G252000
	BP	GO:0009415	response to water	3	0.640329	TraesCS5A02G424800/TraesCS5A02G369800/TraesCS6D02G332500	TraesCS5A02G424800/TraesCS5A02G369800
	BP	GO:0008272	sulfate transport	2	0.688092	TraesCS5B02G228500/TraesCS4A02G388000	TraesCS4A02G388000
	BP	GO:0009084	glutamine family amino acid biosynthetic process	2	0.688092	TraesCS4D02G240700/TraesCS4B02G240900
	BP	GO:0072348	sulfur compound transport	2	0.688092	TraesCS5B02G228500/TraesCS4A02G388000	TraesCS4A02G388000
	BP	GO:0001101	response to acid chemical	3	0.78835	TraesCS5A02G424800/TraesCS5A02G369800/TraesCS6D02G332500	TraesCS5A02G424800/TraesCS5A02G369800
	BP	GO:0009628	response to abiotic stimulus	3	0.78835	TraesCS5A02G424800/TraesCS5A02G369800/TraesCS6D02G332500	TraesCS5A02G424800/TraesCS5A02G369800
	BP	GO:0051726	regulation of cell cycle	3	0.78835	TraesCS6A02G083300/TraesCS7B02G077100/TraesCS6B02G113800	TraesCS7B02G077100
	BP	GO:1901700	response to oxygen-containing compound	3	0.78835	TraesCS5A02G424800/TraesCS5A02G369800/TraesCS6D02G332500	TraesCS5A02G424800/TraesCS5A02G369800
	BP	GO:0017148	negative regulation of translation	2	0.797723	TraesCS5D02G487600/TraesCS5D02G002000
	BP	GO:0032269	negative regulation of cellular protein metabolic process	2	0.797723	TraesCS5D02G487600/TraesCS5D02G002000
	BP	GO:0034249	negative regulation of cellular amide metabolic process	2	0.797723	TraesCS5D02G487600/TraesCS5D02G002000
	BP	GO:0051248	negative regulation of protein metabolic process	2	0.797723	TraesCS5D02G487600/TraesCS5D02G002000
	BP	GO:0006448	regulation of translational elongation	1	0.797723	novel.9841
	BP	GO:0006449	regulation of translational termination	1	0.797723	novel.9841
	BP	GO:0006452	translational frameshifting	1	0.797723	novel.9841
	BP	GO:0032270	positive regulation of cellular protein metabolic process	1	0.797723	novel.9841
	BP	GO:0034250	positive regulation of cellular amide metabolic process	1	0.797723	novel.9841
	BP	GO:0043243	positive regulation of protein complex disassembly	1	0.797723	novel.9841
	BP	GO:0045727	positive regulation of translation	1	0.797723	novel.9841
	BP	GO:0045901	positive regulation of translational elongation	1	0.797723	novel.9841
	BP	GO:0045905	positive regulation of translational termination	1	0.797723	novel.9841
	BP	GO:0051247	positive regulation of protein metabolic process	1	0.797723	novel.9841
	BP	GO:0016051	carbohydrate biosynthetic process	8	0.848028	TraesCS1A02G149300/TraesCS5D02G230300/TraesCS1D02G146600/TraesCS2B02G236600/TraesCS6B02G002100/TraesCS2A02G210700/TraesCS2D02G217000/TraesCS5B02G252000	TraesCS6B02G002100/TraesCS5B02G252000
	BP	GO:0010035	response to inorganic substance	3	0.852769	TraesCS5A02G424800/TraesCS5A02G369800/TraesCS6D02G332500	TraesCS5A02G424800/TraesCS5A02G369800
	BP	GO:0009064	glutamine family amino acid metabolic process	2	0.852769	TraesCS4D02G240700/TraesCS4B02G240900
	BP	GO:0006635	fatty acid beta-oxidation	1	0.852769	TraesCS7D02G143200
	BP	GO:0009062	fatty acid catabolic process	1	0.852769	TraesCS7D02G143200
	BP	GO:0019395	fatty acid oxidation	1	0.852769	TraesCS7D02G143200
	BP	GO:0034440	lipid oxidation	1	0.852769	TraesCS7D02G143200
	BP	GO:0042126	nitrate metabolic process	1	0.852769	TraesCS6B02G356800	TraesCS6B02G356800
	BP	GO:0042128	nitrate assimilation	1	0.852769	TraesCS6B02G356800	TraesCS6B02G356800
	BP	GO:0044242	cellular lipid catabolic process	1	0.852769	TraesCS7D02G143200
	BP	GO:0072329	monocarboxylic acid catabolic process	1	0.852769	TraesCS7D02G143200
	BP	GO:2001057	reactive nitrogen species metabolic process	1	0.852769	TraesCS6B02G356800	TraesCS6B02G356800
	BP	GO:0007050	cell cycle arrest	1	0.866533	TraesCS7B02G077100	TraesCS7B02G077100
	BP	GO:0071941	nitrogen cycle metabolic process	1	0.866533	TraesCS6B02G356800	TraesCS6B02G356800
	BP	GO:0006221	pyrimidine nucleotide biosynthetic process	2	0.866533	TraesCS3A02G236700/TraesCS3B02G263100	TraesCS3A02G236700/TraesCS3B02G263100
	BP	GO:0006568	tryptophan metabolic process	2	0.866533	TraesCS4B02G207100/TraesCS5D02G447800	TraesCS4B02G207100/TraesCS5D02G447800
	BP	GO:0006586	indolalkylamine metabolic process	2	0.866533	TraesCS4B02G207100/TraesCS5D02G447800	TraesCS4B02G207100/TraesCS5D02G447800
	BP	GO:0042430	indole-containing compound metabolic process	2	0.866533	TraesCS4B02G207100/TraesCS5D02G447800	TraesCS4B02G207100/TraesCS5D02G447800
	BP	GO:0071804	cellular potassium ion transport	3	0.866533	TraesCS3D02G439200/TraesCS2D02G287300/TraesCS5D02G240100
	BP	GO:0071805	potassium ion transmembrane transport	3	0.866533	TraesCS3D02G439200/TraesCS2D02G287300/TraesCS5D02G240100
	BP	GO:0009890	negative regulation of biosynthetic process	2	0.866533	TraesCS5D02G487600/TraesCS5D02G002000
	BP	GO:0010558	negative regulation of macromolecule biosynthetic process	2	0.866533	TraesCS5D02G487600/TraesCS5D02G002000
	BP	GO:0031324	negative regulation of cellular metabolic process	2	0.866533	TraesCS5D02G487600/TraesCS5D02G002000
	BP	GO:0031327	negative regulation of cellular biosynthetic process	2	0.866533	TraesCS5D02G487600/TraesCS5D02G002000
	BP	GO:0051172	negative regulation of nitrogen compound metabolic process	2	0.866533	TraesCS5D02G487600/TraesCS5D02G002000
	BP	GO:2000113	negative regulation of cellular macromolecule biosynthetic process	2	0.866533	TraesCS5D02G487600/TraesCS5D02G002000
	BP	GO:0048523	negative regulation of cellular process	3	0.876706	TraesCS7B02G077100/TraesCS5D02G487600/TraesCS5D02G002000	TraesCS7B02G077100
	BP	GO:0009141	nucleoside triphosphate metabolic process	9	0.918816	novel.9698/novel.5929/novel.11897/TraesCS3B02G270600/TraesCS5D02G085500/TraesCS7A02G473900/novel.3304/TraesCS7B02G375300/novel.11776	novel.9698/novel.5929/TraesCS3B02G270600/novel.3304
	BP	GO:0006813	potassium ion transport	3	0.918816	TraesCS3D02G439200/TraesCS2D02G287300/TraesCS5D02G240100
	BP	GO:0009891	positive regulation of biosynthetic process	1	0.918816	novel.9841
	BP	GO:0010557	positive regulation of macromolecule biosynthetic process	1	0.918816	novel.9841
	BP	GO:0010604	positive regulation of macromolecule metabolic process	1	0.918816	novel.9841
	BP	GO:0010628	positive regulation of gene expression	1	0.918816	novel.9841
	BP	GO:0031328	positive regulation of cellular biosynthetic process	1	0.918816	novel.9841
	BP	GO:0043244	regulation of protein complex disassembly	1	0.918816	novel.9841
	BP	GO:0051173	positive regulation of nitrogen compound metabolic process	1	0.918816	novel.9841
	BP	GO:0030258	lipid modification	2	0.918816	TraesCS7A02G101500/TraesCS7D02G143200
	BP	GO:0050790	regulation of catalytic activity	2	0.918816	TraesCS6A02G083300/TraesCS6B02G113800
	BP	GO:0009790	embryo development	1	0.918816	TraesCS2B02G471600	TraesCS2B02G471600
	BP	GO:0006096	glycolytic process	5	0.918816	novel.11897/TraesCS5D02G085500/TraesCS7A02G473900/TraesCS7B02G375300/novel.11776
	BP	GO:0006757	ATP generation from ADP	5	0.918816	novel.11897/TraesCS5D02G085500/TraesCS7A02G473900/TraesCS7B02G375300/novel.11776
	BP	GO:0009135	purine nucleoside diphosphate metabolic process	5	0.918816	novel.11897/TraesCS5D02G085500/TraesCS7A02G473900/TraesCS7B02G375300/novel.11776
	BP	GO:0009179	purine ribonucleoside diphosphate metabolic process	5	0.918816	novel.11897/TraesCS5D02G085500/TraesCS7A02G473900/TraesCS7B02G375300/novel.11776
	BP	GO:0009185	ribonucleoside diphosphate metabolic process	5	0.918816	novel.11897/TraesCS5D02G085500/TraesCS7A02G473900/TraesCS7B02G375300/novel.11776
	BP	GO:0042866	pyruvate biosynthetic process	5	0.918816	novel.11897/TraesCS5D02G085500/TraesCS7A02G473900/TraesCS7B02G375300/novel.11776
	BP	GO:0046031	ADP metabolic process	5	0.918816	novel.11897/TraesCS5D02G085500/TraesCS7A02G473900/TraesCS7B02G375300/novel.11776
	BP	GO:0009166	nucleotide catabolic process	5	0.935182	novel.11897/TraesCS5D02G085500/TraesCS7A02G473900/TraesCS7B02G375300/novel.11776
	BP	GO:1901292	nucleoside phosphate catabolic process	5	0.935182	novel.11897/TraesCS5D02G085500/TraesCS7A02G473900/TraesCS7B02G375300/novel.11776
	BP	GO:0006090	pyruvate metabolic process	5	0.938757	novel.11897/TraesCS5D02G085500/TraesCS7A02G473900/TraesCS7B02G375300/novel.11776
	BP	GO:0065009	regulation of molecular function	2	0.938757	TraesCS6A02G083300/TraesCS6B02G113800
	BP	GO:0016052	carbohydrate catabolic process	6	0.938757	novel.11897/TraesCS5D02G085500/TraesCS7A02G473900/TraesCS7B02G375300/TraesCS4B02G172700/novel.11776	TraesCS4B02G172700
	BP	GO:0006814	sodium ion transport	1	0.947564	TraesCS3B02G213600
	BP	GO:0009893	positive regulation of metabolic process	1	0.947564	novel.9841
	BP	GO:0031325	positive regulation of cellular metabolic process	1	0.947564	novel.9841
	BP	GO:0044282	small molecule catabolic process	2	0.982201	TraesCS7D02G143200/TraesCS4B02G172700	TraesCS4B02G172700
	BP	GO:0009057	macromolecule catabolic process	12	0.999999	TraesCS2A02G033600/TraesCS2D02G349000/TraesCS5B02G403700/TraesCS2D02G349400/TraesCS1D02G207100/TraesCSU02G169600/TraesCS3A02G044100/TraesCS2B02G369100/TraesCS2A02G350800/TraesCS1A02G203700/TraesCS2A02G350900/TraesCS3A02G027900	TraesCSU02G169600
	BP	GO:1901565	organonitrogen compound catabolic process	11	0.999999	TraesCS2A02G033600/TraesCS2D02G349000/TraesCS5B02G403700/TraesCS2D02G349400/TraesCS1D02G207100/TraesCSU02G169600/TraesCS2B02G369100/TraesCS2A02G350800/TraesCS1A02G203700/TraesCS2A02G350900/TraesCS3A02G027900	TraesCSU02G169600
	BP	GO:0006165	nucleoside diphosphate phosphorylation	5	0.999999	novel.11897/TraesCS5D02G085500/TraesCS7A02G473900/TraesCS7B02G375300/novel.11776
	BP	GO:0046939	nucleotide phosphorylation	5	0.999999	novel.11897/TraesCS5D02G085500/TraesCS7A02G473900/TraesCS7B02G375300/novel.11776
	BP	GO:0046434	organophosphate catabolic process	5	0.999999	novel.11897/TraesCS5D02G085500/TraesCS7A02G473900/TraesCS7B02G375300/novel.11776
	BP	GO:0045786	negative regulation of cell cycle	1	0.999999	TraesCS7B02G077100	TraesCS7B02G077100
	BP	GO:0009132	nucleoside diphosphate metabolic process	5	0.999999	novel.11897/TraesCS5D02G085500/TraesCS7A02G473900/TraesCS7B02G375300/novel.11776
	BP	GO:0046834	lipid phosphorylation	1	0.999999	TraesCS7A02G101500
	BP	GO:0046854	phosphatidylinositol phosphorylation	1	0.999999	TraesCS7A02G101500
	BP	GO:0034655	nucleobase-containing compound catabolic process	6	0.999999	novel.11897/TraesCS3A02G044100/TraesCS5D02G085500/TraesCS7A02G473900/TraesCS7B02G375300/novel.11776
	BP	GO:0019359	nicotinamide nucleotide biosynthetic process	5	0.999999	novel.11897/TraesCS5D02G085500/TraesCS7A02G473900/TraesCS7B02G375300/novel.11776
	BP	GO:0019363	pyridine nucleotide biosynthetic process	5	0.999999	novel.11897/TraesCS5D02G085500/TraesCS7A02G473900/TraesCS7B02G375300/novel.11776
	BP	GO:0016042	lipid catabolic process	1	0.999999	TraesCS7D02G143200
	BP	GO:0034404	nucleobase-containing small molecule biosynthetic process	5	0.999999	novel.11897/TraesCS5D02G085500/TraesCS7A02G473900/TraesCS7B02G375300/novel.11776
	BP	GO:0006415	translational termination	1	0.999999	novel.9841
	BP	GO:0009690	cytokinin metabolic process	1	0.999999	TraesCS3D02G475800
	BP	GO:0010817	regulation of hormone levels	1	0.999999	TraesCS3D02G475800
	BP	GO:0034754	cellular hormone metabolic process	1	0.999999	TraesCS3D02G475800
	BP	GO:0042445	hormone metabolic process	1	0.999999	TraesCS3D02G475800
	BP	GO:0051704	multi-organism process	9	0.999999	TraesCS2D02G552100/TraesCS6A02G403200/TraesCS1D02G233800/TraesCS3A02G517100/TraesCS1B02G245800/TraesCS3D02G037900/TraesCS3B02G040800/TraesCS5B02G520400/TraesCS2A02G299200	TraesCS2D02G552100
	BP	GO:0072528	pyrimidine-containing compound biosynthetic process	2	0.999999	TraesCS3A02G236700/TraesCS3B02G263100	TraesCS3A02G236700/TraesCS3B02G263100
	BP	GO:0072525	pyridine-containing compound biosynthetic process	5	0.999999	novel.11897/TraesCS5D02G085500/TraesCS7A02G473900/TraesCS7B02G375300/novel.11776
	BP	GO:0006414	translational elongation	1	0.999999	novel.9841
	BP	GO:0003333	amino acid transmembrane transport	2	0.999999	TraesCS5B02G126000/TraesCSU02G049700
	BP	GO:0006865	amino acid transport	2	0.999999	TraesCS5B02G126000/TraesCSU02G049700
	BP	GO:0006754	ATP biosynthetic process	5	0.999999	novel.11897/TraesCS5D02G085500/TraesCS7A02G473900/TraesCS7B02G375300/novel.11776
	BP	GO:0022411	cellular component disassembly	1	0.999999	novel.9841
	BP	GO:0032984	protein-containing complex disassembly	1	0.999999	novel.9841
	BP	GO:0043624	cellular protein complex disassembly	1	0.999999	novel.9841
	BP	GO:0009117	nucleotide metabolic process	11	0.999999	novel.9698/TraesCS3A02G236700/novel.5929/novel.11897/TraesCS3B02G270600/TraesCS5D02G085500/TraesCS7A02G473900/TraesCS3B02G263100/novel.3304/TraesCS7B02G375300/novel.11776	novel.9698/TraesCS3A02G236700/novel.5929/TraesCS3B02G270600/TraesCS3B02G263100/novel.3304
	BP	GO:0019362	pyridine nucleotide metabolic process	5	0.999999	novel.11897/TraesCS5D02G085500/TraesCS7A02G473900/TraesCS7B02G375300/novel.11776
	BP	GO:0046496	nicotinamide nucleotide metabolic process	5	0.999999	novel.11897/TraesCS5D02G085500/TraesCS7A02G473900/TraesCS7B02G375300/novel.11776
	BP	GO:0045017	glycerolipid biosynthetic process	2	0.999999	TraesCS3B02G016400/TraesCS5A02G321800
	BP	GO:0006753	nucleoside phosphate metabolic process	11	0.999999	novel.9698/TraesCS3A02G236700/novel.5929/novel.11897/TraesCS3B02G270600/TraesCS5D02G085500/TraesCS7A02G473900/TraesCS3B02G263100/novel.3304/TraesCS7B02G375300/novel.11776	novel.9698/TraesCS3A02G236700/novel.5929/TraesCS3B02G270600/TraesCS3B02G263100/novel.3304
	BP	GO:0006308	DNA catabolic process	1	0.999999	TraesCS3A02G044100
	BP	GO:0006733	oxidoreduction coenzyme metabolic process	5	0.999999	novel.11897/TraesCS5D02G085500/TraesCS7A02G473900/TraesCS7B02G375300/novel.11776
	BP	GO:0006006	glucose metabolic process	1	0.999999	TraesCS4B02G172700	TraesCS4B02G172700
	BP	GO:0009127	purine nucleoside monophosphate biosynthetic process	5	0.999999	novel.11897/TraesCS5D02G085500/TraesCS7A02G473900/TraesCS7B02G375300/novel.11776
	BP	GO:0009156	ribonucleoside monophosphate biosynthetic process	5	0.999999	novel.11897/TraesCS5D02G085500/TraesCS7A02G473900/TraesCS7B02G375300/novel.11776
	BP	GO:0009168	purine ribonucleoside monophosphate biosynthetic process	5	0.999999	novel.11897/TraesCS5D02G085500/TraesCS7A02G473900/TraesCS7B02G375300/novel.11776
	BP	GO:0005985	sucrose metabolic process	1	0.999999	TraesCS2B02G194200
	BP	GO:0046700	heterocycle catabolic process	6	0.999999	novel.11897/TraesCS3A02G044100/TraesCS5D02G085500/TraesCS7A02G473900/TraesCS7B02G375300/novel.11776
	BP	GO:0006820	anion transport	5	0.999999	TraesCS5B02G228500/TraesCS4A02G388000/TraesCS5B02G126000/TraesCS3A02G126300/TraesCSU02G049700	TraesCS4A02G388000/TraesCS3A02G126300
	BP	GO:0044270	cellular nitrogen compound catabolic process	6	0.999999	novel.11897/TraesCS3A02G044100/TraesCS5D02G085500/TraesCS7A02G473900/TraesCS7B02G375300/novel.11776
	BP	GO:0009124	nucleoside monophosphate biosynthetic process	5	0.999999	novel.11897/TraesCS5D02G085500/TraesCS7A02G473900/TraesCS7B02G375300/novel.11776
	BP	GO:0006074	(1->3)-beta-D-glucan metabolic process	1	0.999999	TraesCS6B02G002100	TraesCS6B02G002100
	BP	GO:0006075	(1->3)-beta-D-glucan biosynthetic process	1	0.999999	TraesCS6B02G002100	TraesCS6B02G002100
	BP	GO:0016054	organic acid catabolic process	1	0.999999	TraesCS7D02G143200
	BP	GO:0046395	carboxylic acid catabolic process	1	0.999999	TraesCS7D02G143200
	BP	GO:1901361	organic cyclic compound catabolic process	6	0.999999	novel.11897/TraesCS3A02G044100/TraesCS5D02G085500/TraesCS7A02G473900/TraesCS7B02G375300/novel.11776
	BP	GO:0009142	nucleoside triphosphate biosynthetic process	5	0.999999	novel.11897/TraesCS5D02G085500/TraesCS7A02G473900/TraesCS7B02G375300/novel.11776
	BP	GO:0009145	purine nucleoside triphosphate biosynthetic process	5	0.999999	novel.11897/TraesCS5D02G085500/TraesCS7A02G473900/TraesCS7B02G375300/novel.11776
	BP	GO:0009201	ribonucleoside triphosphate biosynthetic process	5	0.999999	novel.11897/TraesCS5D02G085500/TraesCS7A02G473900/TraesCS7B02G375300/novel.11776
	BP	GO:0009206	purine ribonucleoside triphosphate biosynthetic process	5	0.999999	novel.11897/TraesCS5D02G085500/TraesCS7A02G473900/TraesCS7B02G375300/novel.11776
	BP	GO:0072524	pyridine-containing compound metabolic process	5	0.999999	novel.11897/TraesCS5D02G085500/TraesCS7A02G473900/TraesCS7B02G375300/novel.11776
	BP	GO:0007049	cell cycle	3	0.999999	TraesCS6A02G083300/TraesCS7B02G077100/TraesCS6B02G113800	TraesCS7B02G077100
	BP	GO:0019439	aromatic compound catabolic process	6	0.999999	novel.11897/TraesCS3A02G044100/TraesCS5D02G085500/TraesCS7A02G473900/TraesCS7B02G375300/novel.11776
	BP	GO:0042398	cellular modified amino acid biosynthetic process	1	0.999999	novel.8093
	BP	GO:0015698	inorganic anion transport	2	0.999999	TraesCS5B02G228500/TraesCS4A02G388000	TraesCS4A02G388000
	BP	GO:0098656	anion transmembrane transport	2	0.999999	TraesCS5B02G126000/TraesCSU02G049700
	BP	GO:1903825	organic acid transmembrane transport	2	0.999999	TraesCS5B02G126000/TraesCSU02G049700
	BP	GO:1905039	carboxylic acid transmembrane transport	2	0.999999	TraesCS5B02G126000/TraesCSU02G049700
	BP	GO:0046486	glycerolipid metabolic process	4	0.999999	TraesCS2D02G546200/TraesCS7A02G101500/TraesCS3B02G016400/TraesCS5A02G321800	TraesCS2D02G546200
	BP	GO:0006091	generation of precursor metabolites and energy	5	0.999999	novel.11897/TraesCS5D02G085500/TraesCS7A02G473900/TraesCS7B02G375300/novel.11776
	BP	GO:0051130	positive regulation of cellular component organization	1	0.999999	novel.9841
	BP	GO:0009072	aromatic amino acid family metabolic process	2	0.999999	TraesCS4B02G207100/TraesCS5D02G447800	TraesCS4B02G207100/TraesCS5D02G447800
	BP	GO:0046034	ATP metabolic process	5	0.999999	novel.11897/TraesCS5D02G085500/TraesCS7A02G473900/TraesCS7B02G375300/novel.11776
	BP	GO:0009165	nucleotide biosynthetic process	7	0.999999	TraesCS3A02G236700/novel.11897/TraesCS5D02G085500/TraesCS7A02G473900/TraesCS3B02G263100/TraesCS7B02G375300/novel.11776	TraesCS3A02G236700/TraesCS3B02G263100
	BP	GO:1901293	nucleoside phosphate biosynthetic process	7	0.999999	TraesCS3A02G236700/novel.11897/TraesCS5D02G085500/TraesCS7A02G473900/TraesCS3B02G263100/TraesCS7B02G375300/novel.11776	TraesCS3A02G236700/TraesCS3B02G263100
	BP	GO:0006284	base-excision repair	1	0.999999	TraesCS5D02G231700
	BP	GO:0006400	tRNA modification	1	0.999999	novel.10420
	BP	GO:0022402	cell cycle process	1	0.999999	TraesCS7B02G077100	TraesCS7B02G077100
	BP	GO:0048519	negative regulation of biological process	3	0.999999	TraesCS7B02G077100/TraesCS5D02G487600/TraesCS5D02G002000	TraesCS7B02G077100
	BP	GO:0009108	coenzyme biosynthetic process	6	0.999999	novel.11897/novel.8093/TraesCS5D02G085500/TraesCS7A02G473900/TraesCS7B02G375300/novel.11776
	BP	GO:0009152	purine ribonucleotide biosynthetic process	5	0.999999	novel.11897/TraesCS5D02G085500/TraesCS7A02G473900/TraesCS7B02G375300/novel.11776
	BP	GO:0009260	ribonucleotide biosynthetic process	5	0.999999	novel.11897/TraesCS5D02G085500/TraesCS7A02G473900/TraesCS7B02G375300/novel.11776
	BP	GO:0046390	ribose phosphate biosynthetic process	5	0.999999	novel.11897/TraesCS5D02G085500/TraesCS7A02G473900/TraesCS7B02G375300/novel.11776
	BP	GO:0009126	purine nucleoside monophosphate metabolic process	5	0.999999	novel.11897/TraesCS5D02G085500/TraesCS7A02G473900/TraesCS7B02G375300/novel.11776
	BP	GO:0009161	ribonucleoside monophosphate metabolic process	5	0.999999	novel.11897/TraesCS5D02G085500/TraesCS7A02G473900/TraesCS7B02G375300/novel.11776
	BP	GO:0009167	purine ribonucleoside monophosphate metabolic process	5	0.999999	novel.11897/TraesCS5D02G085500/TraesCS7A02G473900/TraesCS7B02G375300/novel.11776
	BP	GO:0006575	cellular modified amino acid metabolic process	1	0.999999	novel.8093
	BP	GO:0009123	nucleoside monophosphate metabolic process	5	0.999999	novel.11897/TraesCS5D02G085500/TraesCS7A02G473900/TraesCS7B02G375300/novel.11776
	BP	GO:0015711	organic anion transport	2	0.999999	TraesCS5B02G126000/TraesCSU02G049700
	BP	GO:0015849	organic acid transport	2	0.999999	TraesCS5B02G126000/TraesCSU02G049700
	BP	GO:0046942	carboxylic acid transport	2	0.999999	TraesCS5B02G126000/TraesCSU02G049700
	BP	GO:0010629	negative regulation of gene expression	2	0.999999	TraesCS5D02G487600/TraesCS5D02G002000
	BP	GO:0009144	purine nucleoside triphosphate metabolic process	5	0.999999	novel.11897/TraesCS5D02G085500/TraesCS7A02G473900/TraesCS7B02G375300/novel.11776
	BP	GO:0009199	ribonucleoside triphosphate metabolic process	5	0.999999	novel.11897/TraesCS5D02G085500/TraesCS7A02G473900/TraesCS7B02G375300/novel.11776
	BP	GO:0009205	purine ribonucleoside triphosphate metabolic process	5	0.999999	novel.11897/TraesCS5D02G085500/TraesCS7A02G473900/TraesCS7B02G375300/novel.11776
	BP	GO:1901605	alpha-amino acid metabolic process	4	0.999999	TraesCS4B02G207100/TraesCS4D02G240700/TraesCS4B02G240900/TraesCS5D02G447800	TraesCS4B02G207100/TraesCS5D02G447800
	BP	GO:0055086	nucleobase-containing small molecule metabolic process	11	0.999999	novel.9698/TraesCS3A02G236700/novel.5929/novel.11897/TraesCS3B02G270600/TraesCS5D02G085500/TraesCS7A02G473900/TraesCS3B02G263100/novel.3304/TraesCS7B02G375300/novel.11776	novel.9698/TraesCS3A02G236700/novel.5929/TraesCS3B02G270600/TraesCS3B02G263100/novel.3304
	BP	GO:0009892	negative regulation of metabolic process	2	0.999999	TraesCS5D02G487600/TraesCS5D02G002000
	BP	GO:0010605	negative regulation of macromolecule metabolic process	2	0.999999	TraesCS5D02G487600/TraesCS5D02G002000
	BP	GO:0006164	purine nucleotide biosynthetic process	5	0.999999	novel.11897/TraesCS5D02G085500/TraesCS7A02G473900/TraesCS7B02G375300/novel.11776
	BP	GO:0019318	hexose metabolic process	1	0.999999	TraesCS4B02G172700	TraesCS4B02G172700
	BP	GO:0072522	purine-containing compound biosynthetic process	5	0.999999	novel.11897/TraesCS5D02G085500/TraesCS7A02G473900/TraesCS7B02G375300/novel.11776
	BP	GO:0016571	histone methylation	1	0.999999	TraesCS2D02G566400	TraesCS2D02G566400
	BP	GO:0018022	peptidyl-lysine methylation	1	0.999999	TraesCS2D02G566400	TraesCS2D02G566400
	BP	GO:0034968	histone lysine methylation	1	0.999999	TraesCS2D02G566400	TraesCS2D02G566400
	BP	GO:0048522	positive regulation of cellular process	1	0.999999	novel.9841
	BP	GO:0051128	regulation of cellular component organization	1	0.999999	novel.9841
	BP	GO:0006766	vitamin metabolic process	1	0.999999	novel.8093
	BP	GO:0006767	water-soluble vitamin metabolic process	1	0.999999	novel.8093
	BP	GO:0009110	vitamin biosynthetic process	1	0.999999	novel.8093
	BP	GO:0042364	water-soluble vitamin biosynthetic process	1	0.999999	novel.8093
	BP	GO:0022607	cellular component assembly	5	0.999999	TraesCS2A02G175000/TraesCS5A02G095200/TraesCS5B02G101400/TraesCS2B02G201400/TraesCS3D02G404800	TraesCS3D02G404800
	BP	GO:0015672	monovalent inorganic cation transport	4	0.999999	TraesCS3D02G439200/TraesCS2D02G287300/TraesCS5D02G240100/TraesCS3B02G213600
	BP	GO:0048518	positive regulation of biological process	1	0.999999	novel.9841
	BP	GO:0006732	coenzyme metabolic process	6	0.999999	novel.11897/novel.8093/TraesCS5D02G085500/TraesCS7A02G473900/TraesCS7B02G375300/novel.11776
	BP	GO:0006479	protein methylation	1	0.999999	TraesCS2D02G566400	TraesCS2D02G566400
	BP	GO:0008213	protein alkylation	1	0.999999	TraesCS2D02G566400	TraesCS2D02G566400
	BP	GO:1901607	alpha-amino acid biosynthetic process	2	0.999999	TraesCS4D02G240700/TraesCS4B02G240900
	BP	GO:0051188	cofactor biosynthetic process	6	0.999999	novel.11897/novel.8093/TraesCS5D02G085500/TraesCS7A02G473900/TraesCS7B02G375300/novel.11776
	BP	GO:0005996	monosaccharide metabolic process	1	0.999999	TraesCS4B02G172700	TraesCS4B02G172700
	BP	GO:0007275	multicellular organism development	2	0.999999	TraesCS2B02G471600/TraesCS3A02G027900	TraesCS2B02G471600
	BP	GO:0032502	developmental process	2	0.999999	TraesCS2B02G471600/TraesCS3A02G027900	TraesCS2B02G471600
	BP	GO:0048856	anatomical structure development	2	0.999999	TraesCS2B02G471600/TraesCS3A02G027900	TraesCS2B02G471600
	BP	GO:0046488	phosphatidylinositol metabolic process	2	0.999999	TraesCS2D02G546200/TraesCS7A02G101500	TraesCS2D02G546200
	BP	GO:0009150	purine ribonucleotide metabolic process	5	0.999999	novel.11897/TraesCS5D02G085500/TraesCS7A02G473900/TraesCS7B02G375300/novel.11776
	BP	GO:0009259	ribonucleotide metabolic process	5	0.999999	novel.11897/TraesCS5D02G085500/TraesCS7A02G473900/TraesCS7B02G375300/novel.11776
	BP	GO:0006650	glycerophospholipid metabolic process	2	0.999999	TraesCS2D02G546200/TraesCS7A02G101500	TraesCS2D02G546200
	BP	GO:0007010	cytoskeleton organization	1	0.999999	TraesCS4A02G078900
	BP	GO:0018205	peptidyl-lysine modification	1	0.999999	TraesCS2D02G566400	TraesCS2D02G566400
	BP	GO:0016569	covalent chromatin modification	1	0.999999	TraesCS2D02G566400	TraesCS2D02G566400
	BP	GO:0016570	histone modification	1	0.999999	TraesCS2D02G566400	TraesCS2D02G566400
	BP	GO:0034220	ion transmembrane transport	5	0.999999	TraesCS3D02G439200/TraesCS2D02G287300/TraesCS5D02G240100/TraesCS5B02G126000/TraesCSU02G049700
	BP	GO:0006163	purine nucleotide metabolic process	5	0.999999	novel.11897/TraesCS5D02G085500/TraesCS7A02G473900/TraesCS7B02G375300/novel.11776
	BP	GO:0019693	ribose phosphate metabolic process	5	0.999999	novel.11897/TraesCS5D02G085500/TraesCS7A02G473900/TraesCS7B02G375300/novel.11776
	BP	GO:0072521	purine-containing compound metabolic process	5	0.999999	novel.11897/TraesCS5D02G085500/TraesCS7A02G473900/TraesCS7B02G375300/novel.11776
	BP	GO:0008652	cellular amino acid biosynthetic process	2	0.999999	TraesCS4D02G240700/TraesCS4B02G240900
	BP	GO:0005984	disaccharide metabolic process	1	0.999999	TraesCS2B02G194200
	BP	GO:0098655	cation transmembrane transport	3	0.999999	TraesCS3D02G439200/TraesCS2D02G287300/TraesCS5D02G240100
	BP	GO:0098660	inorganic ion transmembrane transport	3	0.999999	TraesCS3D02G439200/TraesCS2D02G287300/TraesCS5D02G240100
	BP	GO:0098662	inorganic cation transmembrane transport	3	0.999999	TraesCS3D02G439200/TraesCS2D02G287300/TraesCS5D02G240100
	BP	GO:0043414	macromolecule methylation	1	0.999999	TraesCS2D02G566400	TraesCS2D02G566400
	BP	GO:0000160	phosphorelay signal transduction system	1	0.999999	TraesCS6D02G067900
	BP	GO:0016579	protein deubiquitination	1	0.999999	TraesCS1D02G196500
	BP	GO:0070646	protein modification by small protein removal	1	0.999999	TraesCS1D02G196500
	BP	GO:0090407	organophosphate biosynthetic process	7	0.999999	TraesCS3A02G236700/novel.11897/TraesCS5D02G085500/TraesCS7A02G473900/TraesCS3B02G263100/TraesCS7B02G375300/novel.11776	TraesCS3A02G236700/TraesCS3B02G263100
	BP	GO:0009311	oligosaccharide metabolic process	1	0.999999	TraesCS2B02G194200
	BP	GO:0009733	response to auxin	3	0.999999	TraesCS5A02G341700/TraesCS5A02G050200/TraesCS5D02G222600
	BP	GO:0006644	phospholipid metabolic process	2	0.999999	TraesCS2D02G546200/TraesCS7A02G101500	TraesCS2D02G546200
	BP	GO:0045454	cell redox homeostasis	4	0.999999	TraesCS3A02G105300/TraesCS7B02G090200/TraesCS7A02G148700/TraesCS3D02G027500	TraesCS7B02G090200
	BP	GO:0032259	methylation	1	0.999999	TraesCS2D02G566400	TraesCS2D02G566400
	BP	GO:0006855	drug transmembrane transport	2	0.999999	TraesCS5B02G371100/TraesCS4A02G350200
	BP	GO:0015893	drug transport	2	0.999999	TraesCS5B02G371100/TraesCS4A02G350200
	BP	GO:0042493	response to drug	2	0.999999	TraesCS5B02G371100/TraesCS4A02G350200
	BP	GO:0019725	cellular homeostasis	4	0.999999	TraesCS3A02G105300/TraesCS7B02G090200/TraesCS7A02G148700/TraesCS3D02G027500	TraesCS7B02G090200
	BP	GO:0051186	cofactor metabolic process	6	0.999999	novel.11897/novel.8093/TraesCS5D02G085500/TraesCS7A02G473900/TraesCS7B02G375300/novel.11776
	BP	GO:0009451	RNA modification	1	0.999999	novel.10420
	BP	GO:0006486	protein glycosylation	1	0.999999	TraesCS2D02G566500	TraesCS2D02G566500
	BP	GO:0043413	macromolecule glycosylation	1	0.999999	TraesCS2D02G566500	TraesCS2D02G566500
	BP	GO:0044085	cellular component biogenesis	6	0.999999	TraesCS2A02G175000/TraesCS5A02G095200/TraesCS5B02G101400/TraesCS2B02G201400/TraesCS3D02G404800/TraesCS6A02G320300	TraesCS3D02G404800
	BP	GO:0008033	tRNA processing	1	0.999999	novel.10420
	BP	GO:0006887	exocytosis	1	0.999999	TraesCS2B02G042300
	BP	GO:0032940	secretion by cell	1	0.999999	TraesCS2B02G042300
	BP	GO:0046903	secretion	1	0.999999	TraesCS2B02G042300
	BP	GO:0070085	glycosylation	1	0.999999	TraesCS2D02G566500	TraesCS2D02G566500
	BP	GO:0042592	homeostatic process	4	0.999999	TraesCS3A02G105300/TraesCS7B02G090200/TraesCS7A02G148700/TraesCS3D02G027500	TraesCS7B02G090200
	BP	GO:0009100	glycoprotein metabolic process	1	0.999999	TraesCS2D02G566500	TraesCS2D02G566500
	BP	GO:0009101	glycoprotein biosynthetic process	1	0.999999	TraesCS2D02G566500	TraesCS2D02G566500
	BP	GO:0006325	chromatin organization	1	0.999999	TraesCS2D02G566400	TraesCS2D02G566400
	BP	GO:0006928	movement of cell or subcellular component	1	0.999999	TraesCS1D02G343800
	BP	GO:0007018	microtubule-based movement	1	0.999999	TraesCS1D02G343800
	BP	GO:1901137	carbohydrate derivative biosynthetic process	6	0.999999	TraesCS2D02G566500/novel.11897/TraesCS5D02G085500/TraesCS7A02G473900/TraesCS7B02G375300/novel.11776	TraesCS2D02G566500
	BP	GO:0009719	response to endogenous stimulus	3	0.999999	TraesCS5A02G341700/TraesCS5A02G050200/TraesCS5D02G222600
	BP	GO:0009725	response to hormone	3	0.999999	TraesCS5A02G341700/TraesCS5A02G050200/TraesCS5D02G222600
	BP	GO:0010033	response to organic substance	3	0.999999	TraesCS5A02G341700/TraesCS5A02G050200/TraesCS5D02G222600
	BP	GO:0018193	peptidyl-amino acid modification	1	0.999999	TraesCS2D02G566400	TraesCS2D02G566400
	BP	GO:0015979	photosynthesis	1	0.999999	TraesCS2D02G253900	TraesCS2D02G253900
	BP	GO:0065008	regulation of biological quality	5	0.999999	TraesCS3A02G105300/TraesCS7B02G090200/TraesCS7A02G148700/TraesCS3D02G027500/TraesCS3D02G475800	TraesCS7B02G090200
	BP	GO:0006260	DNA replication	1	0.999999	TraesCS1D02G196000
	BP	GO:0016567	protein ubiquitination	1	0.999999	TraesCS6B02G268300
	BP	GO:0032446	protein modification by small protein conjugation	1	0.999999	TraesCS6B02G268300
	BP	GO:0043933	protein-containing complex subunit organization	1	0.999999	novel.9841
	BP	GO:0006457	protein folding	2	0.999999	TraesCS3D02G393200/TraesCS3A02G399000
	BP	GO:0007264	small GTPase mediated signal transduction	1	0.999999	TraesCS7A02G445600
	BP	GO:0008037	cell recognition	2	0.999999	TraesCS5B02G520400/TraesCS2A02G299200
	BP	GO:0009856	pollination	2	0.999999	TraesCS5B02G520400/TraesCS2A02G299200
	BP	GO:0009875	pollen-pistil interaction	2	0.999999	TraesCS5B02G520400/TraesCS2A02G299200
	BP	GO:0044706	multi-multicellular organism process	2	0.999999	TraesCS5B02G520400/TraesCS2A02G299200
	BP	GO:0048544	recognition of pollen	2	0.999999	TraesCS5B02G520400/TraesCS2A02G299200
	BP	GO:0032501	multicellular organismal process	4	0.999999	TraesCS2B02G471600/TraesCS3A02G027900/TraesCS5B02G520400/TraesCS2A02G299200	TraesCS2B02G471600
	BP	GO:0034470	ncRNA processing	1	0.999999	novel.10420
	BP	GO:0000003	reproduction	2	0.999999	TraesCS5B02G520400/TraesCS2A02G299200
	BP	GO:0022414	reproductive process	2	0.999999	TraesCS5B02G520400/TraesCS2A02G299200
	BP	GO:0007017	microtubule-based process	1	0.999999	TraesCS1D02G343800
	BP	GO:0070647	protein modification by small protein conjugation or removal	2	0.999999	TraesCS1D02G196500/TraesCS6B02G268300
	BP	GO:0006520	cellular amino acid metabolic process	5	0.999999	TraesCS4B02G207100/TraesCS4D02G240700/TraesCS4B02G240900/TraesCS2D02G412800/TraesCS5D02G447800	TraesCS4B02G207100/TraesCS2D02G412800/TraesCS5D02G447800
	BP	GO:0006511	ubiquitin-dependent protein catabolic process	1	0.999999	TraesCS3A02G027900
	BP	GO:0019941	modification-dependent protein catabolic process	1	0.999999	TraesCS3A02G027900
	BP	GO:0043632	modification-dependent macromolecule catabolic process	1	0.999999	TraesCS3A02G027900
	BP	GO:0044265	cellular macromolecule catabolic process	2	0.999999	TraesCS3A02G044100/TraesCS3A02G027900
	BP	GO:0035556	intracellular signal transduction	2	0.999999	TraesCS7A02G445600/TraesCS6D02G067900
	BP	GO:0007165	signal transduction	5	0.999999	TraesCS7A02G445600/TraesCS1A02G080600/TraesCS1B02G098600/TraesCS1D02G082500/TraesCS6D02G067900
	BP	GO:0023052	signaling	5	0.999999	TraesCS7A02G445600/TraesCS1A02G080600/TraesCS1B02G098600/TraesCS1D02G082500/TraesCS6D02G067900
	BP	GO:0051276	chromosome organization	1	0.999999	TraesCS2D02G566400	TraesCS2D02G566400
	BP	GO:0044257	cellular protein catabolic process	1	0.999999	TraesCS3A02G027900
	BP	GO:0051603	proteolysis involved in cellular protein catabolic process	1	0.999999	TraesCS3A02G027900
	BP	GO:0006281	DNA repair	1	0.999999	TraesCS5D02G231700
	BP	GO:0006974	cellular response to DNA damage stimulus	1	0.999999	TraesCS5D02G231700
	BP	GO:0033554	cellular response to stress	1	0.999999	TraesCS5D02G231700
	BP	GO:0030163	protein catabolic process	1	0.999999	TraesCS3A02G027900
	BP	GO:0071705	nitrogen compound transport	4	0.999999	TraesCS5B02G126000/novel.728/TraesCS5D02G519400/TraesCSU02G049700
	BP	GO:0006996	organelle organization	2	0.999999	TraesCS2D02G566400/TraesCS4A02G078900	TraesCS2D02G566400
	BP	GO:0006399	tRNA metabolic process	1	0.999999	novel.10420
	BP	GO:0006259	DNA metabolic process	3	0.999999	TraesCS1D02G196000/TraesCS3A02G044100/TraesCS5D02G231700
	BP	GO:0034660	ncRNA metabolic process	1	0.999999	novel.10420
	BP	GO:0016192	vesicle-mediated transport	1	0.999999	TraesCS2B02G042300
	BP	GO:0006396	RNA processing	1	0.999999	novel.10420
	CC	GO:0005618	cell wall	14	0.000285792	TraesCS7D02G419400/TraesCS1B02G424500/TraesCS3D02G093900/TraesCS3A02G093500/TraesCS6D02G324900/TraesCS1B02G477900/TraesCS6D02G333500/TraesCS2B02G454500/TraesCS6A02G343700/TraesCS6B02G383700/TraesCS6A02G343800/TraesCS3B02G108800/TraesCS4A02G402300/TraesCS6A02G351000	TraesCS6D02G324900/TraesCS6A02G343700/TraesCS6A02G343800
	CC	GO:0030312	external encapsulating structure	14	0.000285792	TraesCS7D02G419400/TraesCS1B02G424500/TraesCS3D02G093900/TraesCS3A02G093500/TraesCS6D02G324900/TraesCS1B02G477900/TraesCS6D02G333500/TraesCS2B02G454500/TraesCS6A02G343700/TraesCS6B02G383700/TraesCS6A02G343800/TraesCS3B02G108800/TraesCS4A02G402300/TraesCS6A02G351000	TraesCS6D02G324900/TraesCS6A02G343700/TraesCS6A02G343800
	CC	GO:0005576	extracellular region	14	0.000285792	TraesCS3D02G034200/TraesCS7D02G419400/TraesCS3D02G034000/TraesCS3B02G038700/TraesCS3A02G046300/TraesCS1B02G424500/TraesCS3D02G033900/TraesCS3D02G093900/TraesCS3A02G046100/TraesCS3A02G093500/TraesCS2B02G454500/TraesCS3A02G046200/TraesCS3B02G108800/TraesCS4A02G402300	TraesCS3D02G034200/TraesCS3D02G034000/TraesCS3B02G038700/TraesCS3A02G046300/TraesCS3D02G033900/TraesCS3A02G046100/TraesCS3A02G046200
	CC	GO:0031225	anchored component of membrane	5	0.00508465	TraesCS2A02G175000/TraesCS5A02G095200/TraesCS5B02G101400/TraesCS2B02G201400/TraesCS3D02G404800	TraesCS3D02G404800
	CC	GO:0071944	cell periphery	16	0.0249	TraesCS7D02G419400/TraesCS1B02G424500/TraesCS2B02G042300/TraesCS3D02G093900/TraesCS6B02G002100/TraesCS3A02G093500/TraesCS6D02G324900/TraesCS1B02G477900/TraesCS6D02G333500/TraesCS2B02G454500/TraesCS6A02G343700/TraesCS6B02G383700/TraesCS6A02G343800/TraesCS3B02G108800/TraesCS4A02G402300/TraesCS6A02G351000	TraesCS6B02G002100/TraesCS6D02G324900/TraesCS6A02G343700/TraesCS6A02G343800
	CC	GO:0048046	apoplast	7	0.0414699	TraesCS7D02G419400/TraesCS1B02G424500/TraesCS3D02G093900/TraesCS3A02G093500/TraesCS2B02G454500/TraesCS3B02G108800/TraesCS4A02G402300
	CC	GO:0000015	phosphopyruvate hydratase complex	2	0.317055	novel.11897/novel.11776
	CC	GO:0005829	cytosol	2	0.319413	novel.11897/novel.11776
	CC	GO:0044445	cytosolic part	2	0.319413	novel.11897/novel.11776
	CC	GO:0005811	lipid droplet	1	0.685451	TraesCS1D02G422600	TraesCS1D02G422600
	CC	GO:0012511	monolayer-surrounded lipid storage body	1	0.685451	TraesCS1D02G422600	TraesCS1D02G422600
	CC	GO:0000148	1,3-beta-D-glucan synthase complex	1	0.999193	TraesCS6B02G002100	TraesCS6B02G002100
	CC	GO:0005777	peroxisome	1	0.999193	TraesCS7D02G143200
	CC	GO:0042579	microbody	1	0.999193	TraesCS7D02G143200
	CC	GO:0005783	endoplasmic reticulum	3	0.999193	TraesCS3D02G393200/TraesCS2D02G566500/TraesCS3A02G399000	TraesCS2D02G566500
	CC	GO:0098797	plasma membrane protein complex	1	0.999193	TraesCS6B02G002100	TraesCS6B02G002100
	CC	GO:0044459	plasma membrane part	1	0.999193	TraesCS6B02G002100	TraesCS6B02G002100
	CC	GO:0005886	plasma membrane	1	0.999193	TraesCS6B02G002100	TraesCS6B02G002100
	CC	GO:0009654	photosystem II oxygen evolving complex	1	0.999193	TraesCS2D02G253900	TraesCS2D02G253900
	CC	GO:0042651	thylakoid membrane	1	0.999193	TraesCS2D02G253900	TraesCS2D02G253900
	CC	GO:1990204	oxidoreductase complex	1	0.999193	TraesCS2D02G253900	TraesCS2D02G253900
	CC	GO:0009523	photosystem II	1	0.999193	TraesCS2D02G253900	TraesCS2D02G253900
	CC	GO:0000145	exocyst	1	0.999193	TraesCS2B02G042300
	CC	GO:0005938	cell cortex	1	0.999193	TraesCS2B02G042300
	CC	GO:0044448	cell cortex part	1	0.999193	TraesCS2B02G042300
	CC	GO:0099568	cytoplasmic region	1	0.999193	TraesCS2B02G042300
	CC	GO:0099023	tethering complex	1	0.999193	TraesCS2B02G042300
	CC	GO:0012505	endomembrane system	3	0.999193	TraesCS3D02G393200/TraesCS2D02G566500/TraesCS3A02G399000	TraesCS2D02G566500
	CC	GO:0009521	photosystem	1	0.999193	TraesCS2D02G253900	TraesCS2D02G253900
	CC	GO:0034357	photosynthetic membrane	1	0.999193	TraesCS2D02G253900	TraesCS2D02G253900
	CC	GO:0009579	thylakoid	1	0.999193	TraesCS2D02G253900	TraesCS2D02G253900
	CC	GO:0044436	thylakoid part	1	0.999193	TraesCS2D02G253900	TraesCS2D02G253900
	CC	GO:1990234	transferase complex	1	0.999193	TraesCS6B02G002100	TraesCS6B02G002100
	CC	GO:1902494	catalytic complex	4	0.999193	TraesCS2D02G253900/novel.11897/TraesCS6B02G002100/novel.11776	TraesCS2D02G253900/TraesCS6B02G002100
	CC	GO:0098796	membrane protein complex	2	0.999193	TraesCS2D02G253900/TraesCS6B02G002100	TraesCS2D02G253900/TraesCS6B02G002100
	MF	GO:0030410	nicotianamine synthase activity	14	4.28133e-12	TraesCS6B02G425200/TraesCS6D02G370800/TraesCS6D02G148600/TraesCS6D02G148000/TraesCS2A02G049900/TraesCS6A02G163100/TraesCS4B02G183900/TraesCSU02G125500/TraesCS2B02G060800/TraesCS6B02G187400/TraesCS5A02G552400/TraesCS2D02G049200/TraesCS6A02G163200/TraesCS6A02G386200
	MF	GO:0004601	peroxidase activity	36	2.74151e-06	TraesCS7A02G211200/TraesCS5D02G110100/TraesCS1D02G317700/TraesCS5B02G103300/TraesCS2A02G355800/TraesCS1A02G317900/TraesCSU02G137300/TraesCS3B02G209900/TraesCS7D02G461200/TraesCS7A02G424100/TraesCS6A02G324200/TraesCS1B02G295200/TraesCS7D02G442300/TraesCS7A02G319100/TraesCS2B02G124300/TraesCS2B02G614100/TraesCS2B02G372500/TraesCS3A02G136300/TraesCS3B02G272100/TraesCS3B02G154200/TraesCS2D02G352500/T…	TraesCS3A02G136300/TraesCS3B02G272100/TraesCS3B02G154200/TraesCS2A02G571500
	MF	GO:0016684	oxidoreductase activity, acting on peroxide as acceptor	36	2.74151e-06	TraesCS7A02G211200/TraesCS5D02G110100/TraesCS1D02G317700/TraesCS5B02G103300/TraesCS2A02G355800/TraesCS1A02G317900/TraesCSU02G137300/TraesCS3B02G209900/TraesCS7D02G461200/TraesCS7A02G424100/TraesCS6A02G324200/TraesCS1B02G295200/TraesCS7D02G442300/TraesCS7A02G319100/TraesCS2B02G124300/TraesCS2B02G614100/TraesCS2B02G372500/TraesCS3A02G136300/TraesCS3B02G272100/TraesCS3B02G154200/TraesCS2D02G352500/T…	TraesCS3A02G136300/TraesCS3B02G272100/TraesCS3B02G154200/TraesCS2A02G571500
	MF	GO:0016209	antioxidant activity	36	4.49123e-06	TraesCS7A02G211200/TraesCS5D02G110100/TraesCS1D02G317700/TraesCS5B02G103300/TraesCS2A02G355800/TraesCS1A02G317900/TraesCSU02G137300/TraesCS3B02G209900/TraesCS7D02G461200/TraesCS7A02G424100/TraesCS6A02G324200/TraesCS1B02G295200/TraesCS7D02G442300/TraesCS7A02G319100/TraesCS2B02G124300/TraesCS2B02G614100/TraesCS2B02G372500/TraesCS3A02G136300/TraesCS3B02G272100/TraesCS3B02G154200/TraesCS2D02G352500/T…	TraesCS3A02G136300/TraesCS3B02G272100/TraesCS3B02G154200/TraesCS2A02G571500
	MF	GO:0016765	transferase activity, transferring alkyl or aryl (other than methyl) groups	14	5.16032e-05	TraesCS6B02G425200/TraesCS6D02G370800/TraesCS6D02G148600/TraesCS6D02G148000/TraesCS2A02G049900/TraesCS6A02G163100/TraesCS4B02G183900/TraesCSU02G125500/TraesCS2B02G060800/TraesCS6B02G187400/TraesCS5A02G552400/TraesCS2D02G049200/TraesCS6A02G163200/TraesCS6A02G386200
	MF	GO:0004568	chitinase activity	10	5.16032e-05	TraesCS2A02G033600/TraesCS2D02G349000/TraesCS5B02G403700/TraesCS2D02G349400/TraesCS1D02G207100/TraesCSU02G169600/TraesCS2B02G369100/TraesCS2A02G350800/TraesCS1A02G203700/TraesCS2A02G350900	TraesCSU02G169600
	MF	GO:0045735	nutrient reservoir activity	16	5.16032e-05	TraesCS3B02G200200/TraesCS4A02G307000/TraesCS3D02G176100/TraesCS3D02G489800/TraesCS6D02G367000/TraesCS3A02G040900/TraesCS3A02G165500/TraesCS5A02G453200/TraesCS7D02G477200/TraesCS6A02G382900/TraesCS5D02G464000/TraesCS6B02G422100/TraesCS7D02G428900/TraesCS4B02G017500/TraesCS4A02G279300/TraesCS5B02G462200	TraesCS4A02G307000/TraesCS3D02G489800/TraesCS4B02G017500
	MF	GO:0004857	enzyme inhibitor activity	18	8.9288e-05	TraesCS3D02G034200/TraesCS3D02G034000/TraesCS3B02G038700/TraesCS3A02G046300/TraesCS3A02G381400/TraesCS3D02G033900/TraesCS3B02G414100/TraesCS3A02G046100/TraesCS7B02G077100/TraesCS6D02G324900/TraesCS3D02G374600/TraesCS1D02G027500/TraesCS6D02G333500/TraesCS6A02G343700/TraesCS6B02G383700/TraesCS3A02G046200/TraesCS6A02G343800/TraesCS6A02G351000	TraesCS3D02G034200/TraesCS3D02G034000/TraesCS3B02G038700/TraesCS3A02G046300/TraesCS3A02G381400/TraesCS3D02G033900/TraesCS3B02G414100/TraesCS3A02G046100/TraesCS7B02G077100/TraesCS6D02G324900/TraesCS3D02G374600/TraesCS1D02G027500/TraesCS6A02G343700/TraesCS3A02G046200/TraesCS6A02G343800
	MF	GO:0005507	copper ion binding	15	0.000205989	TraesCS1D02G283000/TraesCS1A02G283900/TraesCS3B02G379900/TraesCS3D02G341600/TraesCS3A02G348000/TraesCS1B02G293100/TraesCS7B02G359700/TraesCS3D02G354200/TraesCS3A02G360600/TraesCS2A02G255500/TraesCS2D02G267200/TraesCS3A02G360400/TraesCS2A02G406200/TraesCS5A02G191200/TraesCS3B02G392700	TraesCS7B02G359700
	MF	GO:0010333	terpene synthase activity	10	0.000645594	TraesCS2B02G160400/TraesCS2D02G004800/TraesCS6B02G090800/TraesCS2D02G008800/TraesCS6B02G091100/TraesCSU02G008700/novel.11716/TraesCS2B02G445500/TraesCS2D02G008700/TraesCS2D02G030100	TraesCS2D02G008800/TraesCS2D02G008700
	MF	GO:0004867	serine-type endopeptidase inhibitor activity	8	0.000758601	TraesCS3D02G034200/TraesCS3D02G034000/TraesCS3B02G038700/TraesCS3A02G046300/TraesCS3D02G033900/TraesCS3A02G046100/TraesCS1D02G027500/TraesCS3A02G046200	TraesCS3D02G034200/TraesCS3D02G034000/TraesCS3B02G038700/TraesCS3A02G046300/TraesCS3D02G033900/TraesCS3A02G046100/TraesCS1D02G027500/TraesCS3A02G046200
	MF	GO:0016838	carbon-oxygen lyase activity, acting on phosphates	10	0.00107831	TraesCS2B02G160400/TraesCS2D02G004800/TraesCS6B02G090800/TraesCS2D02G008800/TraesCS6B02G091100/TraesCSU02G008700/novel.11716/TraesCS2B02G445500/TraesCS2D02G008700/TraesCS2D02G030100	TraesCS2D02G008800/TraesCS2D02G008700
	MF	GO:0080019	fatty-acyl-CoA reductase (alcohol-forming) activity	6	0.00163271	TraesCS3A02G013800/TraesCS7B02G176400/TraesCS7D02G278300/TraesCS7A02G278500/TraesCS5A02G531300/TraesCS4B02G363100	TraesCS7B02G176400/TraesCS7D02G278300/TraesCS7A02G278500/TraesCS5A02G531300/TraesCS4B02G363100
	MF	GO:0004866	endopeptidase inhibitor activity	8	0.00369489	TraesCS3D02G034200/TraesCS3D02G034000/TraesCS3B02G038700/TraesCS3A02G046300/TraesCS3D02G033900/TraesCS3A02G046100/TraesCS1D02G027500/TraesCS3A02G046200	TraesCS3D02G034200/TraesCS3D02G034000/TraesCS3B02G038700/TraesCS3A02G046300/TraesCS3D02G033900/TraesCS3A02G046100/TraesCS1D02G027500/TraesCS3A02G046200
	MF	GO:0030414	peptidase inhibitor activity	8	0.00369489	TraesCS3D02G034200/TraesCS3D02G034000/TraesCS3B02G038700/TraesCS3A02G046300/TraesCS3D02G033900/TraesCS3A02G046100/TraesCS1D02G027500/TraesCS3A02G046200	TraesCS3D02G034200/TraesCS3D02G034000/TraesCS3B02G038700/TraesCS3A02G046300/TraesCS3D02G033900/TraesCS3A02G046100/TraesCS1D02G027500/TraesCS3A02G046200
	MF	GO:0061134	peptidase regulator activity	8	0.00369489	TraesCS3D02G034200/TraesCS3D02G034000/TraesCS3B02G038700/TraesCS3A02G046300/TraesCS3D02G033900/TraesCS3A02G046100/TraesCS1D02G027500/TraesCS3A02G046200	TraesCS3D02G034200/TraesCS3D02G034000/TraesCS3B02G038700/TraesCS3A02G046300/TraesCS3D02G033900/TraesCS3A02G046100/TraesCS1D02G027500/TraesCS3A02G046200
	MF	GO:0061135	endopeptidase regulator activity	8	0.00369489	TraesCS3D02G034200/TraesCS3D02G034000/TraesCS3B02G038700/TraesCS3A02G046300/TraesCS3D02G033900/TraesCS3A02G046100/TraesCS1D02G027500/TraesCS3A02G046200	TraesCS3D02G034200/TraesCS3D02G034000/TraesCS3B02G038700/TraesCS3A02G046300/TraesCS3D02G033900/TraesCS3A02G046100/TraesCS1D02G027500/TraesCS3A02G046200
	MF	GO:0016835	carbon-oxygen lyase activity	15	0.00548396	TraesCS2B02G160400/TraesCS2D02G004800/TraesCS6B02G090800/TraesCS2D02G008800/TraesCS6B02G091100/TraesCS4B02G207100/novel.11897/TraesCSU02G008700/novel.11716/TraesCS2B02G445500/TraesCS7D02G443400/TraesCS2D02G008700/TraesCS2D02G030100/novel.11776/TraesCS5D02G447800	TraesCS2D02G008800/TraesCS4B02G207100/TraesCS2D02G008700/TraesCS5D02G447800
	MF	GO:0030234	enzyme regulator activity	18	0.00911558	TraesCS3D02G034200/TraesCS3D02G034000/TraesCS3B02G038700/TraesCS3A02G046300/TraesCS3A02G381400/TraesCS3D02G033900/TraesCS3B02G414100/TraesCS3A02G046100/TraesCS7B02G077100/TraesCS6D02G324900/TraesCS3D02G374600/TraesCS1D02G027500/TraesCS6D02G333500/TraesCS6A02G343700/TraesCS6B02G383700/TraesCS3A02G046200/TraesCS6A02G343800/TraesCS6A02G351000	TraesCS3D02G034200/TraesCS3D02G034000/TraesCS3B02G038700/TraesCS3A02G046300/TraesCS3A02G381400/TraesCS3D02G033900/TraesCS3B02G414100/TraesCS3A02G046100/TraesCS7B02G077100/TraesCS6D02G324900/TraesCS3D02G374600/TraesCS1D02G027500/TraesCS6A02G343700/TraesCS3A02G046200/TraesCS6A02G343800
	MF	GO:0000287	magnesium ion binding	15	0.0114327	TraesCS2B02G160400/TraesCS2D02G004800/TraesCS4A02G110900/TraesCS6B02G090800/TraesCS2D02G008800/TraesCS6B02G091100/novel.11897/TraesCSU02G008700/novel.11716/TraesCS2B02G445500/TraesCS4B02G193200/TraesCS2D02G008700/TraesCS7B02G084900/TraesCS2D02G030100/novel.11776	TraesCS2D02G008800/TraesCS2D02G008700
	MF	GO:0046527	glucosyltransferase activity	16	0.0147709	TraesCS1A02G149300/TraesCS5D02G230300/TraesCS1D02G146600/TraesCS7D02G419400/TraesCS1B02G424500/TraesCS3D02G093900/TraesCS2B02G236600/TraesCS6B02G002100/TraesCS3A02G093500/TraesCS2A02G210700/TraesCS2B02G454500/TraesCS2D02G217000/TraesCS2B02G194200/TraesCS3B02G108800/TraesCS5B02G252000/TraesCS4A02G402300	TraesCS6B02G002100/TraesCS5B02G252000
	MF	GO:0030599	pectinesterase activity	7	0.0186402	TraesCS6D02G324900/TraesCS1B02G477900/TraesCS6D02G333500/TraesCS6A02G343700/TraesCS6B02G383700/TraesCS6A02G343800/TraesCS6A02G351000	TraesCS6D02G324900/TraesCS6A02G343700/TraesCS6A02G343800
	MF	GO:0098772	molecular function regulator	19	0.0203567	TraesCS3D02G034200/TraesCS3D02G034000/TraesCS3B02G038700/TraesCS3A02G046300/TraesCS3A02G381400/TraesCS3D02G033900/TraesCS3B02G414100/TraesCS3A02G046100/TraesCS7B02G077100/TraesCS6D02G324900/TraesCS3D02G374600/TraesCS3D02G357800/TraesCS1D02G027500/TraesCS6D02G333500/TraesCS6A02G343700/TraesCS6B02G383700/TraesCS3A02G046200/TraesCS6A02G343800/TraesCS6A02G351000	TraesCS3D02G034200/TraesCS3D02G034000/TraesCS3B02G038700/TraesCS3A02G046300/TraesCS3A02G381400/TraesCS3D02G033900/TraesCS3B02G414100/TraesCS3A02G046100/TraesCS7B02G077100/TraesCS6D02G324900/TraesCS3D02G374600/TraesCS3D02G357800/TraesCS1D02G027500/TraesCS6A02G343700/TraesCS3A02G046200/TraesCS6A02G343800
	MF	GO:0016759	cellulose synthase activity	7	0.0275448	TraesCS1A02G149300/TraesCS5D02G230300/TraesCS1D02G146600/TraesCS2B02G236600/TraesCS2A02G210700/TraesCS2D02G217000/TraesCS5B02G252000	TraesCS5B02G252000
	MF	GO:0016760	cellulose synthase (UDP-forming) activity	7	0.0275448	TraesCS1A02G149300/TraesCS5D02G230300/TraesCS1D02G146600/TraesCS2B02G236600/TraesCS2A02G210700/TraesCS2D02G217000/TraesCS5B02G252000	TraesCS5B02G252000
	MF	GO:0008061	chitin binding	5	0.0449125	TraesCS2A02G033600/TraesCS2D02G349000/TraesCSU02G169600/TraesCS2B02G369100/TraesCS2A02G350800	TraesCSU02G169600
	MF	GO:0016702	oxidoreductase activity, acting on single donors with incorporation of molecular oxygen, incorporation of two atoms of oxygen	8	0.0493068	TraesCS6D02G122000/TraesCS6D02G121900/TraesCS5D02G041100/TraesCS1B02G472200/TraesCS5D02G031600/TraesCS6A02G166000/novel.7864/TraesCS5B02G023000	TraesCS6A02G166000
	MF	GO:0016829	lyase activity	22	0.0547957	TraesCS2B02G160400/TraesCS2D02G004800/TraesCS6B02G090800/TraesCS2D02G008800/TraesCS6B02G091100/TraesCS4B02G207100/novel.11897/TraesCSU02G008700/novel.11716/TraesCS5B02G166300/TraesCS3D02G519600/TraesCS2B02G445500/TraesCS4A02G075600/TraesCSU02G029800/TraesCS7D02G443400/TraesCS2D02G412800/TraesCS2D02G008700/TraesCS2B02G334000/TraesCS2D02G030100/TraesCS5D02G202700/novel.11776/TraesCS5D02G447800	TraesCS2D02G008800/TraesCS4B02G207100/TraesCS5B02G166300/TraesCS3D02G519600/TraesCS2D02G412800/TraesCS2D02G008700/TraesCS5D02G447800
	MF	GO:0051213	dioxygenase activity	8	0.0649977	TraesCS6D02G122000/TraesCS6D02G121900/TraesCS5D02G041100/TraesCS1B02G472200/TraesCS5D02G031600/TraesCS6A02G166000/novel.7864/TraesCS5B02G023000	TraesCS6A02G166000
	MF	GO:0001871	pattern binding	16	0.065627	TraesCS1B02G287100/TraesCS3A02G034600/TraesCSU02G054000/TraesCS3A02G262100/TraesCS1A02G016300/TraesCS6B02G415100/TraesCS3A02G033000/TraesCS3B02G591700/TraesCS3B02G295400/TraesCS6D02G362200/TraesCS1B02G031700/TraesCS5B02G063600/TraesCS1B02G075700/TraesCS3B02G057900/TraesCS6B02G037600/TraesCS1A02G058200	TraesCS1B02G287100
	MF	GO:0030247	polysaccharide binding	16	0.065627	TraesCS1B02G287100/TraesCS3A02G034600/TraesCSU02G054000/TraesCS3A02G262100/TraesCS1A02G016300/TraesCS6B02G415100/TraesCS3A02G033000/TraesCS3B02G591700/TraesCS3B02G295400/TraesCS6D02G362200/TraesCS1B02G031700/TraesCS5B02G063600/TraesCS1B02G075700/TraesCS3B02G057900/TraesCS6B02G037600/TraesCS1A02G058200	TraesCS1B02G287100
	MF	GO:0016620	oxidoreductase activity, acting on the aldehyde or oxo group of donors, NAD or NADP as acceptor	6	0.0672649	TraesCS3A02G013800/TraesCS7B02G176400/TraesCS7D02G278300/TraesCS7A02G278500/TraesCS5A02G531300/TraesCS4B02G363100	TraesCS7B02G176400/TraesCS7D02G278300/TraesCS7A02G278500/TraesCS5A02G531300/TraesCS4B02G363100
	MF	GO:0045300	acyl-[acyl-carrier-protein] desaturase activity	4	0.0691893	novel.8000/TraesCS5B02G235800/TraesCS5B02G235900/TraesCS3A02G408700	novel.8000/TraesCS5B02G235800/TraesCS5B02G235900
	MF	GO:0035251	UDP-glucosyltransferase activity	9	0.110049	TraesCS1A02G149300/TraesCS5D02G230300/TraesCS1D02G146600/TraesCS2B02G236600/TraesCS6B02G002100/TraesCS2A02G210700/TraesCS2D02G217000/TraesCS2B02G194200/TraesCS5B02G252000	TraesCS6B02G002100/TraesCS5B02G252000
	MF	GO:0016717	oxidoreductase activity, acting on paired donors, with oxidation of a pair of donors resulting in the reduction of molecular oxygen to two molecules of water	5	0.131186	novel.8000/TraesCS5B02G235800/TraesCS4D02G195600/TraesCS5B02G235900/TraesCS3A02G408700	novel.8000/TraesCS5B02G235800/TraesCS5B02G235900
	MF	GO:0016701	oxidoreductase activity, acting on single donors with incorporation of molecular oxygen	8	0.133048	TraesCS6D02G122000/TraesCS6D02G121900/TraesCS5D02G041100/TraesCS1B02G472200/TraesCS5D02G031600/TraesCS6A02G166000/novel.7864/TraesCS5B02G023000	TraesCS6A02G166000
	MF	GO:0016762	xyloglucan:xyloglucosyl transferase activity	7	0.144272	TraesCS7D02G419400/TraesCS1B02G424500/TraesCS3D02G093900/TraesCS3A02G093500/TraesCS2B02G454500/TraesCS3B02G108800/TraesCS4A02G402300
	MF	GO:0009055	electron transfer activity	18	0.156923	TraesCS4D02G270900/TraesCS6D02G224500/TraesCS4B02G271800/TraesCS5A02G248500/TraesCS6A02G242500/TraesCS6B02G282000/TraesCS3A02G105300/TraesCS7B02G090200/TraesCS4A02G033600/TraesCS4D02G271100/TraesCS3A02G132300/TraesCS2D02G390700/TraesCS6A02G385300/TraesCS4A02G333200/TraesCS5B02G553100/TraesCS3B02G167200/TraesCS7B02G355200/TraesCS2A02G392600	TraesCS7B02G090200
	MF	GO:0033897	ribonuclease T2 activity	3	0.156923	TraesCS2D02G163300/TraesCS6D02G320200/TraesCS6A02G339600
	MF	GO:0005516	calmodulin binding	6	0.156923	TraesCS5B02G135200/TraesCS5A02G276700/TraesCS5A02G090000/TraesCS5D02G142900/TraesCS5B02G095800/TraesCS1D02G312500
	MF	GO:0016903	oxidoreductase activity, acting on the aldehyde or oxo group of donors	6	0.156923	TraesCS3A02G013800/TraesCS7B02G176400/TraesCS7D02G278300/TraesCS7A02G278500/TraesCS5A02G531300/TraesCS4B02G363100	TraesCS7B02G176400/TraesCS7D02G278300/TraesCS7A02G278500/TraesCS5A02G531300/TraesCS4B02G363100
	MF	GO:0008198	ferrous iron binding	2	0.234488	TraesCS6D02G015100/TraesCS6B02G018700
	MF	GO:0016892	endoribonuclease activity, producing 3'-phosphomonoesters	3	0.237381	TraesCS2D02G163300/TraesCS6D02G320200/TraesCS6A02G339600
	MF	GO:0016894	endonuclease activity, active with either ribo- or deoxyribonucleic acids and producing 3'-phosphomonoesters	3	0.237381	TraesCS2D02G163300/TraesCS6D02G320200/TraesCS6A02G339600
	MF	GO:0008146	sulfotransferase activity	5	0.305619	TraesCS2D02G008500/TraesCS2D02G055300/TraesCS4A02G496100/TraesCS3D02G464800/TraesCS7B02G498400	TraesCS2D02G008500/TraesCS3D02G464800
	MF	GO:0016782	transferase activity, transferring sulfur-containing groups	5	0.305619	TraesCS2D02G008500/TraesCS2D02G055300/TraesCS4A02G496100/TraesCS3D02G464800/TraesCS7B02G498400	TraesCS2D02G008500/TraesCS3D02G464800
	MF	GO:0003883	CTP synthase activity	2	0.327172	TraesCS3A02G236700/TraesCS3B02G263100	TraesCS3A02G236700/TraesCS3B02G263100
	MF	GO:0004356	glutamate-ammonia ligase activity	2	0.327172	TraesCS4D02G240700/TraesCS4B02G240900
	MF	GO:0008519	ammonium transmembrane transporter activity	2	0.327172	novel.728/TraesCS5D02G519400
	MF	GO:0016211	ammonia ligase activity	2	0.327172	TraesCS4D02G240700/TraesCS4B02G240900
	MF	GO:0016880	acid-ammonia (or amide) ligase activity	2	0.327172	TraesCS4D02G240700/TraesCS4B02G240900
	MF	GO:0004618	phosphoglycerate kinase activity	2	0.350599	TraesCS7A02G473900/TraesCS7B02G375300
	MF	GO:0016774	phosphotransferase activity, carboxyl group as acceptor	2	0.350599	TraesCS7A02G473900/TraesCS7B02G375300
	MF	GO:0003993	acid phosphatase activity	5	0.378708	TraesCS4A02G400600/TraesCS7D02G095900/TraesCS7A02G101900/TraesCS5A02G286100/TraesCS5B02G285300	TraesCS4A02G400600/TraesCS7D02G095900/TraesCS7A02G101900
	MF	GO:0019842	vitamin binding	10	0.382394	TraesCS4A02G110900/TraesCS4D02G264500/TraesCS1D02G289700/TraesCS3D02G519600/TraesCS7B02G253600/TraesCS4A02G075600/TraesCSU02G029800/TraesCS4B02G193200/TraesCS1B02G300500/TraesCS2B02G334000	TraesCS3D02G519600
	MF	GO:0004470	malic enzyme activity	2	0.382394	TraesCS3D02G275500/TraesCS3A02G275600	TraesCS3D02G275500/TraesCS3A02G275600
	MF	GO:0004471	malate dehydrogenase (decarboxylating) (NAD+) activity	2	0.382394	TraesCS3D02G275500/TraesCS3A02G275600	TraesCS3D02G275500/TraesCS3A02G275600
	MF	GO:0004634	phosphopyruvate hydratase activity	2	0.382394	novel.11897/novel.11776
	MF	GO:0016615	malate dehydrogenase activity	2	0.382394	TraesCS3D02G275500/TraesCS3A02G275600	TraesCS3D02G275500/TraesCS3A02G275600
	MF	GO:0030976	thiamine pyrophosphate binding	2	0.408049	TraesCS4A02G110900/TraesCS4B02G193200
	MF	GO:0052689	carboxylic ester hydrolase activity	7	0.408049	TraesCS6D02G324900/TraesCS1B02G477900/TraesCS6D02G333500/TraesCS6A02G343700/TraesCS6B02G383700/TraesCS6A02G343800/TraesCS6A02G351000	TraesCS6D02G324900/TraesCS6A02G343700/TraesCS6A02G343800
	MF	GO:0008171	O-methyltransferase activity	7	0.423334	TraesCS4B02G384000/TraesCS2B02G066100/TraesCS3B02G612000/TraesCS5D02G488900/TraesCS7A02G240400/TraesCS6D02G008200/TraesCS5D02G488800	TraesCS4B02G384000/TraesCS2B02G066100
	MF	GO:0004834	tryptophan synthase activity	2	0.424759	TraesCS4B02G207100/TraesCS5D02G447800	TraesCS4B02G207100/TraesCS5D02G447800
	MF	GO:0016879	ligase activity, forming carbon-nitrogen bonds	5	0.425193	TraesCS3A02G236700/novel.8093/TraesCS4D02G240700/TraesCS4B02G240900/TraesCS3B02G263100	TraesCS3A02G236700/TraesCS3B02G263100
	MF	GO:0004252	serine-type endopeptidase activity	9	0.431795	TraesCS1D02G272900/TraesCS7A02G488500/TraesCS6B02G369400/TraesCS1A02G272000/TraesCS7D02G475000/TraesCS6B02G041200/TraesCS3A02G283600/TraesCS1B02G282000/TraesCS1B02G434100	TraesCS6B02G369400
	MF	GO:0019900	kinase binding	2	0.431795	TraesCS6A02G083300/TraesCS6B02G113800
	MF	GO:0019901	protein kinase binding	2	0.431795	TraesCS6A02G083300/TraesCS6B02G113800
	MF	GO:0008236	serine-type peptidase activity	15	0.494655	TraesCS1D02G333800/TraesCS7A02G510200/TraesCS1B02G345000/TraesCS1D02G272900/TraesCS7A02G488500/TraesCS6B02G369400/TraesCS1A02G272000/TraesCS7D02G475000/TraesCS6B02G041200/TraesCS3A02G283600/TraesCS3B02G481300/TraesCS7D02G499500/TraesCS1B02G282000/novel.5627/TraesCS1B02G434100	TraesCS6B02G369400
	MF	GO:0017171	serine hydrolase activity	15	0.494655	TraesCS1D02G333800/TraesCS7A02G510200/TraesCS1B02G345000/TraesCS1D02G272900/TraesCS7A02G488500/TraesCS6B02G369400/TraesCS1A02G272000/TraesCS7D02G475000/TraesCS6B02G041200/TraesCS3A02G283600/TraesCS3B02G481300/TraesCS7D02G499500/TraesCS1B02G282000/novel.5627/TraesCS1B02G434100	TraesCS6B02G369400
	MF	GO:0030170	pyridoxal phosphate binding	8	0.497407	TraesCS4D02G264500/TraesCS1D02G289700/TraesCS3D02G519600/TraesCS7B02G253600/TraesCS4A02G075600/TraesCSU02G029800/TraesCS1B02G300500/TraesCS2B02G334000	TraesCS3D02G519600
	MF	GO:0070279	vitamin B6 binding	8	0.497407	TraesCS4D02G264500/TraesCS1D02G289700/TraesCS3D02G519600/TraesCS7B02G253600/TraesCS4A02G075600/TraesCSU02G029800/TraesCS1B02G300500/TraesCS2B02G334000	TraesCS3D02G519600
	MF	GO:0008194	UDP-glycosyltransferase activity	11	0.507434	TraesCS1A02G149300/TraesCS5D02G230300/TraesCS1D02G146600/TraesCS4D02G197300/TraesCS4B02G197000/TraesCS2B02G236600/TraesCS6B02G002100/TraesCS2A02G210700/TraesCS2D02G217000/TraesCS2B02G194200/TraesCS5B02G252000	TraesCS6B02G002100/TraesCS5B02G252000
	MF	GO:0015116	sulfate transmembrane transporter activity	2	0.545117	TraesCS5B02G228500/TraesCS4A02G388000	TraesCS4A02G388000
	MF	GO:1901682	sulfur compound transmembrane transporter activity	2	0.545117	TraesCS5B02G228500/TraesCS4A02G388000	TraesCS4A02G388000
	MF	GO:0004144	diacylglycerol O-acyltransferase activity	2	0.593379	TraesCS3B02G016400/TraesCS5A02G321800
	MF	GO:0016411	acylglycerol O-acyltransferase activity	2	0.593379	TraesCS3B02G016400/TraesCS5A02G321800
	MF	GO:0016831	carboxy-lyase activity	5	0.622811	TraesCS5B02G166300/TraesCS3D02G519600/TraesCS4A02G075600/TraesCSU02G029800/TraesCS2B02G334000	TraesCS5B02G166300/TraesCS3D02G519600
	MF	GO:0015018	galactosylgalactosylxylosylprotein 3-beta-glucuronosyltransferase activity	2	0.646504	TraesCS4D02G197300/TraesCS4B02G197000
	MF	GO:0015020	glucuronosyltransferase activity	2	0.646504	TraesCS4D02G197300/TraesCS4B02G197000
	MF	GO:0030597	RNA glycosylase activity	2	0.646504	TraesCS5D02G487600/TraesCS5D02G002000
	MF	GO:0030598	rRNA N-glycosylase activity	2	0.646504	TraesCS5D02G487600/TraesCS5D02G002000
	MF	GO:0016836	hydro-lyase activity	5	0.650862	TraesCS4B02G207100/novel.11897/TraesCS7D02G443400/novel.11776/TraesCS5D02G447800	TraesCS4B02G207100/TraesCS5D02G447800
	MF	GO:0016799	hydrolase activity, hydrolyzing N-glycosyl compounds	3	0.650862	TraesCS5D02G231700/TraesCS5D02G487600/TraesCS5D02G002000
	MF	GO:0004425	indole-3-glycerol-phosphate synthase activity	1	0.6866	TraesCS5B02G166300	TraesCS5B02G166300
	MF	GO:0050664	oxidoreductase activity, acting on NAD(P)H, oxygen as acceptor	2	0.6866	TraesCS1B02G295200/TraesCS5A02G093600
	MF	GO:0051087	chaperone binding	2	0.6866	TraesCS4D02G357900/TraesCS7A02G269600
	MF	GO:0140102	catalytic activity, acting on a rRNA	2	0.6866	TraesCS5D02G487600/TraesCS5D02G002000
	MF	GO:0004521	endoribonuclease activity	3	0.693946	TraesCS2D02G163300/TraesCS6D02G320200/TraesCS6A02G339600
	MF	GO:0015079	potassium ion transmembrane transporter activity	3	0.746482	TraesCS3D02G439200/TraesCS2D02G287300/TraesCS5D02G240100
	MF	GO:0003997	acyl-CoA oxidase activity	1	0.762422	TraesCS7D02G143200
	MF	GO:0016763	transferase activity, transferring pentosyl groups	2	0.772455	novel.10420/TraesCS7D02G201500	TraesCS7D02G201500
	MF	GO:0004860	protein kinase inhibitor activity	1	0.772455	TraesCS7B02G077100	TraesCS7B02G077100
	MF	GO:0004861	cyclin-dependent protein serine/threonine kinase inhibitor activity	1	0.772455	TraesCS7B02G077100	TraesCS7B02G077100
	MF	GO:0019210	kinase inhibitor activity	1	0.772455	TraesCS7B02G077100	TraesCS7B02G077100
	MF	GO:0030291	protein serine/threonine kinase inhibitor activity	1	0.772455	TraesCS7B02G077100	TraesCS7B02G077100
	MF	GO:1901681	sulfur compound binding	2	0.776337	TraesCS4A02G110900/TraesCS4B02G193200
	MF	GO:0004579	dolichyl-diphosphooligosaccharide-protein glycotransferase activity	1	0.803998	TraesCS2D02G566500	TraesCS2D02G566500
	MF	GO:0004519	endonuclease activity	4	0.803998	TraesCS2D02G163300/TraesCS3A02G044100/TraesCS6D02G320200/TraesCS6A02G339600
	MF	GO:0004089	carbonate dehydratase activity	1	0.817143	TraesCS7D02G443400
	MF	GO:0016538	cyclin-dependent protein serine/threonine kinase regulator activity	1	0.817143	TraesCS7B02G077100	TraesCS7B02G077100
	MF	GO:0043022	ribosome binding	1	0.817143	novel.9841
	MF	GO:0016616	oxidoreductase activity, acting on the CH-OH group of donors, NAD or NADP as acceptor	8	0.857976	TraesCS6D02G255200/TraesCSU02G127700/TraesCS1B02G127500/TraesCS6B02G302400/TraesCS2A02G076600/TraesCS3D02G275500/TraesCS5A02G549900/TraesCS3A02G275600	TraesCS3D02G275500/TraesCS3A02G275600
	MF	GO:0003857	3-hydroxyacyl-CoA dehydrogenase activity	1	0.857976	TraesCS1B02G127500
	MF	GO:0008725	DNA-3-methyladenine glycosylase activity	1	0.857976	TraesCS5D02G231700
	MF	GO:0033926	glycopeptide alpha-N-acetylgalactosaminidase activity	1	0.857976	TraesCS2A02G304200
	MF	GO:0043733	DNA-3-methylbase glycosylase activity	1	0.857976	TraesCS5D02G231700
	MF	GO:0004540	ribonuclease activity	3	0.857976	TraesCS2D02G163300/TraesCS6D02G320200/TraesCS6A02G339600
	MF	GO:0003950	NAD+ ADP-ribosyltransferase activity	1	0.874432	TraesCS7D02G201500	TraesCS7D02G201500
	MF	GO:0030151	molybdenum ion binding	1	0.874432	TraesCS6B02G356800	TraesCS6B02G356800
	MF	GO:0003905	alkylbase DNA N-glycosylase activity	1	0.874432	TraesCS5D02G231700
	MF	GO:0016634	oxidoreductase activity, acting on the CH-CH group of donors, oxygen as acceptor	1	0.874432	TraesCS7D02G143200
	MF	GO:0003995	acyl-CoA dehydrogenase activity	1	0.874432	TraesCS7D02G143200
	MF	GO:0005216	ion channel activity	5	0.874432	TraesCS6A02G349400/TraesCS3A02G316300/TraesCS6A02G222600/TraesCS3B02G167100/TraesCS6B02G382500	TraesCS3A02G316300
	MF	GO:0015267	channel activity	5	0.874432	TraesCS6A02G349400/TraesCS3A02G316300/TraesCS6A02G222600/TraesCS3B02G167100/TraesCS6B02G382500	TraesCS3A02G316300
	MF	GO:0022803	passive transmembrane transporter activity	5	0.874432	TraesCS6A02G349400/TraesCS3A02G316300/TraesCS6A02G222600/TraesCS3B02G167100/TraesCS6B02G382500	TraesCS3A02G316300
	MF	GO:0022838	substrate-specific channel activity	5	0.874432	TraesCS6A02G349400/TraesCS3A02G316300/TraesCS6A02G222600/TraesCS3B02G167100/TraesCS6B02G382500	TraesCS3A02G316300
	MF	GO:0016881	acid-amino acid ligase activity	1	0.874432	novel.8093
	MF	GO:0051287	NAD binding	4	0.874432	TraesCS6D02G255200/TraesCS6B02G302400/TraesCS3D02G275500/TraesCS3A02G275600	TraesCS3D02G275500/TraesCS3A02G275600
	MF	GO:0004576	oligosaccharyl transferase activity	1	0.874432	TraesCS2D02G566500	TraesCS2D02G566500
	MF	GO:0019104	DNA N-glycosylase activity	1	0.874432	TraesCS5D02G231700
	MF	GO:2001070	starch binding	1	0.874432	TraesCS1B02G287100	TraesCS1B02G287100
	MF	GO:0016830	carbon-carbon lyase activity	5	0.874432	TraesCS5B02G166300/TraesCS3D02G519600/TraesCS4A02G075600/TraesCSU02G029800/TraesCS2B02G334000	TraesCS5B02G166300/TraesCS3D02G519600
	MF	GO:0005509	calcium ion binding	14	0.874432	TraesCS3D02G393200/TraesCSU02G054000/TraesCS3A02G399000/TraesCS5B02G227700/TraesCS5A02G238900/TraesCS5A02G262400/TraesCS3B02G235500/TraesCS5D02G238700/TraesCS5A02G229000/TraesCS5D02G477100/TraesCS6B02G415100/TraesCS5A02G239000/TraesCS5D02G269400/TraesCS1B02G075700	TraesCS3B02G235500
	MF	GO:0004564	beta-fructofuranosidase activity	1	0.874432	TraesCS2D02G382600
	MF	GO:0004575	sucrose alpha-glucosidase activity	1	0.874432	TraesCS2D02G382600
	MF	GO:0015926	glucosidase activity	1	0.874432	TraesCS2D02G382600
	MF	GO:0016780	phosphotransferase activity, for other substituted phosphate groups	1	0.874432	TraesCS7B02G084900
	MF	GO:0030145	manganese ion binding	1	0.874432	TraesCS4B02G172700	TraesCS4B02G172700
	MF	GO:0043021	ribonucleoprotein complex binding	1	0.874432	novel.9841
	MF	GO:0090599	alpha-glucosidase activity	1	0.874432	TraesCS2D02G382600
	MF	GO:0005342	organic acid transmembrane transporter activity	2	0.874432	TraesCS5B02G126000/TraesCSU02G049700
	MF	GO:0015171	amino acid transmembrane transporter activity	2	0.874432	TraesCS5B02G126000/TraesCSU02G049700
	MF	GO:0046943	carboxylic acid transmembrane transporter activity	2	0.874432	TraesCS5B02G126000/TraesCSU02G049700
	MF	GO:0004556	alpha-amylase activity	1	0.874432	TraesCS5D02G477100
	MF	GO:0005088	Ras guanyl-nucleotide exchange factor activity	1	0.874432	TraesCS3D02G357800	TraesCS3D02G357800
	MF	GO:0005089	Rho guanyl-nucleotide exchange factor activity	1	0.874432	TraesCS3D02G357800	TraesCS3D02G357800
	MF	GO:0017048	Rho GTPase binding	1	0.874432	TraesCS3D02G357800	TraesCS3D02G357800
	MF	GO:0003885	D-arabinono-1,4-lactone oxidase activity	1	0.874432	TraesCS7D02G314200
	MF	GO:0008483	transaminase activity	1	0.874432	TraesCS7B02G253600
	MF	GO:0016769	transferase activity, transferring nitrogenous groups	1	0.874432	TraesCS7B02G253600
	MF	GO:0016899	oxidoreductase activity, acting on the CH-OH group of donors, oxygen as acceptor	1	0.874432	TraesCS7D02G314200
	MF	GO:0015298	solute:cation antiporter activity	2	0.874432	TraesCS2A02G121000/TraesCS1B02G047900
	MF	GO:0015299	solute:proton antiporter activity	2	0.874432	TraesCS2A02G121000/TraesCS1B02G047900
	MF	GO:0019139	cytokinin dehydrogenase activity	1	0.875005	TraesCS3D02G475800
	MF	GO:0019207	kinase regulator activity	1	0.875005	TraesCS7B02G077100	TraesCS7B02G077100
	MF	GO:0019887	protein kinase regulator activity	1	0.875005	TraesCS7B02G077100	TraesCS7B02G077100
	MF	GO:0008509	anion transmembrane transporter activity	4	0.875005	TraesCS5B02G228500/TraesCS4A02G388000/TraesCS5B02G126000/TraesCSU02G049700	TraesCS4A02G388000
	MF	GO:0016843	amine-lyase activity	1	0.875005	TraesCS5D02G202700
	MF	GO:0016844	strictosidine synthase activity	1	0.875005	TraesCS5D02G202700
	MF	GO:0004185	serine-type carboxypeptidase activity	4	0.875005	TraesCS1D02G333800/TraesCS1B02G345000/TraesCS3B02G481300/novel.5627
	MF	GO:0016868	intramolecular transferase activity, phosphotransferases	1	0.875005	TraesCS4B02G172700	TraesCS4B02G172700
	MF	GO:0016791	phosphatase activity	5	0.875005	TraesCS4A02G400600/TraesCS7D02G095900/TraesCS7A02G101900/TraesCS5A02G286100/TraesCS5B02G285300	TraesCS4A02G400600/TraesCS7D02G095900/TraesCS7A02G101900
	MF	GO:0008514	organic anion transmembrane transporter activity	2	0.875005	TraesCS5B02G126000/TraesCSU02G049700
	MF	GO:0071949	FAD binding	1	0.875005	TraesCS4D02G269500
	MF	GO:0140103	catalytic activity, acting on a glycoprotein	1	0.875005	TraesCS2A02G304200
	MF	GO:0003746	translation elongation factor activity	1	0.875005	novel.9841
	MF	GO:0016157	sucrose synthase activity	1	0.875005	TraesCS2B02G194200
	MF	GO:0016840	carbon-nitrogen lyase activity	1	0.875005	TraesCS5D02G202700
	MF	GO:0008757	S-adenosylmethionine-dependent methyltransferase activity	3	0.875005	TraesCS5D02G530800/TraesCS4A02G342300/TraesCS2D02G566400	TraesCS2D02G566400
	MF	GO:0004180	carboxypeptidase activity	4	0.875005	TraesCS1D02G333800/TraesCS1B02G345000/TraesCS3B02G481300/novel.5627
	MF	GO:0015103	inorganic anion transmembrane transporter activity	2	0.875005	TraesCS5B02G228500/TraesCS4A02G388000	TraesCS4A02G388000
	MF	GO:0008107	galactoside 2-alpha-L-fucosyltransferase activity	1	0.905252	TraesCS6A02G320300
	MF	GO:0016861	intramolecular oxidoreductase activity, interconverting aldoses and ketoses	1	0.905252	novel.11513
	MF	GO:0031127	alpha-(1,2)-fucosyltransferase activity	1	0.905252	TraesCS6A02G320300
	MF	GO:0070008	serine-type exopeptidase activity	4	0.9345	TraesCS1D02G333800/TraesCS1B02G345000/TraesCS3B02G481300/novel.5627
	MF	GO:0016651	oxidoreductase activity, acting on NAD(P)H	2	0.9345	TraesCS1B02G295200/TraesCS5A02G093600
	MF	GO:0010181	FMN binding	2	0.937778	TraesCS6D02G302300/TraesCS2A02G026600
	MF	GO:0008374	O-acyltransferase activity	2	0.937778	TraesCS3B02G016400/TraesCS5A02G321800
	MF	GO:0003843	1,3-beta-D-glucan synthase activity	1	0.937778	TraesCS6B02G002100	TraesCS6B02G002100
	MF	GO:0019899	enzyme binding	3	0.943081	TraesCS6A02G083300/TraesCS6B02G113800/TraesCS3D02G357800	TraesCS3D02G357800
	MF	GO:0003872	6-phosphofructokinase activity	1	0.94825	TraesCS5D02G085500
	MF	GO:0008417	fucosyltransferase activity	1	0.94825	TraesCS6A02G320300
	MF	GO:0016811	hydrolase activity, acting on carbon-nitrogen (but not peptide) bonds, in linear amides	1	0.950077	TraesCS3B02G335400
	MF	GO:0044877	protein-containing complex binding	1	0.950077	novel.9841
	MF	GO:0005085	guanyl-nucleotide exchange factor activity	1	0.956959	TraesCS3D02G357800	TraesCS3D02G357800
	MF	GO:0016860	intramolecular oxidoreductase activity	1	0.963432	novel.11513
	MF	GO:0016614	oxidoreductase activity, acting on CH-OH group of donors	10	0.96909	TraesCS6D02G255200/TraesCSU02G127700/TraesCS1B02G127500/TraesCS6B02G302400/TraesCS2A02G076600/TraesCS3D02G275500/TraesCS5A02G549900/TraesCS7D02G314200/TraesCS3A02G275600/TraesCS3D02G475800	TraesCS3D02G275500/TraesCS3A02G275600
	MF	GO:0016645	oxidoreductase activity, acting on the CH-NH group of donors	1	0.985544	TraesCS3D02G475800
	MF	GO:0008443	phosphofructokinase activity	1	0.985544	TraesCS5D02G085500
	MF	GO:0019200	carbohydrate kinase activity	1	0.985544	TraesCS5D02G085500
	MF	GO:0046873	metal ion transmembrane transporter activity	4	0.989853	TraesCS3D02G439200/TraesCS2D02G287300/TraesCS5D02G240100/TraesCS6D02G082600
	MF	GO:0016160	amylase activity	1	0.99997	TraesCS5D02G477100
	MF	GO:0008238	exopeptidase activity	4	0.99997	TraesCS1D02G333800/TraesCS1B02G345000/TraesCS3B02G481300/novel.5627
	MF	GO:0016307	phosphatidylinositol phosphate kinase activity	1	0.99997	TraesCS2D02G546200	TraesCS2D02G546200
	MF	GO:0015077	monovalent inorganic cation transmembrane transporter activity	5	0.99997	TraesCS2A02G121000/TraesCS3D02G439200/TraesCS2D02G287300/TraesCS5D02G240100/TraesCS1B02G047900
	MF	GO:0004175	endopeptidase activity	9	0.99997	TraesCS1D02G272900/TraesCS7A02G488500/TraesCS6B02G369400/TraesCS1A02G272000/TraesCS7D02G475000/TraesCS6B02G041200/TraesCS3A02G283600/TraesCS1B02G282000/TraesCS1B02G434100	TraesCS6B02G369400
	MF	GO:0051082	unfolded protein binding	2	0.99997	TraesCS3D02G393200/TraesCS3A02G399000
	MF	GO:0017016	Ras GTPase binding	1	0.99997	TraesCS3D02G357800	TraesCS3D02G357800
	MF	GO:0031267	small GTPase binding	1	0.99997	TraesCS3D02G357800	TraesCS3D02G357800
	MF	GO:0015035	protein disulfide oxidoreductase activity	2	0.99997	TraesCS3A02G105300/TraesCS7B02G090200	TraesCS7B02G090200
	MF	GO:0016278	lysine N-methyltransferase activity	1	0.99997	TraesCS2D02G566400	TraesCS2D02G566400
	MF	GO:0016279	protein-lysine N-methyltransferase activity	1	0.99997	TraesCS2D02G566400	TraesCS2D02G566400
	MF	GO:0018024	histone-lysine N-methyltransferase activity	1	0.99997	TraesCS2D02G566400	TraesCS2D02G566400
	MF	GO:0042054	histone methyltransferase activity	1	0.99997	TraesCS2D02G566400	TraesCS2D02G566400
	MF	GO:0015036	disulfide oxidoreductase activity	2	0.99997	TraesCS3A02G105300/TraesCS7B02G090200	TraesCS7B02G090200
	MF	GO:0008234	cysteine-type peptidase activity	5	0.99997	TraesCS1D02G196500/TraesCS6D02G259900/TraesCS3D02G342100/TraesCS6A02G279500/TraesCS3D02G340500
	MF	GO:0042578	phosphoric ester hydrolase activity	5	0.99997	TraesCS4A02G400600/TraesCS7D02G095900/TraesCS7A02G101900/TraesCS5A02G286100/TraesCS5B02G285300	TraesCS4A02G400600/TraesCS7D02G095900/TraesCS7A02G101900
	MF	GO:0004650	polygalacturonase activity	1	0.99997	TraesCS6D02G320600
	MF	GO:0008170	N-methyltransferase activity	1	0.99997	TraesCS2D02G566400	TraesCS2D02G566400
	MF	GO:0008276	protein methyltransferase activity	1	0.99997	TraesCS2D02G566400	TraesCS2D02G566400
	MF	GO:0016627	oxidoreductase activity, acting on the CH-CH group of donors	1	0.99997	TraesCS7D02G143200
	MF	GO:0008324	cation transmembrane transporter activity	8	0.99997	TraesCS2A02G121000/TraesCS3D02G439200/TraesCS2D02G287300/TraesCS5D02G240100/TraesCS1B02G047900/novel.728/TraesCS6D02G082600/TraesCS5D02G519400
	MF	GO:0004518	nuclease activity	4	0.99997	TraesCS2D02G163300/TraesCS3A02G044100/TraesCS6D02G320200/TraesCS6A02G339600
	MF	GO:0051020	GTPase binding	1	0.99997	TraesCS3D02G357800	TraesCS3D02G357800
	MF	GO:0015297	antiporter activity	4	0.99997	TraesCS2A02G121000/TraesCS5B02G371100/TraesCS1B02G047900/TraesCS4A02G350200
	MF	GO:0022890	inorganic cation transmembrane transporter activity	6	0.99997	TraesCS2A02G121000/TraesCS3D02G439200/TraesCS2D02G287300/TraesCS5D02G240100/TraesCS1B02G047900/TraesCS6D02G082600
	MF	GO:0016667	oxidoreductase activity, acting on a sulfur group of donors	2	0.99997	TraesCS3A02G105300/TraesCS7B02G090200	TraesCS7B02G090200
	MF	GO:0016866	intramolecular transferase activity	1	0.99997	TraesCS4B02G172700	TraesCS4B02G172700
	MF	GO:0016810	hydrolase activity, acting on carbon-nitrogen (but not peptide) bonds	1	0.99997	TraesCS3B02G335400
	MF	GO:0015291	secondary active transmembrane transporter activity	4	0.99997	TraesCS2A02G121000/TraesCS5B02G371100/TraesCS1B02G047900/TraesCS4A02G350200
	MF	GO:0008017	microtubule binding	2	0.99997	TraesCS1D02G343800/TraesCS4A02G078900
	MF	GO:0019783	ubiquitin-like protein-specific protease activity	1	0.99997	TraesCS1D02G196500
	MF	GO:0036459	thiol-dependent ubiquitinyl hydrolase activity	1	0.99997	TraesCS1D02G196500
	MF	GO:0101005	ubiquitinyl hydrolase activity	1	0.99997	TraesCS1D02G196500
	MF	GO:0015078	proton transmembrane transporter activity	2	0.99997	TraesCS2A02G121000/TraesCS1B02G047900
	MF	GO:0015631	tubulin binding	2	0.99997	TraesCS1D02G343800/TraesCS4A02G078900
	MF	GO:0008080	N-acetyltransferase activity	1	0.99997	TraesCS4A02G295400
	MF	GO:0015238	drug transmembrane transporter activity	2	0.99997	TraesCS5B02G371100/TraesCS4A02G350200
	MF	GO:0016410	N-acyltransferase activity	1	0.99997	TraesCS4A02G295400
	MF	GO:0016874	ligase activity	5	0.99997	TraesCS3A02G236700/novel.8093/TraesCS4D02G240700/TraesCS4B02G240900/TraesCS3B02G263100	TraesCS3A02G236700/TraesCS3B02G263100
	MF	GO:0042626	ATPase activity, coupled to transmembrane movement of substances	2	0.99997	TraesCS7D02G116100/TraesCS7D02G114200	TraesCS7D02G116100/TraesCS7D02G114200
	MF	GO:0043492	ATPase activity, coupled to movement of substances	2	0.99997	TraesCS7D02G116100/TraesCS7D02G114200	TraesCS7D02G116100/TraesCS7D02G114200
	MF	GO:0008135	translation factor activity, RNA binding	1	0.99997	novel.9841
	MF	GO:0004871	signal transducer activity	1	0.99997	TraesCS6D02G067900
	MF	GO:0016407	acetyltransferase activity	1	0.99997	TraesCS4A02G295400
	MF	GO:0015399	primary active transmembrane transporter activity	2	0.99997	TraesCS7D02G116100/TraesCS7D02G114200	TraesCS7D02G116100/TraesCS7D02G114200
	MF	GO:0015405	P-P-bond-hydrolysis-driven transmembrane transporter activity	2	0.99997	TraesCS7D02G116100/TraesCS7D02G114200	TraesCS7D02G116100/TraesCS7D02G114200
	MF	GO:0003777	microtubule motor activity	1	0.99997	TraesCS1D02G343800
	MF	GO:0140097	catalytic activity, acting on DNA	1	0.99997	TraesCS5D02G231700
	MF	GO:0022804	active transmembrane transporter activity	6	0.99997	TraesCS2A02G121000/TraesCS5B02G371100/TraesCS1B02G047900/TraesCS7D02G116100/TraesCS4A02G350200/TraesCS7D02G114200	TraesCS7D02G116100/TraesCS7D02G114200
	MF	GO:0050660	flavin adenine dinucleotide binding	3	0.99997	TraesCS7D02G314200/TraesCS4D02G269500/TraesCS3D02G475800
	MF	GO:0003774	motor activity	1	0.99997	TraesCS1D02G343800
	MF	GO:0008092	cytoskeletal protein binding	2	0.99997	TraesCS1D02G343800/TraesCS4A02G078900
	MF	GO:0042623	ATPase activity, coupled	2	0.99997	TraesCS7D02G116100/TraesCS7D02G114200	TraesCS7D02G116100/TraesCS7D02G114200
	MF	GO:0004842	ubiquitin-protein transferase activity	1	0.99997	TraesCS6B02G268300
	MF	GO:0019787	ubiquitin-like protein transferase activity	1	0.99997	TraesCS6B02G268300
	MF	GO:0016853	isomerase activity	2	0.99997	novel.11513/TraesCS4B02G172700	TraesCS4B02G172700
	MF	GO:0140101	catalytic activity, acting on a tRNA	1	0.99997	novel.10420
	MF	GO:0001883	purine nucleoside binding	2	0.99997	TraesCS7A02G445600/TraesCS1A02G048300
	MF	GO:0005525	GTP binding	2	0.99997	TraesCS7A02G445600/TraesCS1A02G048300
	MF	GO:0032549	ribonucleoside binding	2	0.99997	TraesCS7A02G445600/TraesCS1A02G048300
	MF	GO:0032550	purine ribonucleoside binding	2	0.99997	TraesCS7A02G445600/TraesCS1A02G048300
	MF	GO:0032561	guanyl ribonucleotide binding	2	0.99997	TraesCS7A02G445600/TraesCS1A02G048300
	MF	GO:0001882	nucleoside binding	2	0.99997	TraesCS7A02G445600/TraesCS1A02G048300
	MF	GO:0019001	guanyl nucleotide binding	2	0.99997	TraesCS7A02G445600/TraesCS1A02G048300
