# Supplementary material for: Eutrema EsMYB90 Gene Improves Growth and Antioxidant Capacity of Transgenic Wheat Under Salinity Stress
Source: Front Plant Sci. 2022 Apr 29;13:856163. doi: 10.3389/fpls.2022.856163 (PMC9102796; doi:10.3389/fpls.2022.856163)
Supplement: Supplementary file 8 [file Table_7.XLSX]

## Sheet: Supplementary Table S7
	Supplementary Table S7. Top20 pathways of DEGs in transcriptome
	KEGGID	Description	Gene number	Pvalue	padj	Gene ID
	ko00073	Cutin, suberine and wax biosynthesis	3	0.00428237	0.121932	TraesCS2B02G215100/TraesCS7B02G176400/TraesCS7D02G520200
	ko00940	Phenylpropanoid biosynthesis	7	0.00460122	0.121932	novel.3125/TraesCS2A02G355800/TraesCS7A02G424100/TraesCS6A02G324200/TraesCS3B02G154200/TraesCS2A02G573500/TraesCS7B02G052600
	ko01040	Biosynthesis of unsaturated fatty acids	3	0.0103466	0.182791	novel.8000/TraesCS5B02G235900/TraesCS6B02G373100
	ko00591	Linoleic acid metabolism	2	0.0161217	0.213612	TraesCS6D02G121900/novel.7864
	ko00564	Glycerophospholipid metabolism	5	0.0257028	0.27245	TraesCS3D02G258900/novel.9685/TraesCS2A02G134500/TraesCS1D02G282300/TraesCS5B02G511500
	ko00240	Pyrimidine metabolism	4	0.0529772	0.467966	novel.9698/TraesCS3B02G263100/novel.7168/novel.3304
	ko00360	Phenylalanine metabolism	2	0.0898327	0.549659	novel.3125/novel.7351
	ko01212	Fatty acid metabolism	3	0.106277	0.549659	novel.8000/TraesCS5B02G235900/TraesCS6B02G373100
	ko00062	Fatty acid elongation	2	0.114011	0.549659	TraesCS4B02G225500/TraesCS6B02G373100
	ko00250	Alanine, aspartate and glutamate metabolism	3	0.116015	0.549659	TraesCS7B02G253600/TraesCS4B02G240900/novel.2867
	ko00561	Glycerolipid metabolism	3	0.12608	0.549659	TraesCS2A02G134500/TraesCS1D02G282300/TraesCS5B02G511500
	ko04626	Plant-pathogen interaction	5	0.139591	0.549659	novel.7982/TraesCS4B02G225500/TraesCS3A02G347500/TraesCS6A02G222600/novel.7241
	ko00061	Fatty acid biosynthesis	2	0.139637	0.549659	novel.8000/TraesCS5B02G235900
	ko00500	Starch and sucrose metabolism	4	0.150591	0.549659	TraesCS6B02G064700/TraesCS5D02G477100/TraesCS2D02G382600/TraesCS2B02G194200
	ko00860	Porphyrin and chlorophyll metabolism	2	0.155564	0.549659	novel.82/TraesCS5D02G325900
	ko00220	Arginine biosynthesis	2	0.16637	0.551101	TraesCS4B02G240900/novel.7241
	ko00040	Pentose and glucuronate interconversions	2	0.182816	0.552105	TraesCS1B02G477900/TraesCS6B02G383700
	ko03030	DNA replication	3	0.188306	0.552105	novel.11579/novel.7873/TraesCS1D02G196000
	ko04075	Plant hormone signal transduction	5	0.216748	0.552105	novel.7982/novel.8778/novel.11508/TraesCS7A02G064700/TraesCS7A02G201500
	ko00531	Glycosaminoglycan degradation	1	0.218759	0.552105	novel.8093
