# Supplementary material for: Eutrema EsMYB90 Gene Improves Growth and Antioxidant Capacity of Transgenic Wheat Under Salinity Stress
Source: Front Plant Sci. 2022 Apr 29;13:856163. doi: 10.3389/fpls.2022.856163 (PMC9102796; doi:10.3389/fpls.2022.856163)
Supplement: Supplementary file 9 [file Table_8.XLSX]

## Sheet: Supplementary Table S8
	Supplementary Table S8. EsMYB90 promotes expression of genes involved in antioxidant and cell wall plasticity in transgenic wheats upon salt stress
	Classification of Genes	Gene_Id	Gene Name	log2FoldChange	padj	Gene_description
	GST	TraesCS3D02G486800	TaGSTPR	6.20101	0.00542931	Glutathione S-transferase
		TraesCS7D02G514500	TaGSTF1-1	5.75494	0.0147944	Glutathione S-transferase
		TraesCS2B02G523700	TaGSTU6-1	4.77014	0.000142995	Glutathione S-transferase
		TraesCS1A02G186600	TaGSTU6-2	4.25437	0.00901096	Glutathione S-transferase
		TraesCS7D02G348500	TaGSTBZ2-1	3.32009	0.00135905	Glutathione S-transferase
		TraesCS1A02G186700	TaGSTU6-3	2.92225	5.49e-18	Glutathione S-transferase
		TraesCS7A02G374900	TaGSTBZ2-2	2.85821	2.67e-07	Glutathione S-transferase
		TraesCS3B02G536100	TaGST23-1	2.77364	0.0468233	Glutathione S-transferase
		TraesCS4A02G104300	TaGST/IN2-1	2.58923	0.0453333	Glutathione S-transferase
		TraesCS3D02G483000	TaGST/HSP26A	2.36498	0.017795	Glutathione S-transferase
		TraesCS4A02G455000	TaGSTU6-4	2.25109	0.000612909	Glutathione S-transferase
		TraesCS1A02G078900	TaGSTF1-2	1.7833	0.0387432	Glutathione S-transferase
		TraesCS3B02G152200	TaGST1-1	1.60198	0.00311616	Glutathione S-transferase
		TraesCS4B02G059100	TaGST2-1	1.52108	2.27e-07	Glutathione S-transferase
		TraesCS5A02G024100	TaGST4-1	1.52075	0.0485179	Glutathione S-transferase
		TraesCS1B02G194700	TaGSTU6-5	1.32642	0.0327561	Glutathione S-transferase
		TraesCS3D02G133100	TaGST1-2	1.30746	0.0345877	Glutathione S-transferase
		TraesCS6B02G080000	TaGHR	1.23536	0.00217422	Glutathione S-transferase
		TraesCS4B02G059300	TaGST1-3	1.22501	0.00931667	Glutathione S-transferase
		TraesCS7D02G078700	TaGST23-2	1.19207	0.0298885	Glutathione S-transferase
		TraesCS3D02G133200	TaGST1-4	1.18355	0.00875046	Glutathione S-transferase
		TraesCS4A02G454800	TaGSTU6-6	1.06354	0.0135688	Glutathione S-transferase
		TraesCS1A02G186500	TaGSTU6-7	1.04173	0.0142776	Glutathione S-transferase
	POD	TraesCSU02G137300	TaPOD47-1	6.36243	2.09e-05	Peroxidase 47
		TraesCS2B02G614100	TaPOD12-1	5.96474	0.000241172	Peroxidase 12
		TraesCS1B02G115800	TaPODN	4.00851	0.0367695	Peroxidase N
		TraesCS2A02G573500	TaPOD12-2	2.97856	0.0174861	Peroxidase 12
		TraesCS7D02G370400	TaPOD70	2.92619	0.0055875	Peroxidase 70
		TraesCS3A02G297200	TaPOD2-1	2.87908	0.00171112	Peroxidase 2
		TraesCS7B02G375600	TaPOD2-2	2.50463	0.00628842	Peroxidase 2
		TraesCS7A02G211200	TaPOD11-1	2.13606	1.26e-10	Peroxidase 11
		TraesCS7A02G319100	TaPOD47-2	2.03236	0.000146314	Peroxidase 47
		TraesCS7D02G461200	TaPOD2-3	1.99396	3.43e-05	Peroxidase 2
		TraesCS2B02G613900	TaPOD2-4	1.83129	0.0335491	Peroxidase 2
		TraesCS2B02G372500	TaPOD43-1	1.56255	0.000465765	Peroxidase 43
		TraesCS3B02G209700	TaPOD72-1	1.51651	0.00475699	Peroxidase 72
		TraesCS5B02G103300	TaPOD24-1	1.51539	2.98e-06	Peroxidase 24
		TraesCS4A02G136600	TaPOD52-1	1.51445	0.0248062	Peroxidase 52
		TraesCS2A02G355800	TaPOD43-2	1.43435	3.26e-06	Peroxidase 43
		TraesCS7B02G118200	TaPOD11-2	1.41398	0.0156603	Peroxidase 11
		TraesCS5D02G110100	TaPOD24-2	1.37636	6.89e-08	Peroxidase 24
		TraesCS1D02G317700	TaPOD1-1	1.28593	2.87e-06	Peroxidase 1
		TraesCS3B02G209900	TaPOD72-2	1.2034	2.37e-05	Peroxidase 72
		TraesCS3D02G185000	TaPOD72-3	1.20007	0.0144172	Peroxidase 72
		TraesCS2D02G352500	TaPOD43-3	1.17148	0.00155669	Peroxidase 43
		TraesCS7A02G424100	TaPOD22	1.11539	5.87e-05	Peroxidase 22
		TraesCS4D02G170600	TaPOD52-2	1.1106	0.0167502	Peroxidase 52
		TraesCS1A02G317900	TaPOD1-2	1.07454	9.35e-06	Peroxidase 1
		TraesCS6A02G324200	TaPOD56	1.0628	0.000117567	Peroxidase 56
		TraesCS7D02G442300	TaPOD3	1.04402	0.000127012	Peroxidase 3
		TraesCS3B02G210000	TaPOD15	1.00055	0.011756	Peroxidase 15
		TraesCS3B02G272100	TaPOD19	-1.0505	0.00113971	Peroxidase 19
		TraesCS2A02G571500	TaPOD12-3	-1.08713	0.00982604	Peroxidase 12
		TraesCS3A02G136300	TaPOD52-3	-1.11556	0.000982696	Peroxidase 52
		TraesCS3B02G154200	TaPOD52-4	-1.29518	0.00127313	Peroxidase 52
	Cellulose synthase coding genes	TraesCS2D02G217000	TaCESA1	1.40477	0.0199607	Cellulose synthase-like protein F2
		TraesCS2B02G236600	TaCESA3	1.21887	0.00186786	Cellulose synthase-like protein F3
		TraesCS3B02G324500	TaCESA4	1.19099	5.27e-07	Cellulose synthase A catalytic subunit 4
		TraesCS3A02G289900	TaCESA5	1.17046	0.000103884	Cellulose synthase A catalytic subunit 4
		TraesCS1A02G149300	TaCESA6	1.14633	5.13e-09	Cellulose synthase A catalytic subunit 7
		TraesCS5D02G230300	TaCESA7	1.10006	1.5e-07	Cellulose synthase A catalytic subunit 9
		TraesCS3D02G289600	TaCESA8	1.09621	9.18e-07	Cellulose synthase A catalytic subunit 4
		TraesCS1D02G146600	TaCESA9	1.07581	1.72e-07	Cellulose synthase A catalytic subunit 7
		TraesCS2A02G210700	TaCESA10	1.01445	0.00818843	Cellulose synthase-like protein F3
		TraesCS5B02G252000	TaCESA11	-2.56962	0.0426925	Cellulose synthase-like protein E6
	Glucan metabolism related genes	TraesCSU02G107200	TaGEBG1	1.67779	1.18e-06	Glucan endo-1,3-beta-glucosidase 2
		TraesCS1A02G422900	TaGEBG2	3.1459	5.67e-12	Glucan endo-1,3-beta-glucosidase 4
		TraesCS6A02G048200	TaGEBG3	1.67394	1.26e-10	Glucan endo-1,3-beta-glucosidase 4
		TraesCS6B02G064700	TaGEBG4	1.11328	0.000574824	Glucan endo-1,3-beta-glucosidase 4
		TraesCS2B02G241200	TaGEBG5	1.71849	0.0375026	Glucan endo-1,3-beta-glucosidase 12
		TraesCS3A02G480200	TaGEBG6	5.55932	0.00934013	Glucan endo-1,3-beta-glucosidase GIII
		TraesCS3B02G524700	TaGEBG7	4.08216	0.000345899	Glucan endo-1,3-beta-glucosidase GIII
		TraesCS3B02G526700	TaGEBG8	3.412	0.0111702	Glucan endo-1,3-beta-glucosidase GIII
		TraesCS3D02G475100	TaGEBG9	2.70355	0.0176501	Glucan endo-1,3-beta-glucosidase GIII
		TraesCS3D02G476500	TaGEBG10	2.64179	0.00277746	Glucan endo-1,3-beta-glucosidase GIII
		TraesCS3A02G481500	TaGEBG11	2.01959	0.00128936	Glucan endo-1,3-beta-glucosidase GIII
		TraesCS3D02G475000	TaGEBG12	1.67216	0.00443084	Glucan endo-1,3-beta-glucosidase GIII
		TraesCS3A02G482200	TaGEBG13	5.01528	0.00704494	Glucan endo-1,3-beta-glucosidase GII
		TraesCS3D02G477300	TaGEBG14	4.24248	0.0111918	Glucan endo-1,3-beta-glucosidase GII
		TraesCS3D02G478000	TaGEBG15	1.50741	0.00285962	Glucan endo-1,3-beta-glucosidase GII
		TraesCS1B02G043200	TaGEBG16	2.12863	0.0229292	Glucan 1,3-beta-glucosidase
		TraesCS3A02G093500	TaXET1	1.932	0.00343801	Xyloglucan endotransglycosylase/hydrolase protein 8
		TraesCS3D02G093900	TaXET2	1.47201	0.00176587	Xyloglucan endotransglycosylase/hydrolase protein 8
		TraesCS1B02G424500	TaXET3	1.04384	0.000193258	Xyloglucan endotransglycosylase/hydrolase protein 8
		TraesCS3B02G108800	TaXET4	1.24712	0.0385582	Xyloglucan endotransglycosylase/hydrolase protein 8
		TraesCS4A02G402300	TaXET5	1.17407	0.0470747	Xyloglucan endotransglycosylase/hydrolase protein 8
		TraesCS7A02G197900	TaEG1	1.2386	0.00175834	Endoglucanase 7
		TraesCS6B02G342600	TaEG2	1.10044	0.00536562	Endoglucanase 7
		TraesCS6B02G150300	TaEG3	1.33991	0.0154944	Endoglucanase 5
		TraesCS5A02G317400	TaEG4	-1.66698	0.0382506	Endoglucanase 23
		TraesCS5D02G477100	TaAMY3	2.42968	0.0102602	Alpha-amylase AMY3
