# Supplementary material for: Eutrema EsMYB90 Gene Improves Growth and Antioxidant Capacity of Transgenic Wheat Under Salinity Stress
Source: Front Plant Sci. 2022 Apr 29;13:856163. doi: 10.3389/fpls.2022.856163 (PMC9102796; doi:10.3389/fpls.2022.856163)
Supplement: Supplementary file 10 [file Table_9.XLSX]

## Sheet: Supplementary Table S9
	Supplementary Table S9. Detailed data for validation of RNA-seq results using qRT-PCR
	Abbreviation of Gene name	Gene ID	Treatment	Transcriptome		qRT-PCR
				log2FoldChange	padj	-ΔΔCT	STDEV	Pvalue
	GSTU6-1	TraesCS2B02G523700	CK	8.62491	0.000172462	8.50997	0.0953939	1.73494e-08
			NaCl	4.77014	0.000142995	5.76003	0.043589	4.687e-09
	GSTU6-3	TraesCS1A02G186700	CK	5.3946	3.98e-22	3.99663	0.0458258	3.64407e-08
			NaCl	2.92225	5.49e-18	2.2367	0.0404145	7.58527e-07
	GST4	TraesCS5A02G024100	CK	1.53449	0.0121425	2.7133	0.0251661	3.10193e-08
			NaCl	1.52075	0.0485179	1.8267	0.011547	2.53633e-08
	GSTF1	TraesCS7D02G514500	CK	4.56323	0.0442419	2.99663	0.157162	2.52437e-05
			NaCl	5.75494	0.0147944	4.19003	0.117898	1.24005e-06
	POD1	TraesCS2B02G124300	CK	-0.495783	0.804511	-0.283367	0.205264	0.000412538
			NaCl	2.23437	0.000164078	2.2967	0.107858	3.14276e-05
	POD2-2	TraesCS7D02G461200	CK	0.404558	0.851975	0.683367	0.0472582	0.000315058
			NaCl	1.99396	3.43e-05	2.20673	0.04	8.02867e-07
	POD11	TraesCS7A02G211200	CK	0.192026	0.910666	0.103367	0.061101	1.4229e-05
			NaCl	2.13606	1.26e-10	1.6334	0.0458258	1.80551e-05
	POD12	TraesCS2B02G614100	CK	2.78206	0.31691	4.23997	0.0665833	1.18795e-07
			NaCl	5.96474	0.000241172	4.6567	0.138924	1.38444e-06
	BG4	TraesCS6B02G064700	CK	0.353399	0.793259	0.646633	0.120554	0.0070958
			NaCl	1.11328	0.000574824	1.56673	0.245832	0.0162241
	SS2	TraesCS2B02G194200	CK	0.143354	0.952811	0.316633	0.011547	5.4312e-08
			NaCl	1.24101	0.0303303	0.1934	0.0665833	3.04922e-05
	DFR1	TraesCS3B02G257900	CK	2.04607	3.59e-06	4.07663	0.100167	7.47264e-07
			NaCl	1.11655	0.236622	2.07663	0.100167	4.90027e-05
	ANS2	TraesCS6D02G004300	CK	3.32233	2.75e-12	5.08997	0.0568624	2.48968e-08
			NaCl	2.73842	6.18e-05	3.08997	0.0568624	3.64702e-07
	LEA1	TraesCS3B02G408500	CK	1.36032	0.283726	1.77337	0.511175	0.0587714
			NaCl	3.79912	0.0492823	3.06673	0.0057735	4.05995e-11
	LEA2	TraesCS2D02G561400	CK	4.06961	0.0562995	3.03337	0.228983	0.000104261
			NaCl	3.79456	0.00660988	3.14007	0.105357	3.89502e-06
	LEA4	TraesCS7B02G227800	CK	-0.340487	0.74332	-0.0166333	0.02	9.97695e-08
			NaCl	1.04751	0.00286877	0.910067	0.01	9.91715e-05
