# Supplementary material for: Eutrema EsMYB90 Gene Improves Growth and Antioxidant Capacity of Transgenic Wheat Under Salinity Stress
Source: Front Plant Sci. 2022 Apr 29;13:856163. doi: 10.3389/fpls.2022.856163 (PMC9102796; doi:10.3389/fpls.2022.856163)
Supplement: Supplementary file 11 [file Table_10.XLSX]

## Sheet: Supplementary Table 10
	Supplementary Table S10. Analysis of MYB-binding sites in pTaANS2 and pTaDFR1
		Sequence	Position	Organism
	pTaANS2	CAACCA	-1740	Arabidopsis thaliana
		TAACCA	-1727	Arabidopsis thaliana
		CAACTG	-1097	Arabidopsis thaliana
		CAACCA	-958	Arabidopsis thaliana
		CAACCA	-825	Arabidopsis thaliana
		CAACCA	-525	Arabidopsis thaliana
		TAACCA	-117	Arabidopsis thaliana
	pTaDFR1	CAACCA	-1990	Arabidopsis thaliana
		CCGTTG	-597	Arabidopsis thaliana
		CAACCA	-326	Arabidopsis thaliana
		CCGTTG	-157	Arabidopsis thaliana
		CAACCA	-90	Arabidopsis thaliana
