# Supplementary material for: Eutrema EsMYB90 Gene Improves Growth and Antioxidant Capacity of Transgenic Wheat Under Salinity Stress
Source: Front Plant Sci. 2022 Apr 29;13:856163. doi: 10.3389/fpls.2022.856163 (PMC9102796; doi:10.3389/fpls.2022.856163)
Supplement: Supplementary file 12 [file Table_11.XLSX]

## Sheet: Supplementary Table S11
	Supplementary Table S11. Relative luciferase activity (LUC/REN) of pTaANS2 and pTaDFR1 by EsMYB90
	Promoter	EsMYB90 (pCAMBIA3301H-p35S:EsMYB90)			CK (pCAMBIA3301H)			LUC/REN (EsMYB90 vs CK)	Average
		LUC	REN	LUC/REN	LUC	REN	LUC/REN
	pTaANS2-1	3404	27081	0.125697	1637	30491	0.053688	2.34125	2.2774
	pTaANS2-2	3156	27460	0.114931	1557	28874	0.0539239	2.13135
	pTaANS2-3	3335	29377	0.113524	1321	27457	0.0481116	2.3596
	pTaDFR1-1	3203	12689	0.252423	1381	31050	0.0444767	5.67541	4.85169
	pTaDFR1-2	2818	14157	0.199053	1455	32738	0.0444438	4.47877
	pTaDFR1-3	2772	13095	0.211684	1599	33243	0.0481004	4.40088
