# Supplementary material for: Eutrema EsMYB90 Gene Improves Growth and Antioxidant Capacity of Transgenic Wheat Under Salinity Stress
Source: Front Plant Sci. 2022 Apr 29;13:856163. doi: 10.3389/fpls.2022.856163 (PMC9102796; doi:10.3389/fpls.2022.856163)
Supplement: Supplementary file 13 [file Table_12.XLSX]

## Sheet: Supplementary Table S12
	Supplementary Table S12. Differential expressed TF genes in transgenic wheats upon NaCl stress
	TFs	Gene ID	log2FoldChange	FoldChange	padj
	WRKY	TraesCS5D02G232800	6.16872	71.9399	8.67e-05
	WRKY	TraesCS1D02G300600	6.15466	71.2423	0.01004
	WRKY	TraesCS3D02G337400	5.96549	62.4873	0.0100728
	WRKY	TraesCS1B02G308200	5.48822	44.8867	0.0350111
	WRKY	TraesCS1A02G301000	5.29503	39.2612	0.00103147
	WRKY	TraesCS3A02G343600	5.12329	34.855	0.0322535
	WRKY	TraesCS5B02G224100	5.09412	34.1572	0.0151922
	WRKY	TraesCS1D02G300700	5.03886	32.8737	0.000646899
	WRKY	TraesCS5A02G146500	4.78438	27.5576	6.03e-08
	WRKY	TraesCS7D02G345700	4.63316	24.8153	3.99e-15
	WRKY	TraesCS5B02G224000	4.63155	24.7876	0.0238666
	WRKY	TraesCS2A02G489500	4.47515	22.2411	5.3e-08
	WRKY	TraesCS5D02G145800	4.44273	21.7468	0.0468229
	WRKY	TraesCS5B02G145300	4.34779	20.3618	1.33e-07
	WRKY	TraesCS2B02G517400	3.87415	14.6634	1.95e-05
	WRKY	TraesCS2D02G489700	3.87323	14.654	1.07e-18
	WRKY	TraesCS7A02G338500	3.47129	11.0908	6.14e-11
	WRKY	TraesCS3B02G375600	2.99538	7.9744	0.0242212
	WRKY	TraesCS1A02G348600	2.84355	7.17783	0.00143519
	WRKY	TraesCS1D02G351600	2.03427	4.09614	0.0328954
	WRKY	TraesCS5D02G190700	1.76832	3.40657	1.64e-05
	WRKY	TraesCS3A02G347500	1.66655	3.17455	0.00843333
	WRKY	TraesCS7D02G497800	1.64367	3.1246	0.0122663
	WRKY	TraesCS3D02G173300	1.52917	2.88619	0.0121065
	WRKY	TraesCS6A02G146900	1.47839	2.78638	2.73e-06
	WRKY	TraesCS3B02G199000	1.40346	2.64535	0.00657155
	WRKY	TraesCS5A02G185600	1.3429	2.5366	0.00178376
	WRKY	TraesCS6B02G175100	1.30235	2.46631	1.22e-05
	WRKY	TraesCS1D02G072900	1.28565	2.43792	0.00215753
	WRKY	TraesCS5B02G183800	1.20133	2.29952	0.010233
	WRKY	TraesCS3B02G379200	1.12701	2.18405	0.0246855
	WRKY	TraesCS3A02G167200	1.11869	2.17149	0.000424628
	WRKY	TraesCS7D02G497400	1.04633	2.06528	0.0345877
	WRKY	TraesCS6D02G136200	1.0156	2.02175	0.00147761
	bHLH	TraesCS1D02G094200	3.70893	13.0767	0.000511541
	bHLH	TraesCS1B02G113100	3.47891	11.1496	4.67e-13
	bHLH	TraesCS3A02G440600	3.27191	9.65926	0.00101844
	bHLH	TraesCS3A02G489400	3.13548	8.78766	0.0232222
	bHLH	TraesCS1A02G102400	3.13419	8.77982	1.37e-07
	bHLH	TraesCS5A02G533900	2.37457	5.18581	3.71e-06
	bHLH	TraesCS3A02G000700	2.11943	4.34521	0.000846926
	bHLH	TraesCS2A02G515300	1.69359	3.23461	7.3e-05
	bHLH	TraesCS3A02G489600	1.59483	3.02059	0.0200577
	bHLH	TraesCS3B02G549800	1.41041	2.65812	0.000497477
	bHLH	TraesCS3D02G495600	1.40797	2.65364	0.0253818
	bHLH	TraesCS3A02G489700	1.40489	2.64798	0.000152523
	bHLH	TraesCS3B02G550200	1.36376	2.57355	3.8e-05
	bHLH	TraesCS6B02G244800	1.28033	2.42895	0.0198654
	bHLH	TraesCS3A02G207300	1.26649	2.40575	0.0460248
	bHLH	TraesCS3D02G495700	1.25262	2.38274	0.00277746
	bHLH	TraesCS3A02G489500	1.22088	2.3309	0.0191022
	bHLH	TraesCS3D02G495400	1.15511	2.22701	0.00815883
	bHLH	TraesCSU02G138400	1.12816	2.1858	0.000871241
	bHLH	TraesCS2B02G293300	1.12295	2.17791	0.0112335
	bHLH	TraesCS7D02G308300	-1.07034	0.476208	2.97e-05
	bHLH	TraesCS4D02G342000	-1.16185	0.446939	0.00398154
	bHLH	TraesCS4B02G347100	-1.18344	0.4403	8.11e-05
	bHLH	TraesCS4B02G051500	-1.59912	0.330077	0.00101589
	bHLH	TraesCS4A02G016000	-1.68291	0.311454	0.0334212
	bHLH	TraesCSU02G075200	-1.85766	0.275923	9.49e-10
	bHLH	TraesCS7B02G090500	-2.03201	0.244514	0.00291748
	bHLH	TraesCS2A02G120700	-2.63927	0.16051	0.000356171
	MYB	TraesCS6A02G318900	4.58461	23.9942	0.0391575
	MYB	TraesCS6D02G298200	1.93388	3.82082	0.000336417
	MYB	TraesCS6B02G349200	1.86924	3.65341	0.00450918
	MYB	TraesCS1D02G371400	1.7806	3.43569	0.00380225
	MYB	TraesCS4D02G309700	1.5648	2.95837	0.0357768
	MYB	TraesCS3B02G416400	1.26417	2.40188	3.69e-05
	MYB	TraesCS7A02G526500	1.26341	2.40062	0.0454594
	MYB	TraesCS5B02G330100	1.25511	2.38685	0.00409436
	MYB	TraesCS3A02G384400	1.22199	2.33268	2.28e-06
	MYB	TraesCS3D02G377300	1.16209	2.23781	0.00133872
	MYB	TraesCS1A02G379700	1.10469	2.15052	0.00891076
	MYB	TraesCS1B02G401700	1.06746	2.09575	0.0238666
	MYB	TraesCS1B02G383700	1.06681	2.09479	0.0403092
	MYB	TraesCS2A02G152900	1.02478	2.03464	0.024152
	MYB	TraesCS2A02G338200	-1.00907	0.496865	0.0439603
	MYB	TraesCS2B02G343800	-1.16672	0.445432	0.0152496
	MYB	TraesCS2D02G324800	-1.19566	0.436587	0.0132897
	MYB	TraesCS7A02G414300	-1.89097	0.269626	0.0056474
	NAC	TraesCS6A02G378500	5.52236	45.9617	0.0356495
	NAC	TraesCS4A02G242700	2.2929	4.90039	0.000159473
	NAC	TraesCS4B02G072400	2.2777	4.84906	0.017268
	NAC	TraesCS4D02G071200	2.14976	4.43753	0.00486877
	NAC	TraesCS6A02G057400	1.58366	2.9973	0.00150588
	NAC	TraesCS3D02G245500	1.54213	2.91225	1.97e-05
	NAC	TraesCS7A02G305200	1.50445	2.83717	0.00875046
	NAC	TraesCS5A02G220900	1.48391	2.79705	0.0205236
	NAC	TraesCS6D02G059300	1.4754	2.78062	0.0389315
	NAC	TraesCS3A02G245900	1.20318	2.30247	0.00331045
	NAC	TraesCS7D02G302000	1.1895	2.28073	0.036719
	NAC	TraesCS4D02G094400	1.00031	2.00043	0.00259243
	AP2/ERF-ERF	TraesCS5D02G320800	2.74483	6.70312	0.0234635
	AP2/ERF-ERF	TraesCS5B02G313000	1.70578	3.26205	0.0183574
	AP2/ERF-ERF	TraesCS5A02G312000	1.64537	3.12828	0.0203841
	AP2/ERF-ERF	TraesCS2A02G427700	1.31316	2.48486	7.76e-06
	AP2/ERF-ERF	TraesCS2B02G448100	1.28195	2.43167	0.0130798
	AP2/ERF-ERF	TraesCS4D02G289200	-2.55213	0.170503	0.00633995
	AP2/ERF-ERF	TraesCS4B02G290100	-4.27668	0.0515932	0.000518981
	C2H2	TraesCS3B02G347200	3.88503	14.7744	0.0235174
	C2H2	TraesCS5B02G491000	3.35259	10.2148	0.0033119
	C2H2	TraesCS5B02G406000	1.5213	2.8705	9.66e-08
	C2H2	TraesCS5A02G401200	1.41779	2.67176	1.02e-05
	C2H2	TraesCS5D02G411400	1.3761	2.59565	8.42e-05
	SBP	TraesCS7A02G495100	-1.65121	0.318374	0.000272699
	SBP	TraesCS7A02G495000	-1.94917	0.258965	0.0103053
	SBP	TraesCS7B02G402200	-2.09682	0.233772	0.00155669
	SBP	TraesCS7D02G482500	-2.36697	0.193853	2.67e-06
	SBP	TraesCS7B02G402400	-4.9406	0.0325635	0.0381642
	LOB	TraesCS4D02G354200	5.77128	54.6172	0.0231593
	LOB	TraesCS3B02G106900	2.09384	4.26883	0.000370608
	LOB	TraesCS3D02G091700	1.85826	3.62571	0.00206137
	LOB	TraesCS5A02G529400	1.7097	3.27094	0.0492539
	C2C2-GATA	TraesCS5A02G538600	-1.13897	0.454082	7.09e-08
	C2C2-GATA	TraesCS4D02G362800	-1.25534	0.418894	2.05e-07
	C2C2-GATA	TraesCS3B02G308500	-1.695	0.308856	7.3e-05
	GARP-G2-like	TraesCS4D02G176500	1.7738	3.41953	0.00964465
	GARP-G2-like	TraesCS7D02G334100	1.61201	3.05677	0.00673699
	GARP-G2-like	TraesCS6D02G098200	1.03138	2.04399	0.0448447
	Trihelix	TraesCS3A02G116400	3.52839	11.5386	3.94e-05
	Trihelix	TraesCS3D02G118300	3.09584	8.54948	0.000281914
	Trihelix	TraesCS6B02G284400	-1.42203	0.373187	0.000937137
	HB-KNOX	TraesCS4B02G346100	1.86259	3.6366	1.62e-07
	HB-KNOX	TraesCS5A02G515000	1.82928	3.55359	2.39e-08
	HB-KNOX	TraesCS4D02G341000	1.41873	2.6735	9.75e-05
	HB-BELL	TraesCS1B02G191800	1.34463	2.53965	0.0077618
	HB-BELL	TraesCS1D02G193800	1.29543	2.4545	0.00420363
	HB-other	TraesCS4A02G040600	1.49089	2.81062	4.6e-06
	HB-other	TraesCS4D02G261600	1.37683	2.59697	0.00668204
	bZIP	TraesCS5B02G176700	1.30525	2.47127	0.0237004
	bZIP	TraesCS4B02G320400	-1.39268	0.380857	0.0431868
	OFP	TraesCS3D02G339100	1.69149	3.2299	0.021224
	OFP	TraesCS3A02G376000	-1.24827	0.420954	0.0106133
	HB-HD-ZIP	TraesCS1A02G372900	-2.63512	0.160972	0.0205591
	HB-WOX	TraesCS1A02G052000	-1.69208	0.309481	0.00149475
	C3H	TraesCS3B02G261800	1.31615	2.49	0.0388971
	CPP	TraesCS3D02G233200	5.87656	58.7517	0.0105454
	HSF	TraesCS5D02G244800	1.0211	2.02947	0.0192535
	MADS-MIKC	TraesCS1A02G262700	4.65705	25.2296	0.0168842
	MADS-M-type	TraesCS3A02G435000	-2.38048	0.192046	2.02e-14
	Tify	TraesCS7A02G201500	1.89016	3.70675	0.0241497
	zf-HD	TraesCS2D02G303900	-1.18984	0.438352	0.00104712
	B3	TraesCS3D02G504400	7.25709	152.969	3.39e-05
